# Supplementary material for: Crystal structure and Hirshfeld-surface analysis of the pesticide etoxazole
Source: Acta Crystallogr E Crystallogr Commun. 2025 Feb 18;81(Pt 3):239–42. doi: 10.1107/S2056989025001173 (PMC11891584; doi:10.1107/S2056989025001173)
Supplement: Supplementary file 1 [file e-81-00239-sup1.cif]

##############################################################################
#                                                                            #
# This CIF contains the data in a paper accepted for publication in          #
# Acta Crystallographica Section E. It conforms to the requirements of       #
# Notes for Authors for Acta Crystallographica Section E, and has been       #
# peer reviewed under the auspices of the IUCr Commission on Journals.       #
#                                                                            #
# Full details of the Crystallographic Information File format               #
# are given in the paper "The Crystallographic Information File (CIF):       #
# a New Standard Archive File for Crystallography" by S. R. Hall, F. H.      #
# Allen and I. D. Brown [Acta Cryst. (1991), A47, 655-685].                  #
#                                                                            #
# The current version of the core CIF dictionary is obtainable from          #
# ftp://ftp.iucr.org/pub/cif_core.dic.                                       #
#                                                                            #
# Software is freely available for graphical display of the structure(s)     #
# in this CIF. For information consult the CIF software page                 #
# http://www.iucr.org/resources/cif/software.                                #
#                                                                            #
# This file may be used for bona fide research purposes within the           #
# scientific community so long as proper attribution is given to the journal # 
# article from which it was obtained.                                        #
#                                                                            #
##############################################################################
data_I
_audit_creation_method     'SHELXL-2019/3'
_chemical_name_systematic
;\
4-(4-<i>tert</i>-Butyl-2-ethoxyphenyl)-2-(2,6-difluorophenyl)-\
4,5-dihydro-1,3-oxazole
;
_chemical_name_common     ?
_chemical_formula_moiety     'C21 H23 F2 N O2'
_chemical_formula_sum     'C21 H23 F2 N O2'
_chemical_formula_iupac     'C21 H23 F2 N O2'
_chemical_formula_weight     359.40
_chemical_melting_point     ?
_space_group_crystal_system     monoclinic
_space_group_name_H-M_alt     'P 21/n'
_space_group_name_Hall     '-P 2yn'
loop_
    _space_group_symop_operation_xyz
    'x, y, z'
    '-x+1/2, y+1/2, -z+1/2'
    '-x, -y, -z'
    'x-1/2, -y-1/2, z-1/2'
_cell_length_a     10.2254(2)
_cell_length_b     12.2767(3)
_cell_length_c     14.7404(3)
_cell_angle_alpha     90
_cell_angle_beta     93.7260(10)
_cell_angle_gamma     90
_cell_volume     1846.51(7)
_cell_formula_units_Z     4
_cell_measurement_reflns_used     9926
_cell_measurement_theta_min     2.35
_cell_measurement_theta_max     27.57
_cell_measurement_temperature     100.0(2)
_exptl_crystal_description     'solvent-rounded block'
_exptl_crystal_colour     colourless
_exptl_crystal_size_max     0.300
_exptl_crystal_size_mid     0.290
_exptl_crystal_size_min     0.240
_exptl_crystal_density_diffrn     1.293
_exptl_crystal_density_meas     ?
_exptl_crystal_density_method     ?
_exptl_crystal_F_000     760
_exptl_absorpt_coefficient_mu     0.096
_exptl_absorpt_correction_type     multi-scan
_exptl_absorpt_process_details
;
(<i>SADABS</i>; Krause <i>et al</i>., 2015)
;
_exptl_absorpt_correction_T_min     0.913
_exptl_absorpt_correction_T_max     0.971
_exptl_special_details     ?
_diffrn_ambient_temperature     100.0(2)
_diffrn_source     'microsource'
_diffrn_radiation_type     MoK\a
_diffrn_radiation_wavelength     0.71073
_diffrn_measurement_device_type     'Bruker D8 Venture dual source'
_diffrn_measurement_method     '\f and \w scans'
_diffrn_detector_area_resol_mean     7.41
_diffrn_reflns_number     36219
_diffrn_reflns_av_R_equivalents     0.0276
_diffrn_reflns_av_unetI/netI     0.0175
_diffrn_reflns_theta_min     2.161
_diffrn_reflns_theta_max     27.573
_diffrn_reflns_theta_full     25.242
_diffrn_measured_fraction_theta_max     0.993
_diffrn_measured_fraction_theta_full     0.997
_diffrn_reflns_limit_h_min     -13
_diffrn_reflns_limit_h_max     12
_diffrn_reflns_limit_k_min     -15
_diffrn_reflns_limit_k_max     15
_diffrn_reflns_limit_l_min     -19
_diffrn_reflns_limit_l_max     19
_refine_special_details     ?
_reflns_number_total     4232
_reflns_number_gt     3810
_reflns_threshold_expression     'I > 2\s(I)'
_refine_ls_structure_factor_coef     Fsqd
_refine_ls_matrix_type     full
_refine_ls_R_factor_all     0.0369
_refine_ls_R_factor_gt     0.0321
_refine_ls_wR_factor_gt     0.0742
_refine_ls_wR_factor_ref     0.0771
_refine_ls_goodness_of_fit_ref     1.065
_refine_ls_restrained_S_all     1.068
_refine_ls_number_reflns     4232
_refine_ls_number_parameters     249
_refine_ls_number_restraints     6
_refine_ls_hydrogen_treatment     constr
_refine_ls_weighting_scheme     calc
_refine_ls_weighting_details
              'w=1/[\s^2^(Fo^2^)+(0.0229P)^2^+0.7589P] where P=(Fo^2^+2Fc^2^)/3'
_atom_sites_solution_hydrogens     difmap
_atom_sites_solution_primary     direct
_atom_sites_solution_secondary     difmap
_refine_ls_shift/su_max     0.001
_refine_ls_shift/su_mean     0.000
_refine_diff_density_max     0.271
_refine_diff_density_min     -0.171
_refine_ls_extinction_method     none
_refine_ls_extinction_coef     .
loop_
    _atom_type_symbol
    _atom_type_description
    _atom_type_scat_dispersion_real
    _atom_type_scat_dispersion_imag
    _atom_type_scat_source
    'C' 'C' 0.0033 0.0016
                         'International Tables Vol C Tables 4.2.6.8 and 6.1.1.4'
    'H' 'H' 0.0000 0.0000
                         'International Tables Vol C Tables 4.2.6.8 and 6.1.1.4'
    'F' 'F' 0.0171 0.0103
                         'International Tables Vol C Tables 4.2.6.8 and 6.1.1.4'
    'N' 'N' 0.0061 0.0033
                         'International Tables Vol C Tables 4.2.6.8 and 6.1.1.4'
    'O' 'O' 0.0106 0.0060
                         'International Tables Vol C Tables 4.2.6.8 and 6.1.1.4'
_computing_data_collection
;
<i>APEX5</i> (Bruker-AXS, 2023)
;
_computing_cell_refinement
;
<i>APEX5</i> (Bruker-AXS, 2023)
;
_computing_data_reduction
;
<i>APEX5</i> (Bruker-AXS, 2023)
;
_computing_structure_solution
;
<i>SHELXT</i> (Sheldrick, 2015a)
;
_computing_structure_refinement
;
<i>SHELXL2019/3</i> (Sheldrick, 2015b)
;
_computing_molecular_graphics
;
<i>XP</i> in <i>SHELXTL</i> (Sheldrick, 2008)
;
_computing_publication_material
;
<i>SHELX</i> (Sheldrick, 2008) and <i>publCIF</i> (Westrip,
2010)
;
loop_
    _atom_site_type_symbol
    _atom_site_label
    _atom_site_fract_x
    _atom_site_fract_y
    _atom_site_fract_z
    _atom_site_U_iso_or_equiv
    _atom_site_adp_type
    _atom_site_calc_flag
    _atom_site_occupancy
    _atom_site_disorder_assembly
    _atom_site_disorder_group
    F F1 0.65801(6) 0.16709(5) 0.81007(5) 0.02591(15) Uani d 1 . .
    F F2 0.84932(6) 0.51354(5) 0.84668(5) 0.02856(16) Uani d 1 . .
    O O1 0.59310(7) 0.46735(6) 0.88831(5) 0.02189(17) Uani d 1 . .
    O O2 0.20619(7) 0.56908(6) 0.80997(5) 0.01919(16) Uani d 1 . .
    N N1 0.52318(8) 0.36866(7) 0.76447(6) 0.01943(18) Uani d 1 . .
    C C1 0.61498(10) 0.39273(8) 0.82283(6) 0.01647(19) Uani d 1 . .
    C C2 0.46203(10) 0.50925(9) 0.86463(7) 0.0203(2) Uani d 1 . .
    H H2A 0.465680 0.585120 0.842192 0.024 Uiso calc 1 . .
    H H2B 0.407431 0.507000 0.917657 0.024 Uiso calc 1 . .
    C C3 0.40756(10) 0.43176(8) 0.78894(7) 0.0178(2) Uani d 1 . .
    H H3 0.343741 0.380819 0.815230 0.021 Uiso calc 1 . .
    C C4 0.34021(9) 0.48827(8) 0.70751(7) 0.01653(19) Uani d 1 . .
    C C5 0.37576(10) 0.47310(8) 0.61912(7) 0.0193(2) Uani d 1 . .
    H H5 0.444699 0.424052 0.607837 0.023 Uiso calc 1 . .
    C C6 0.31205(10) 0.52859(9) 0.54676(7) 0.0202(2) Uani d 1 . .
    H H6 0.338574 0.516894 0.486953 0.024 Uiso calc 1 . .
    C C7 0.21004(10) 0.60102(8) 0.56022(7) 0.0169(2) Uani d 1 . .
    C C8 0.17276(9) 0.61556(8) 0.64910(6) 0.01590(19) Uani d 1 . .
    H H8 0.103040 0.663851 0.660341 0.019 Uiso calc 1 . .
    C C9 0.23699(9) 0.55986(8) 0.72109(6) 0.01566(19) Uani d 1 . .
    C C10 0.12969(10) 0.66135(9) 0.83472(7) 0.0217(2) Uani d 1 . .
    H H10A 0.039594 0.656240 0.806104 0.026 Uiso calc 1 . .
    H H10B 0.169956 0.729787 0.814519 0.026 Uiso calc 1 . .
    C C11 0.12720(12) 0.65932(10) 0.93669(7) 0.0291(3) Uani d 1 . .
    H H11A 0.077430 0.722042 0.956894 0.044 Uiso calc 1 . .
    H H11B 0.217077 0.662715 0.964005 0.044 Uiso calc 1 . .
    H H11C 0.085471 0.591875 0.955557 0.044 Uiso calc 1 . .
    C C12 0.14577(10) 0.66574(9) 0.48019(7) 0.0206(2) Uani d 1 . .
    C C13 0.0172(2) 0.7215(2) 0.50405(16) 0.0310(5) Uani d 0.760(6) A 1
    H H13A 0.036459 0.777122 0.550703 0.047 Uiso calc 0.760(6) A 1
    H H13B -0.042303 0.666985 0.527143 0.047 Uiso calc 0.760(6) A 1
    H H13C -0.024326 0.755804 0.449467 0.047 Uiso calc 0.760(6) A 1
    C C14 0.1107(3) 0.5888(2) 0.39926(14) 0.0369(6) Uani d 0.760(6) A 1
    H H14A 0.068743 0.630696 0.348806 0.055 Uiso calc 0.760(6) A 1
    H H14B 0.050452 0.532275 0.418034 0.055 Uiso calc 0.760(6) A 1
    H H14C 0.190785 0.554669 0.379613 0.055 Uiso calc 0.760(6) A 1
    C C15 0.2408(2) 0.7526(2) 0.4503(2) 0.0432(7) Uani d 0.760(6) A 1
    H H15A 0.262925 0.802228 0.501104 0.065 Uiso calc 0.760(6) A 1
    H H15B 0.199701 0.793832 0.399145 0.065 Uiso calc 0.760(6) A 1
    H H15C 0.320808 0.717575 0.431530 0.065 Uiso calc 0.760(6) A 1
    C C13' 0.0046(8) 0.6850(7) 0.4909(6) 0.0310(5) Uani d 0.240(6) A 2
    H H13D -0.006452 0.720457 0.549469 0.047 Uiso calc 0.240(6) A 2
    H H13E -0.031072 0.732077 0.441575 0.047 Uiso calc 0.240(6) A 2
    H H13F -0.042164 0.615282 0.488675 0.047 Uiso calc 0.240(6) A 2
    C C14' 0.1623(10) 0.6123(7) 0.3918(5) 0.0369(6) Uani d 0.240(6) A 2
    H H14D 0.255669 0.599493 0.384674 0.055 Uiso calc 0.240(6) A 2
    H H14E 0.115526 0.542548 0.389599 0.055 Uiso calc 0.240(6) A 2
    H H14F 0.126618 0.659343 0.342499 0.055 Uiso calc 0.240(6) A 2
    C C15' 0.2199(9) 0.7761(7) 0.4833(7) 0.0432(7) Uani d 0.240(6) A 2
    H H15D 0.209156 0.811794 0.541782 0.065 Uiso calc 0.240(6) A 2
    H H15E 0.313238 0.763249 0.476038 0.065 Uiso calc 0.240(6) A 2
    H H15F 0.184120 0.823022 0.433886 0.065 Uiso calc 0.240(6) A 2
    C C16 0.74702(9) 0.34330(8) 0.82783(6) 0.0171(2) Uani d 1 . .
    C C17 0.76462(10) 0.23134(9) 0.81993(7) 0.0193(2) Uani d 1 . .
    C C18 0.88612(10) 0.18259(9) 0.82380(7) 0.0235(2) Uani d 1 . .
    H H18 0.894197 0.105784 0.818617 0.028 Uiso calc 1 . .
    C C19 0.99630(10)
                    0.24799(10) 0.83543(7) 0.0240(2) Uani d 1 . .
    H H19 1.080842 0.215592 0.838175 0.029 Uiso calc 1 . .
    C C20 0.98490(10)
                    0.36007(10) 0.84310(7) 0.0225(2) Uani d 1 . .
    H H20 1.060505 0.404970 0.850461 0.027 Uiso calc 1 . .
    C C21 0.86114(10) 0.40459(9) 0.83979(7) 0.0195(2) Uani d 1 . .
loop_
    _atom_site_aniso_label
    _atom_site_aniso_U_11
    _atom_site_aniso_U_22
    _atom_site_aniso_U_33
    _atom_site_aniso_U_12
    _atom_site_aniso_U_13
    _atom_site_aniso_U_23
    F1 0.0192(3) 0.0200(3) 0.0382(4) -0.0005(2) -0.0007(3) -0.0033(3)
    F2 0.0228(3) 0.0206(3) 0.0420(4) -0.0021(3) 0.0004(3) 0.0023(3)
    O1 0.0189(4) 0.0261(4) 0.0202(4) 0.0054(3) -0.0027(3) -0.0046(3)
    O2 0.0205(4) 0.0233(4) 0.0140(3) 0.0068(3) 0.0029(3) 0.0019(3)
    N1 0.0176(4) 0.0184(4) 0.0219(4) 0.0032(3) -0.0019(3) -0.0002(3)
    C1 0.0177(5) 0.0158(5) 0.0160(4) 0.0004(4) 0.0015(4) 0.0016(4)
    C2 0.0182(5) 0.0225(5) 0.0200(5) 0.0051(4) -0.0018(4) -0.0006(4)
    C3 0.0156(5) 0.0173(5) 0.0205(5) 0.0015(4) 0.0004(4) 0.0005(4)
    C4 0.0148(4) 0.0173(5) 0.0172(5) -0.0007(4) -0.0011(4) -0.0001(4)
    C5 0.0173(5) 0.0205(5) 0.0200(5) 0.0024(4) 0.0011(4) -0.0032(4)
    C6 0.0212(5) 0.0243(5) 0.0152(5) -0.0001(4) 0.0024(4) -0.0021(4)
    C7 0.0172(5) 0.0172(5) 0.0160(5) -0.0034(4) -0.0013(4) 0.0007(4)
    C8 0.0136(4) 0.0164(5) 0.0176(5) -0.0001(4) 0.0005(3) -0.0002(4)
    C9 0.0150(4) 0.0174(5) 0.0146(4) -0.0018(4) 0.0013(3) -0.0006(4)
    C10 0.0229(5) 0.0235(5) 0.0191(5) 0.0074(4) 0.0035(4) -0.0002(4)
    C11 0.0345(6) 0.0349(6) 0.0184(5) 0.0077(5) 0.0050(4) -0.0024(5)
    C12 0.0227(5) 0.0229(5) 0.0161(5) 0.0010(4) -0.0002(4) 0.0035(4)
    C13 0.0370(9) 0.0374(15) 0.0184(9) 0.0178(11) -0.0005(7) 0.0035(9)
    C14 0.0525(17) 0.0355(11) 0.0205(7) 0.0085(11) -0.0136(10) -0.0036(7)
    C15 0.0380(11) 0.0437(13) 0.0466(17) -0.0104(9) -0.0072(10) 0.0282(12)
    C13' 0.0370(9) 0.0374(15) 0.0184(9) 0.0178(11) -0.0005(7) 0.0035(9)
    C14' 0.0525(17) 0.0355(11) 0.0205(7) 0.0085(11) -0.0136(10) -0.0036(7)
    C15' 0.0380(11) 0.0437(13) 0.0466(17) -0.0104(9) -0.0072(10) 0.0282(12)
    C16 0.0160(5) 0.0215(5) 0.0135(4) 0.0018(4) -0.0002(3) 0.0014(4)
    C17 0.0165(5) 0.0227(5) 0.0185(5) 0.0001(4) -0.0003(4) -0.0006(4)
    C18 0.0228(5) 0.0238(5) 0.0239(5) 0.0064(4) 0.0010(4) -0.0005(4)
    C19 0.0169(5) 0.0348(6) 0.0203(5) 0.0078(4) 0.0009(4) 0.0012(4)
    C20 0.0163(5) 0.0320(6) 0.0191(5) -0.0016(4) 0.0004(4) 0.0021(4)
    C21 0.0210(5) 0.0199(5) 0.0174(5) 0.0008(4) 0.0005(4) 0.0023(4)
_geom_special_details
;
 All esds (except the esd in the dihedral angle between two l.s. planes)
 are estimated using the full covariance matrix.  The cell esds are taken
 into account individually in the estimation of esds in distances, angles
 and torsion angles; correlations between esds in cell parameters are only
 used when they are defined by crystal symmetry.  An approximate (isotropic)
 treatment of cell esds is used for estimating esds involving l.s. planes.
;
loop_
    _geom_bond_atom_site_label_1
    _geom_bond_atom_site_label_2
    _geom_bond_site_symmetry_2
    _geom_bond_distance
    _geom_bond_publ_flag
    F1 C17 . 1.3458(12) ?
    F2 C21 . 1.3475(12) ?
    O1 C1 . 1.3598(12) ?
    O1 C2 . 1.4566(12) ?
    O2 C9 . 1.3719(11) ?
    O2 C10 . 1.4370(12) ?
    N1 C1 . 1.2663(13) ?
    N1 C3 . 1.4775(12) ?
    C1 C16 . 1.4777(13) ?
    C2 C3 . 1.5425(14) ?
    C2 H2A . 0.9900 ?
    C2 H2B . 0.9900 ?
    C3 C4 . 1.5128(13) ?
    C3 H3 . 1.0000 ?
    C4 C5 . 1.3878(14) ?
    C4 C9 . 1.3979(13) ?
    C5 C6 . 1.3913(14) ?
    C5 H5 . 0.9500 ?
    C6 C7 . 1.3946(14) ?
    C6 H6 . 0.9500 ?
    C7 C8 . 1.3994(13) ?
    C7 C12 . 1.5343(14) ?
    C8 C9 . 1.3910(13) ?
    C8 H8 . 0.9500 ?
    C10 C11 . 1.5051(14) ?
    C10 H10A . 0.9900 ?
    C10 H10B . 0.9900 ?
    C11 H11A . 0.9800 ?
    C11 H11B . 0.9800 ?
    C11 H11C . 0.9800 ?
    C12 C14' . 1.479(7) ?
    C12 C13' . 1.482(8) ?
    C12 C15 . 1.527(2) ?
    C12 C13 . 1.543(2) ?
    C12 C14 . 1.545(2) ?
    C12 C15' . 1.552(8) ?
    C13 H13A . 0.9800 ?
    C13 H13B . 0.9800 ?
    C13 H13C . 0.9800 ?
    C14 H14A . 0.9800 ?
    C14 H14B . 0.9800 ?
    C14 H14C . 0.9800 ?
    C15 H15A . 0.9800 ?
    C15 H15B . 0.9800 ?
    C15 H15C . 0.9800 ?
    C13' H13D . 0.9800 ?
    C13' H13E . 0.9800 ?
    C13' H13F . 0.9800 ?
    C14' H14D . 0.9800 ?
    C14' H14E . 0.9800 ?
    C14' H14F . 0.9800 ?
    C15' H15D . 0.9800 ?
    C15' H15E . 0.9800 ?
    C15' H15F . 0.9800 ?
    C16 C21 . 1.3900(14) ?
    C16 C17 . 1.3921(14) ?
    C17 C18 . 1.3768(14) ?
    C18 C19 . 1.3850(16) ?
    C18 H18 . 0.9500 ?
    C19 C20 . 1.3861(16) ?
    C19 H19 . 0.9500 ?
    C20 C21 . 1.3764(14) ?
    C20 H20 . 0.9500 ?
loop_
    _geom_angle_atom_site_label_1
    _geom_angle_atom_site_label_2
    _geom_angle_atom_site_label_3
    _geom_angle_site_symmetry_1
    _geom_angle_site_symmetry_3
    _geom_angle
    _geom_angle_publ_flag
    C1 O1 C2 . . 105.02(7) ?
    C9 O2 C10 . . 118.04(8) ?
    C1 N1 C3 . . 106.35(8) ?
    N1 C1 O1 . . 119.37(9) ?
    N1 C1 C16 . . 124.93(9) ?
    O1 C1 C16 . . 115.68(8) ?
    O1 C2 C3 . . 103.82(8) ?
    O1 C2 H2A . . 111.0 ?
    C3 C2 H2A . . 111.0 ?
    O1 C2 H2B . . 111.0 ?
    C3 C2 H2B . . 111.0 ?
    H2A C2 H2B . . 109.0 ?
    N1 C3 C4 . . 112.14(8) ?
    N1 C3 C2 . . 104.05(8) ?
    C4 C3 C2 . . 114.55(8) ?
    N1 C3 H3 . . 108.6 ?
    C4 C3 H3 . . 108.6 ?
    C2 C3 H3 . . 108.6 ?
    C5 C4 C9 . . 117.71(9) ?
    C5 C4 C3 . . 123.36(9) ?
    C9 C4 C3 . . 118.93(8) ?
    C4 C5 C6 . . 121.06(9) ?
    C4 C5 H5 . . 119.5 ?
    C6 C5 H5 . . 119.5 ?
    C5 C6 C7 . . 121.36(9) ?
    C5 C6 H6 . . 119.3 ?
    C7 C6 H6 . . 119.3 ?
    C6 C7 C8 . . 117.80(9) ?
    C6 C7 C12 . . 120.52(9) ?
    C8 C7 C12 . . 121.64(9) ?
    C9 C8 C7 . . 120.51(9) ?
    C9 C8 H8 . . 119.7 ?
    C7 C8 H8 . . 119.7 ?
    O2 C9 C8 . . 124.17(9) ?
    O2 C9 C4 . . 114.27(8) ?
    C8 C9 C4 . . 121.56(9) ?
    O2 C10 C11 . . 106.58(8) ?
    O2 C10 H10A . . 110.4 ?
    C11 C10 H10A . . 110.4 ?
    O2 C10 H10B . . 110.4 ?
    C11 C10 H10B . . 110.4 ?
    H10A C10 H10B . . 108.6 ?
    C10 C11 H11A . . 109.5 ?
    C10 C11 H11B . . 109.5 ?
    H11A C11 H11B . . 109.5 ?
    C10 C11 H11C . . 109.5 ?
    H11A C11 H11C . . 109.5 ?
    H11B C11 H11C . . 109.5 ?
    C14' C12 C13' . . 109.4(4) ?
    C14' C12 C7 . . 112.3(3) ?
    C13' C12 C7 . . 111.9(4) ?
    C15 C12 C7 . . 109.55(12) ?
    C15 C12 C13 . . 108.88(14) ?
    C7 C12 C13 . . 112.54(11) ?
    C15 C12 C14 . . 108.92(14) ?
    C7 C12 C14 . . 110.08(11) ?
    C13 C12 C14 . . 106.79(13) ?
    C14' C12 C15' . . 109.3(4) ?
    C13' C12 C15' . . 109.6(5) ?
    C7 C12 C15' . . 104.2(3) ?
    C12 C13 H13A . . 109.5 ?
    C12 C13 H13B . . 109.5 ?
    H13A C13 H13B . . 109.5 ?
    C12 C13 H13C . . 109.5 ?
    H13A C13 H13C . . 109.5 ?
    H13B C13 H13C . . 109.5 ?
    C12 C14 H14A . . 109.5 ?
    C12 C14 H14B . . 109.5 ?
    H14A C14 H14B . . 109.5 ?
    C12 C14 H14C . . 109.5 ?
    H14A C14 H14C . . 109.5 ?
    H14B C14 H14C . . 109.5 ?
    C12 C15 H15A . . 109.5 ?
    C12 C15 H15B . . 109.5 ?
    H15A C15 H15B . . 109.5 ?
    C12 C15 H15C . . 109.5 ?
    H15A C15 H15C . . 109.5 ?
    H15B C15 H15C . . 109.5 ?
    C12 C13' H13D . . 109.5 ?
    C12 C13' H13E . . 109.5 ?
    H13D C13' H13E . . 109.5 ?
    C12 C13' H13F . . 109.5 ?
    H13D C13' H13F . . 109.5 ?
    H13E C13' H13F . . 109.5 ?
    C12 C14' H14D . . 109.5 ?
    C12 C14' H14E . . 109.5 ?
    H14D C14' H14E . . 109.5 ?
    C12 C14' H14F . . 109.5 ?
    H14D C14' H14F . . 109.5 ?
    H14E C14' H14F . . 109.5 ?
    C12 C15' H15D . . 109.5 ?
    C12 C15' H15E . . 109.5 ?
    H15D C15' H15E . . 109.5 ?
    C12 C15' H15F . . 109.5 ?
    H15D C15' H15F . . 109.5 ?
    H15E C15' H15F . . 109.5 ?
    C21 C16 C17 . . 115.66(9) ?
    C21 C16 C1 . . 122.74(9) ?
    C17 C16 C1 . . 121.60(9) ?
    F1 C17 C18 . . 118.17(9) ?
    F1 C17 C16 . . 118.65(9) ?
    C18 C17 C16 . . 123.16(10) ?
    C17 C18 C19 . . 118.53(10) ?
    C17 C18 H18 . . 120.7 ?
    C19 C18 H18 . . 120.7 ?
    C18 C19 C20 . . 120.89(10) ?
    C18 C19 H19 . . 119.6 ?
    C20 C19 H19 . . 119.6 ?
    C21 C20 C19 . . 118.25(10) ?
    C21 C20 H20 . . 120.9 ?
    C19 C20 H20 . . 120.9 ?
    F2 C21 C20 . . 118.57(9) ?
    F2 C21 C16 . . 117.92(9) ?
    C20 C21 C16 . . 123.50(10)
                             ?
loop_
    _geom_torsion_atom_site_label_1
    _geom_torsion_atom_site_label_2
    _geom_torsion_atom_site_label_3
    _geom_torsion_atom_site_label_4
    _geom_torsion_site_symmetry_1
    _geom_torsion_site_symmetry_2
    _geom_torsion_site_symmetry_3
    _geom_torsion_site_symmetry_4
    _geom_torsion
    _geom_torsion_publ_flag
    C3 N1 C1 O1 . . . . -2.09(12) ?
    C3 N1 C1 C16 . . . . 176.16(9) ?
    C2 O1 C1 N1 . . . . -5.81(12) ?
    C2 O1 C1 C16 . . . . 175.78(8) ?
    C1 O1 C2 C3 . . . . 10.39(10) ?
    C1 N1 C3 C4 . . . . 132.90(9) ?
    C1 N1 C3 C2 . . . . 8.55(10) ?
    O1 C2 C3 N1 . . . . -11.53(10) ?
    O1 C2 C3 C4 . . . . -134.32(8) ?
    N1 C3 C4 C5 . . . . 6.09(14) ?
    C2 C3 C4 C5 . . . . 124.39(11) ?
    N1 C3 C4 C9 . . . . -173.72(8) ?
    C2 C3 C4 C9 . . . . -55.42(12) ?
    C9 C4 C5 C6 . . . . 0.95(15) ?
    C3 C4 C5 C6 . . . . -178.86(9) ?
    C4 C5 C6 C7 . . . . -0.24(16) ?
    C5 C6 C7 C8 . . . . -0.54(15) ?
    C5 C6 C7 C12 . . . . 176.88(9) ?
    C6 C7 C8 C9 . . . . 0.59(14) ?
    C12 C7 C8 C9 . . . . -176.80(9) ?
    C10 O2 C9 C8 . . . . -17.70(14) ?
    C10 O2 C9 C4 . . . . 162.47(9) ?
    C7 C8 C9 O2 . . . . -179.68(9) ?
    C7 C8 C9 C4 . . . . 0.14(15) ?
    C5 C4 C9 O2 . . . . 178.92(9) ?
    C3 C4 C9 O2 . . . . -1.26(13) ?
    C5 C4 C9 C8 . . . . -0.91(15) ?
    C3 C4 C9 C8 . . . . 178.91(9) ?
    C9 O2 C10 C11 . . . . -172.14(9) ?
    C6 C7 C12 C14' . . . . 23.5(4) ?
    C8 C7 C12 C14' . . . . -159.2(4) ?
    C6 C7 C12 C13' . . . . 147.0(4) ?
    C8 C7 C12 C13' . . . . -35.6(4) ?
    C6 C7 C12 C15 . . . . -71.21(19) ?
    C8 C7 C12 C15 . . . . 106.10(18) ?
    C6 C7 C12 C13 . . . . 167.52(15) ?
    C8 C7 C12 C13 . . . . -15.16(18) ?
    C6 C7 C12 C14 . . . . 48.53(18) ?
    C8 C7 C12 C14 . . . . -134.15(16) ?
    C6 C7 C12 C15' . . . . -94.6(4) ?
    C8 C7 C12 C15' . . . . 82.7(4) ?
    N1 C1 C16 C21 . . . . 134.33(11) ?
    O1 C1 C16 C21 . . . . -47.36(13) ?
    N1 C1 C16 C17 . . . . -45.09(15) ?
    O1 C1 C16 C17 . . . . 133.22(10) ?
    C21 C16 C17 F1 . . . . 178.67(9) ?
    C1 C16 C17 F1 . . . . -1.88(14) ?
    C21 C16 C17 C18 . . . . 0.21(15) ?
    C1 C16 C17 C18 . . . . 179.67(9) ?
    F1 C17 C18 C19 . . . . -178.97(9) ?
    C16 C17 C18 C19 . . . . -0.50(16) ?
    C17 C18 C19 C20 . . . . 0.06(16) ?
    C18 C19 C20 C21 . . . . 0.64(16) ?
    C19 C20 C21 F2 . . . . -179.62(9) ?
    C19 C20 C21 C16 . . . . -0.97(16) ?
    C17 C16 C21 F2 . . . . 179.21(9) ?
    C1 C16 C21 F2 . . . . -0.24(14) ?
    C17 C16 C21 C20 . . . . 0.55(15) ?
    C1 C16 C21 C20 . . . . -178.90(9) ?
loop_
    _geom_hbond_atom_site_label_D
    _geom_hbond_atom_site_label_H
    _geom_hbond_atom_site_label_A
    _geom_hbond_site_symmetry_A
    _geom_hbond_distance_DH
    _geom_hbond_distance_HA
    _geom_hbond_distance_DA
    _geom_hbond_angle_DHA
    _geom_hbond_publ_flag
    C10 H10A F1 2_556 0.99 2.57 3.5211(13) 162.1 n
    C20 H20 O2 1_655 0.95 2.60 3.4766(13) 153.9 n
_shelx_space_group_comment
;
The symmetry employed for this shelxl refinement is uniquely defined
by the following loop, which should always be used as a source of
symmetry information in preference to the above space-group names.
They are only intended as comments.
;
_shelx_estimated_absorpt_T_min     0.972
_shelx_estimated_absorpt_T_max     0.977
_shelx_hkl_file
;
   1   0   0 0.14739 0.32033   6
  -1   0   0 0.16529 0.33272   3
  -1   0   0 0.51145 0.32040   5
  -1   0   0 0.24341 0.30426   6
   1   0   0 0.41598 0.34762   3
   1   0   0 -0.1372 0.19879   5
   2   0   0 2258.67 53.7871   2
  -2   0   0 2168.80 53.2287   2
  -3   0   0 -0.3284 0.67199   3
   3   0   0 0.88056 0.90010   3
  -3   0   0 0.92763 1.01752   6
   3   0   0 1.40751 0.97581   4
   3   0   0 1.17462 0.82781   5
   3   0   0 0.73312 0.88861   6
  -3   0   0 0.84771 0.75097   4
  -3   0   0 0.55238 0.76791   5
   4   0   0 2045.84 46.5799   6
   4   0   0 2072.63 46.8915   3
   4   0   0 2116.09 45.9223   4
  -4   0   0 2144.92 47.3596   3
  -4   0   0 2081.97 46.0200   5
  -4   0   0 2046.60 46.3818   4
  -4   0   0 2108.68 47.0312   6
   5   0   0 1.19227 1.27538   3
  -5   0   0 2.39752 1.42286   6
  -5   0   0 2.23188 1.69450   3
   5   0   0 2.47805 1.66529   6
  -5   0   0 1.26438 1.57224   4
  -5   0   0 0.96298 1.27375   5
   5   0   0 -0.3064 1.07554   5
   5   0   0 1.57447 1.28664   4
   6   0   0 1185.55 31.3661   5
  -6   0   0 1191.31 31.6736   6
   6   0   0 1203.29 31.4689   3
  -6   0   0 1203.96 31.9651   3
  -6   0   0 1201.50 30.3802   5
  -6   0   0 1178.32 31.4821   4
   6   0   0 1201.92 31.1822   6
  -7   0   0 -0.0331 1.64297   4
  -7   0   0 0.90407 1.65800   3
   7   0   0 -2.3454 1.34968   5
   7   0   0 -3.1835 1.69347   6
  -7   0   0 1.17033 1.65544   6
  -7   0   0 0.74210 1.56853   5
   8   0   0 2158.55 55.8186   3
  -8   0   0 2268.35 54.5305   5
  -8   0   0 2326.49 56.1693   6
  -8   0   0 2211.00 55.3177   4
   8   0   0 2270.02 55.3454   5
  -8   0   0 2232.27 56.7420   3
   8   0   0 2219.49 55.4205   6
  -9   0   0 0.57008 2.23060   6
  -9   0   0 5.48493 2.80057   5
  -9   0   0 1.05253 2.25109   3
 -10   0   0 26.6939 7.09769   6
 -10   0   0 25.6031 5.76948   3
 -10   0   0 28.6402 5.02998   5
 -11   0   0 -1.7554 2.72570   6
 -11   0   0 0.44857 2.55983   5
 -11   0   0 -1.2617 2.72877   3
 -12   0   0 42.2371 6.90866   5
 -12   0   0 51.9038 8.20697   6
 -12   0   0 44.6096 7.74373   3
 -13   0   0 -0.5992 2.56621   5
  -1  -1   0 286.508 6.76427   3
  -1  -1   0 286.058 6.19654   4
  -1  -1   0 297.467 7.53570   5
   1  -1   0 289.710 7.69214   6
  -1  -1   0 301.221 6.78219   6
   1  -1   0 284.562 7.59500   4
   1  -1   0 293.403 7.25420   5
   1  -1   0 284.436 7.75697   3
  -1   1   0 288.000 7.78134   3
  -1   1   0 286.294 7.90191   6
   1   1   0 284.473 6.74818   3
   1   1   0 284.594 7.52171   5
  -1   1   0 289.319 7.57757   4
   1   1   0 287.376 6.72382   6
  -1   1   0 294.498 7.28935   5
   3  -1   0 4231.22 98.3257   2
  -3  -1   0 4228.85 94.3897   2
   3   1   0 4084.46 94.8298   2
  -3   1   0 4000.17 98.3441   2
   4  -1   0 486.539 14.4772   4
  -4  -1   0 471.905 13.5462   4
   4  -1   0 474.919 14.9256   3
  -4  -1   0 475.639 13.9193   5
   4  -1   0 478.437 14.0013   5
  -4  -1   0 462.937 14.0291   3
  -4  -1   0 498.948 14.1591   6
   4   1   0 488.208 14.1060   3
  -4   1   0 469.346 14.8623   6
   4   1   0 479.866 13.8427   6
  -4   1   0 486.287 13.9079   5
  -4   1   0 474.677 15.1284   3
   4   1   0 494.126 12.8498   4
   5  -1   0 2288.91 52.4426   6
  -5  -1   0 2256.43 51.2041   5
   5  -1   0 2298.07 51.2187   5
  -5  -1   0 2311.32 51.6331   6
   5  -1   0 2311.23 51.7379   4
  -5  -1   0 2243.03 51.7451   3
  -5  -1   0 2193.88 50.7446   4
   5  -1   0 2287.17 52.7642   3
  -5   1   0 2207.55 51.8785   4
  -5   1   0 2257.14 52.9832   3
   5   1   0 2321.42 51.8605   5
  -5   1   0 2344.50 51.1992   5
   5   1   0 2254.32 51.0967   6
  -5   1   0 2288.73 52.7676   6
   5   1   0 2311.00 51.5563   3
   6  -1   0 -0.3698 1.35756   5
  -6  -1   0 1.35815 1.41103   5
   6  -1   0 5.24936 2.07981   4
  -6  -1   0 1.99172 1.99591   4
   6  -1   0 1.63895 1.70860   3
  -6  -1   0 5.05497 1.94626   6
   6  -1   0 2.75208 1.85432   6
  -6   1   0 3.76646 1.93613   6
  -6   1   0 0.07429 1.55071   3
   6   1   0 1.48897 1.70441   5
   6   1   0 3.60000 1.65257   3
   6   1   0 1.65916 1.65479   6
  -6   1   0 1.13581 2.05787   4
  -6   1   0 1.03460 1.52526   5
   7  -1   0 330.910 13.1199   5
  -7  -1   0 334.103 13.8589   3
  -7  -1   0 326.280 12.8244   5
  -7  -1   0 325.699 13.3968   6
  -7  -1   0 312.358 13.0948   4
   7  -1   0 307.738 13.6529   6
  -7   1   0 316.955 14.3813   3
  -7   1   0 318.849 14.3631   6
   7   1   0 312.307 13.4670   5
  -7   1   0 318.129 13.7313   4
  -7   1   0 305.686 12.7504   5
   8  -1   0 191.576 13.1734   3
   8  -1   0 213.898 11.1984   5
  -8  -1   0 219.231 12.0444   3
  -8  -1   0 233.705 11.9136   6
   8  -1   0 203.694 11.5764   6
  -8  -1   0 211.595 10.8872   5
  -8   1   0 226.840 12.6265   3
   8   1   0 207.534 11.3265   6
  -8   1   0 213.069 12.2560   6
  -8   1   0 217.203 11.0498   5
   8   1   0 198.562 11.0494   3
   8   1   0 222.248 11.8637   5
  -8   1   0 200.697 11.3492   4
  -9  -1   0 27.3115 5.38104   3
  -9  -1   0 24.9559 4.60729   5
  -9  -1   0 28.7688 5.14919   6
  -9  -1   0 17.7269 4.73675   4
  -9   1   0 21.1491 5.03561   3
  -9   1   0 17.7749 5.07451   6
  -9   1   0 24.5227 4.64015   5
 -10  -1   0 472.426 20.6558   3
 -10  -1   0 477.745 19.2178   5
 -10  -1   0 466.893 20.6449   6
 -10   1   0 478.285 19.2100   5
 -10   1   0 466.569 21.6984   3
 -11  -1   0 256.567 15.6575   3
 -11  -1   0 259.110 15.1868   6
 -11  -1   0 250.769 14.0219   5
 -11   1   0 271.248 16.1045   6
 -11   1   0 257.689 16.0582   3
 -11   1   0 267.146 14.4625   5
 -12  -1   0 14.1798 4.78571   6
 -12  -1   0 21.6808 5.39877   5
 -12  -1   0 7.68070 4.28217   3
 -12   1   0 6.80966 4.17042   5
 -12   1   0 20.8826 6.10239   3
 -12   1   0 12.4664 4.71562   6
 -13   1   0 222.737 16.9270   3
 -13   1   0 219.126 13.1386   5
 -13   1   0 208.345 19.4056   6
   0  -2   0 2624.95 59.5497   2
  -2  -2   0 343.192 8.94928   3
  -2  -2   0 343.259 10.2105   5
   2  -2   0 343.780 10.7481   3
  -2  -2   0 343.247 8.79760   6
   2  -2   0 343.824 10.6298   6
   2  -2   0 344.070 10.3447   4
   2  -2   0 343.524 9.76597   5
  -2  -2   0 344.216 8.23153   4
  -2   2   0 342.472 10.5296   6
   2   2   0 344.188 8.99121   3
   2   2   0 343.901 8.95093   6
  -2   2   0 343.146 10.3195   4
   2   2   0 342.898 10.2526   5
  -2   2   0 359.151 9.81606   5
  -2   2   0 344.788 10.6634   3
   3  -2   0 1.79129 1.28095   3
  -3  -2   0 -0.1566 0.91643   5
  -3  -2   0 1.38942 0.85401   6
   3  -2   0 1.28733 0.87888   5
   3  -2   0 0.83801 1.15697   4
  -3  -2   0 0.20557 0.63261   4
   3  -2   0 -0.6859 1.11906   6
   3   2   0 1.27905 0.78815   3
  -3   2   0 1.08350 1.13481   6
  -3   2   0 0.87294 0.90099   5
  -3   2   0 0.40377 1.04087   4
   3   2   0 2.02453 1.13246   5
  -3   2   0 2.74214 1.56751   3
   3   2   0 3.51024 1.06852   6
   4  -2   0 4525.97 96.6154   3
   5  -2   0 247.004 10.3931   4
  -5  -2   0 239.529 9.28192   6
  -5  -2   0 237.135 9.63691   5
   5  -2   0 224.109 9.20051   5
   5  -2   0 232.736 10.5119   3
   5  -2   0 230.534 10.3288   6
  -5  -2   0 244.063 9.51435   3
  -5  -2   0 230.744 8.87130   4
  -5   2   0 236.488 10.6239   6
   5   2   0 236.187 9.07360   6
  -5   2   0 241.785 9.53451   5
   5   2   0 234.527 9.15577   3
   5   2   0 237.026 10.0553   5
  -5   2   0 228.260 10.6448   3
  -5   2   0 230.369 10.1440   4
   6  -2   0 16.4888 3.35286   6
  -6  -2   0 14.9022 2.73229   4
   6  -2   0 10.8037 2.79168   3
  -6  -2   0 17.6879 3.22112   3
  -6  -2   0 14.3927 2.79622   6
   6  -2   0 9.18794 2.45884   5
  -6  -2   0 10.4974 2.52788   5
   6   2   0 10.3302 2.41376   3
   6   2   0 12.7807 2.84284   5
   6   2   0 10.7821 2.30828   6
  -6   2   0 11.7365 2.53653   5
  -6   2   0 13.6058 3.26249   6
  -6   2   0 10.4973 3.01409   3
  -6   2   0 14.0177 3.38756   4
  -7  -2   0 -2.0213 1.63768   4
   7  -2   0 3.19847 2.42492   6
  -7  -2   0 2.74734 2.06231   3
  -7  -2   0 -1.3233 1.42061   5
   7  -2   0 0.04328 2.07533   3
  -7  -2   0 0.22689 1.92309   6
  -7   2   0 0.64458 1.68598   5
   7   2   0 3.19497 2.05079   6
  -7   2   0 1.79532 2.52589   3
  -7   2   0 0.74355 1.85404   6
   7   2   0 -0.7976 1.99053   5
   8  -2   0 624.764 21.4630   5
  -8  -2   0 649.772 21.7895   6
  -8  -2   0 597.082 20.8770   4
   8  -2   0 622.438 22.6150   6
  -8  -2   0 662.842 21.5304   5
  -8  -2   0 650.307 22.1054   3
  -8   2   0 677.637 21.7060   5
  -8   2   0 632.229 23.9073   3
  -8   2   0 599.812 22.4355   4
   8   2   0 619.317 22.3730   5
  -8   2   0 651.646 23.7008   6
   8   2   0 626.476 21.2226   3
  -9  -2   0 261.107 13.6883   6
  -9  -2   0 234.600 13.1030   4
  -9  -2   0 276.674 13.8620   3
  -9  -2   0 262.567 13.2016   5
  -9   2   0 249.685 14.6151   6
  -9   2   0 266.862 15.6101   3
  -9   2   0 267.011 13.3113   5
 -10  -2   0 2.75277 3.05488   6
 -10  -2   0 3.18194 3.64431   3
 -10  -2   0 5.50893 3.19691   5
 -10   2   0 12.1654 4.37092   5
 -10   2   0 5.94961 3.64936   3
 -10   2   0 6.54982 4.41214   6
 -11  -2   0 320.855 16.2237   5
 -11  -2   0 332.935 17.4116   3
 -11  -2   0 330.435 17.0887   6
 -11   2   0 311.648 18.0446   6
 -11   2   0 308.334 18.6430   3
 -11   2   0 320.039 16.1492   5
 -12  -2   0 65.2274 7.59934   5
 -12  -2   0 71.0662 9.00778   3
 -12  -2   0 68.2740 8.39806   6
 -12   2   0 77.2036 9.28430   6
 -12   2   0 59.3204 7.51085   5
 -12   2   0 50.1322 8.35083   3
 -13  -2   0 5.24511 3.56266   5
 -13  -2   0 4.49976 3.34927   6
 -13   2   0 -1.9803 3.67995   3
 -13   2   0 -1.8064 2.74562   5
   0  -3   0 0.69509 0.78396   6
   0  -3   0 0.11510 0.65839   3
   0  -3   0 0.22462 0.75388   6
   0  -3   0 1.47199 0.79107   4
   0  -3   0 0.76875 0.71846   4
   0   3   0 0.45545 0.55129   4
   0   3   0 0.21936 0.57647   4
   1  -3   0 9792.47 208.772   2
  -2  -3   0 1584.83 32.6744   4
   2  -3   0 1604.70 36.9483   3
   2  -3   0 1601.12 36.7414   6
  -2  -3   0 1606.04 35.6291   5
   2  -3   0 1614.09 35.1405   5
   2  -3   0 1600.40 36.4695   4
  -2  -3   0 1523.55 33.8114   6
  -2  -3   0 1548.46 33.9498   3
   2   3   0 1573.79 33.9930   6
   2   3   0 1532.76 33.9976   3
  -2   3   0 1609.78 35.8533   5
  -2   3   0 1580.83 36.7816   6
  -2   3   0 1590.61 36.1596   4
  -2   3   0 1581.17 36.9734   3
  -3  -3   0 2264.56 48.5339   4
   3  -3   0 2298.08 51.5807   4
   3  -3   0 2287.91 52.0534   3
  -3  -3   0 2327.40 51.3706   5
  -3  -3   0 2285.31 48.9221   3
  -3  -3   0 2281.12 48.8155   6
   3  -3   0 2309.55 52.0583   5
   3  -3   0 2348.94 51.9373   6
  -3   3   0 2330.32 53.1691   4
  -3   3   0 2332.03 50.5760   5
   3   3   0 2322.76 51.8375   5
  -3   3   0 2346.57 52.4156   3
   3   3   0 2264.35 49.5509   3
  -3   3   0 2317.60 52.0279   6
  -4  -3   0 1339.05 30.1536   6
   4  -3   0 1294.80 32.7146   4
   4  -3   0 1292.58 33.2664   3
  -4  -3   0 1249.76 29.1372   4
  -4  -3   0 1327.82 32.1923   5
   4  -3   0 1293.42 31.1440   5
   4  -3   0 1284.43 33.2649   6
  -4  -3   0 1228.17 29.9321   3
  -4   3   0 1296.65 31.4568   5
   4   3   0 1340.04 32.7261   5
   4   3   0 1343.57 29.9582   6
  -4   3   0 1277.72 33.1487   6
  -4   3   0 1257.37 32.2947   4
   4   3   0 1301.31 29.9644   3
  -4   3   0 1334.40 33.7318   3
  -5  -3   0 27.6833 3.82142   5
   5  -3   0 22.9200 3.89998   3
   5  -3   0 24.9796 3.94400   6
   5  -3   0 23.7075 3.32196   5
   5  -3   0 18.4774 3.56878   4
  -5  -3   0 21.1673 3.48555   6
  -5  -3   0 14.6605 2.62451   3
  -5  -3   0 23.4720 2.69875   4
  -5   3   0 16.0317 3.28884   6
   5   3   0 19.5664 2.61700   3
   5   3   0 17.7693 3.34081   5
  -5   3   0 13.6765 3.24349   4
  -5   3   0 17.5668 3.61833   3
   5   3   0 20.3957 2.62250   6
  -5   3   0 20.2626 3.64761   5
   6  -3   0 15.5149 3.47901   3
   6  -3   0 9.07178 2.98782   6
   6  -3   0 9.06826 2.26330   5
  -6  -3   0 13.7149 2.57796   6
  -6  -3   0 12.7702 2.59469   3
  -6  -3   0 9.24239 2.16399   4
   6  -3   0 17.4894 3.39202   4
  -6   3   0 16.3206 2.92913   5
   6   3   0 7.65806 2.06849   6
  -6   3   0 13.3372 3.27090   6
   6   3   0 15.4635 3.12247   5
  -6   3   0 14.0221 3.29416   4
   6   3   0 10.7457 2.33431   3
  -6   3   0 11.3305 3.24647   3
  -7  -3   0 510.441 17.4016   6
   7  -3   0 455.182 17.1878   5
   7  -3   0 493.723 19.1310   6
  -7  -3   0 495.275 16.8072   4
   7  -3   0 512.277 18.9582   4
  -7  -3   0 492.122 17.8060   5
   7  -3   0 511.272 19.8443   3
  -7  -3   0 511.792 17.5830   3
   7   3   0 511.205 21.2292   5
  -7   3   0 502.708 17.7721   5
  -7   3   0 508.124 19.2293   4
  -7   3   0 518.444 20.0839   3
  -7   3   0 522.983 19.8122   6
   7   3   0 491.892 16.6795   6
  -8  -3   0 84.8858 7.15776   3
  -8  -3   0 80.2223 6.64500   6
  -8  -3   0 70.9017 6.60773   4
   8  -3   0 76.9894 8.10519   6
   8  -3   0 74.5315 7.74356   5
  -8  -3   0 71.5387 6.65524   5
  -8   3   0 69.0051 7.55796   6
  -8   3   0 71.2893 7.78356   3
  -8   3   0 78.7579 6.93535   5
   8   3   0 74.7485 6.73994   3
   8   3   0 84.2003 7.73621   5
  -9  -3   0 126.727 9.56439   3
  -9  -3   0 139.860 9.63607   5
  -9  -3   0 139.379 9.39803   4
  -9  -3   0 135.410 9.61875   6
  -9   3   0 158.703 11.5545   6
  -9   3   0 146.039 9.77910   5
  -9   3   0 124.659 11.0553   3
 -10  -3   0 18.2768 5.17837   5
 -10  -3   0 10.5896 3.91105   3
 -10  -3   0 7.32594 3.65596   6
 -10   3   0 10.5424 4.19378   5
 -10   3   0 9.07522 4.41014   3
 -10   3   0 8.77572 5.43172   6
 -11  -3   0 31.1003 5.93245   6
 -11  -3   0 22.7441 5.10520   5
 -11  -3   0 29.9185 5.58652   3
 -11   3   0 35.9400 7.68869   3
 -11   3   0 28.4508 6.29469   6
 -11   3   0 27.5782 5.63436   5
 -12  -3   0 31.1093 6.36301   3
 -12  -3   0 37.4939 6.50682   5
 -12  -3   0 44.1582 6.76193   6
 -12   3   0 35.6702 7.45105   6
 -12   3   0 29.2514 6.72386   3
 -12   3   0 32.7450 5.99956   5
 -13  -3   0 -2.2401 2.39541   5
 -13  -3   0 10.5110 3.93861   6
 -13   3   0 -5.3045 2.96280   6
 -13   3   0 1.57135 3.97485   3
 -13   3   0 4.42636 2.80081   5
   0  -4   0 84.8962 4.40203   3
   0  -4   0 84.3851 4.36056   6
   0  -4   0 86.8434 4.09713   4
   0  -4   0 91.9052 4.52986   6
   0  -4   0 84.2400 3.95865   4
   0  -4   0 85.9211 4.57286   3
   0   4   0 93.6716 3.58440   4
   0   4   0 86.4847 3.46422   4
   1  -4   0 3338.19 70.2905   3
  -1  -4   0 3213.21 68.0116   4
   1  -4   0 3341.50 70.4796   6
  -1   4   0 3337.44 69.3003   6
   1   4   0 3320.32 69.0245   6
   1   4   0 3257.30 69.1295   3
   2  -4   0 4.71236 1.63929   4
   2  -4   0 4.34114 1.56676   6
  -2  -4   0 4.78638 1.18312   3
  -2  -4   0 4.29962 0.90763   4
  -2  -4   0 4.01460 1.19838   6
  -2  -4   0 3.37561 1.55221   5
   2  -4   0 5.21182 1.53256   5
   2  -4   0 3.92347 1.56600   3
  -2   4   0 3.72522 1.50320   4
  -2   4   0 4.08046 1.60013   3
   2   4   0 4.04332 1.20977   3
   2   4   0 4.15915 1.14065   6
  -2   4   0 6.31125 2.01144   6
  -3  -4   0 984.031 22.7231   6
   3  -4   0 954.147 25.9506   6
   3  -4   0 982.015 26.3668   3
   3  -4   0 976.619 25.9332   4
  -3  -4   0 967.068 21.6293   4
   3  -4   0 957.616 24.5320   5
  -3  -4   0 984.966 22.8287   3
  -3  -4   0 964.412 25.7076   5
  -3   4   0 955.844 25.2731   4
  -3   4   0 943.190 26.3712   3
  -3   4   0 983.215 25.0062   5
   3   4   0 969.166 22.7572   6
  -3   4   0 989.140 26.3626   6
  -4  -4   0 278.194 9.32207   6
  -4  -4   0 285.056 11.4956   5
   4  -4   0 288.338 12.2950   3
   4  -4   0 292.282 12.2925   6
   4  -4   0 293.260 10.8454   5
   4  -4   0 320.920 12.4496   4
  -4  -4   0 274.987 9.40728   3
  -4  -4   0 276.193 8.71039   4
   4   4   0 266.560 9.24702   3
   4   4   0 280.901 9.30297   6
  -4   4   0 291.044 11.1602   5
  -4   4   0 299.263 11.7887   4
  -4   4   0 279.185 12.2755   3
   4   4   0 289.526 11.8657   5
  -4   4   0 310.155 12.4761   6
  -5  -4   0 41.0046 4.18213   3
   5  -4   0 45.2077 5.05564   6
   5  -4   0 44.3425 5.09832   3
  -5  -4   0 39.2891 3.30974   4
   5  -4   0 44.7466 5.01486   4
   5  -4   0 41.9110 4.04642   5
  -5  -4   0 31.9890 4.13790   5
  -5  -4   0 42.9713 3.60205   6
  -5   4   0 50.7703 5.31496   6
   5   4   0 35.1165 4.44608   5
  -5   4   0 38.7718 4.16460   5
  -5   4   0 45.6947 5.21332   3
  -5   4   0 38.7676 4.52910   4
   5   4   0 42.4496 3.58802   3
   5   4   0 41.4886 3.46721   6
   6  -4   0 43.3457 5.59879   6
  -6  -4   0 42.0685 4.03608   6
   6  -4   0 38.4314 5.17373   4
  -6  -4   0 35.0515 3.70146   4
  -6  -4   0 37.2446 4.58599   5
  -6  -4   0 49.5058 4.31384   3
   6  -4   0 38.9357 4.13927   5
   6  -4   0 44.7307 5.43438   3
  -6   4   0 48.9399 7.35066   6
   6   4   0 44.7921 4.10883   3
  -6   4   0 42.2649 4.49802   5
   6   4   0 42.5684 3.90071   6
   6   4   0 46.5934 5.28869   5
  -6   4   0 41.3538 5.02638   4
  -6   4   0 44.3416 5.78522   3
   7  -4   0 19.1491 4.33706   6
  -7  -4   0 11.6374 3.24682   5
   7  -4   0 8.86863 3.56025   3
  -7  -4   0 15.3419 3.06837   3
   7  -4   0 9.97472 3.22875   4
   7  -4   0 11.5371 2.93555   5
  -7  -4   0 13.4329 3.05353   4
  -7  -4   0 6.60347 2.30439   6
   7   4   0 19.0121 4.34149   5
  -7   4   0 6.09659 3.20474   4
  -7   4   0 10.6496 3.51106   3
  -7   4   0 10.9375 3.71403   6
  -7   4   0 9.36747 2.56834   5
   7   4   0 12.6377 2.88990   3
   7   4   0 12.5762 2.71774   6
  -8  -4   0 41.5845 5.00231   6
  -8  -4   0 37.6697 5.02384   4
  -8  -4   0 38.3923 5.00162   3
  -8  -4   0 27.1588 4.87560   5
   8  -4   0 34.2928 5.80609   6
  -8   4   0 39.2419 6.61657   3
  -8   4   0 31.8850 5.98168   6
  -8   4   0 32.7140 5.21545   5
  -9  -4   0 259.889 13.1815   6
  -9  -4   0 265.825 13.7287   5
  -9  -4   0 269.459 13.0979   4
  -9  -4   0 260.197 13.5385   3
  -9   4   0 281.388 14.3480   5
  -9   4   0 274.927 16.0126   3
  -9   4   0 273.511 15.7885   6
 -10  -4   0 23.2249 5.04609   3
 -10  -4   0 27.0713 5.32863   5
 -10  -4   0 26.2145 4.91871   6
 -10   4   0 31.3689 6.70046   6
 -10   4   0 30.7681 6.65011   3
 -10   4   0 28.4602 5.55565   5
 -11  -4   0 41.6414 6.65660   5
 -11  -4   0 42.4258 6.59344   6
 -11  -4   0 34.5283 6.31388   3
 -11   4   0 46.8739 8.76564   6
 -11   4   0 34.1129 6.33204   5
 -11   4   0 41.1688 7.83270   3
 -12  -4   0 77.1479 8.43579   3
 -12  -4   0 77.5656 8.23271   6
 -12  -4   0 76.4537 8.60546   5
 -12   4   0 78.2676 9.66635   6
 -12   4   0 80.5809 8.42301   5
 -12   4   0 67.0950 10.6697   3
   0  -5   0 1.74610 1.11436   4
   0  -5   0 0.75699 1.01436   3
   0  -5   0 3.88278 1.44304   6
   0  -5   0 2.66259 1.34537   3
   0  -5   0 0.40905 1.06752   6
   0  -5   0 2.66494 1.24800   4
   0   5   0 2.23298 0.87611   4
   0   5   0 1.08350 0.75471   4
  -1  -5   0 252.671 8.76995   3
   1  -5   0 231.997 9.37359   3
   1  -5   0 235.653 9.28220   6
  -1  -5   0 232.029 7.58400   4
   1  -5   0 228.138 8.85712   4
  -1  -5   0 241.246 7.55447   4
  -1  -5   0 245.294 8.52546   6
   1  -5   0 242.622 9.69041   3
   1  -5   0 231.991 9.26006   6
   1   5   0 230.437 8.00035   6
  -1   5   0 249.145 8.31401   4
   1   5   0 245.522 8.40481   3
  -1   5   0 236.450 8.25382   4
   2  -5   0 182.774 8.00162   5
  -2  -5   0 185.066 5.93381   4
  -2  -5   0 193.197 7.04929   3
  -2  -5   0 184.765 8.85005   5
   2  -5   0 189.073 8.43367   4
  -2  -5   0 183.440 6.90013   6
   2  -5   0 187.137 8.58971   6
   2  -5   0 179.095 8.67158   3
   2   5   0 178.584 6.70487   3
  -2   5   0 170.772 8.49841   4
  -2   5   0 172.985 8.50519   6
  -2   5   0 183.647 7.70526   4
   2   5   0 177.916 6.63054   6
  -2   5   0 186.559 8.76438   3
   3  -5   0 816.327 23.3391   6
  -3  -5   0 788.216 19.6072   6
   3  -5   0 801.439 23.0279   4
   3  -5   0 802.879 24.2071   3
  -3  -5   0 814.104 18.6401   4
   3  -5   0 798.318 21.8406   5
  -3  -5   0 771.400 19.6450   3
  -3  -5   0 807.222 23.1686   5
  -3   5   0 819.727 23.6063   6
  -3   5   0 810.457 23.7702   3
   3   5   0 785.704 19.5991   6
   3   5   0 773.688 19.7057   3
  -3   5   0 813.395 22.3484   4
   4  -5   0 143.796 8.48160   4
  -4  -5   0 146.469 5.68560   4
   4  -5   0 129.573 7.28899   5
   4  -5   0 154.331 8.89745   3
  -4  -5   0 136.511 7.17186   6
   4  -5   0 152.617 8.81392   6
  -4  -5   0 149.152 6.27869   3
  -4   5   0 153.116 9.02006   3
   4   5   0 150.822 6.28850   6
  -4   5   0 162.929 8.19858   5
  -4   5   0 161.628 9.08092   6
   4   5   0 150.389 6.40647   3
  -4   5   0 150.611 8.39215   4
  -5  -5   0 226.282 8.24454   4
   5  -5   0 233.540 11.7247   4
  -5  -5   0 232.312 8.70621   6
   5  -5   0 228.566 11.4841   6
  -5  -5   0 214.752 10.6692   5
   5  -5   0 225.135 9.99151   5
   5  -5   0 226.692 11.6650   3
  -5  -5   0 222.271 8.66714   3
  -5   5   0 218.161 13.7478   3
   5   5   0 219.313 8.44058   6
  -5   5   0 219.379 10.3414   5
  -5   5   0 226.100 11.6119   6
   5   5   0 223.081 11.1222   5
  -5   5   0 216.718 10.6748   4
   5   5   0 216.809 8.53295   3
   6  -5   0 691.143 24.2603   6
   6  -5   0 703.686 21.8204   5
   6  -5   0 714.836 23.8382   4
   6  -5   0 682.268 24.4029   3
  -6  -5   0 695.279 19.8256   6
  -6  -5   0 696.623 19.4250   4
  -6  -5   0 695.603 20.0759   3
  -6  -5   0 705.878 22.7097   5
   6   5   0 694.980 19.7544   3
   6   5   0 741.040 23.8398   5
  -6   5   0 697.553 24.5296   3
  -6   5   0 694.098 23.3497   4
  -6   5   0 697.914 22.1489   5
   7  -5   0 737.452 24.3737   5
  -7  -5   0 803.520 25.7919   5
  -7  -5   0 828.900 23.4696   6
  -7  -5   0 795.885 23.0663   4
   7  -5   0 830.401 28.0275   3
   7  -5   0 829.275 27.5035   4
   7  -5   0 805.882 27.4464   6
  -7  -5   0 813.785 23.5153   3
   7   5   0 774.142 22.7689   6
  -7   5   0 829.629 25.8050   5
  -7   5   0 776.841 28.0457   3
   7   5   0 817.185 27.1415   5
  -7   5   0 844.168 28.3284   6
   7   5   0 843.189 23.2301   3
  -8  -5   0 67.3835 6.09318   4
  -8  -5   0 72.9436 6.31547   3
   8  -5   0 72.5680 8.01073   6
  -8  -5   0 69.0163 7.01622   5
  -8  -5   0 68.2169 6.13942   6
  -8   5   0 72.8510 7.18514   5
  -8   5   0 82.5311 8.95941   3
  -8   5   0 77.4464 8.36256   6
  -9  -5   0 47.2309 6.81529   5
  -9  -5   0 64.7508 6.56930   4
  -9  -5   0 57.4155 6.32952   3
  -9   5   0 51.8691 8.51827   3
  -9   5   0 69.6415 9.65228   6
  -9   5   0 45.9959 6.85957   5
 -10  -5   0 74.4835 7.40863   3
 -10  -5   0 69.1389 7.10437   6
 -10  -5   0 71.8251 7.89779   5
 -10   5   0 81.8611 9.78147   3
 -10   5   0 78.0270 8.12391   5
 -10   5   0 68.7434 11.6110   6
 -11  -5   0 5.40169 3.64245   5
 -11  -5   0 5.47851 3.40117   6
 -11  -5   0 8.84765 3.62333   3
 -11   5   0 4.19738 3.49240   5
 -11   5   0 3.02658 4.41723   3
 -11   5   0 3.21045 4.23717   6
 -12  -5   0 53.5044 6.76770   3
 -12  -5   0 57.2177 7.76332   5
 -12  -5   0 52.6263 6.86922   6
 -12   5   0 49.4650 7.46533   5
 -12   5   0 47.8970 8.34547   6
 -12   5   0 53.1221 9.32612   3
   0  -6   0 1111.90 27.3699   4
   0  -6   0 1133.74 28.5342   6
   0  -6   0 1149.52 28.5495   3
   0  -6   0 1126.20 28.2884   6
   0  -6   0 1125.51 28.7329   3
   0  -6   0 1128.52 27.5820   4
   0   6   0 1130.79 24.9084   4
   0   6   0 1130.22 24.9750   4
  -1  -6   0 1206.88 29.6279   3
   1  -6   0 1229.70 31.3247   3
   1  -6   0 1203.23 30.6090   6
   1  -6   0 1169.07 30.6007   3
  -1  -6   0 1256.46 29.5035   6
   1  -6   0 1216.85 30.9396   6
   1  -6   0 1181.07 30.0458   4
  -1  -6   0 1222.88 28.0754   4
  -1  -6   0 1242.68 29.5330   6
  -1   6   0 1161.93 28.2883   4
  -1   6   0 1204.98 28.3579   4
   2  -6   0 91.7664 5.98065   5
   2  -6   0 94.4757 6.43504   6
  -2  -6   0 104.268 5.42818   3
  -2  -6   0 94.2875 5.13526   6
   2  -6   0 102.816 6.62577   6
   2  -6   0 94.4553 6.65141   3
   2  -6   0 96.2886 6.24047   4
   2  -6   0 99.8560 6.59684   3
  -2  -6   0 98.2452 4.45791   4
  -2   6   0 94.4117 6.42651   6
   2   6   0 97.8034 4.97550   3
  -2   6   0 100.217 5.65480   4
  -2   6   0 100.460 5.87223   4
   2   6   0 98.2406 4.94367   6
   3  -6   0 296.663 12.3390   4
  -3  -6   0 265.848 12.2904   5
   3  -6   0 308.452 12.6219   6
   3  -6   0 284.703 12.5892   3
  -3  -6   0 279.242 8.62713   4
  -3  -6   0 267.553 10.5681   6
  -3  -6   0 291.356 9.70861   3
   3  -6   0 308.838 11.6726   5
  -3   6   0 285.523 12.5812   3
  -3   6   0 285.888 11.4485   4
  -3   6   0 297.592 11.2682   4
   3   6   0 279.881 9.32135   6
  -3   6   0 317.271 12.9573   6
   3   6   0 271.595 9.39384   3
  -4  -6   0 3022.80 64.2170   6
   4  -6   0 2974.19 68.7022   5
   4  -6   0 3049.15 69.9984   3
   4  -6   0 2981.66 69.5552   6
  -4  -6   0 3097.80 69.6107   5
  -4  -6   0 3025.74 63.3570   4
   4  -6   0 3025.38 69.2919   4
   4   6   0 2984.05 64.8459   6
  -4   6   0 3018.55 69.9506   6
  -4   6   0 2947.51 69.4200   4
   4   6   0 2979.02 64.5891   3
  -4   6   0 3071.38 70.4767   3
  -5  -6   0 340.924 14.6482   5
  -5  -6   0 341.522 11.4467   3
   5  -6   0 350.989 15.2125   6
   5  -6   0 348.693 15.1751   4
  -5  -6   0 331.908 11.1037   4
  -5  -6   0 348.099 11.4471   6
   5  -6   0 336.711 15.6659   3
  -5   6   0 341.268 14.3498   4
  -5   6   0 359.656 15.6384   6
   5   6   0 341.951 11.3554   6
   5   6   0 341.772 11.4844   3
  -5   6   0 349.029 15.6972   3
  -6  -6   0 1279.44 36.1545   5
  -6  -6   0 1264.76 31.6032   4
  -6  -6   0 1277.64 32.1283   3
   6  -6   0 1291.87 37.0763   6
   6  -6   0 1256.91 37.5957   3
   6  -6   0 1252.41 34.3539   5
   6  -6   0 1282.61 36.9536   4
  -6  -6   0 1289.80 31.5056   6
  -6   6   0 1261.44 35.2667   5
  -6   6   0 1313.41 38.1962   3
   6   6   0 1280.15 31.6623   6
   6   6   0 1278.66 31.8904   3
  -6   6   0 1251.84 35.9267   4
  -7  -6   0 1.37486 1.70584   3
  -7  -6   0 3.14710 2.66836   5
  -7  -6   0 2.45437 1.76076   6
   7  -6   0 -1.5774 3.19363   3
   7  -6   0 -2.4243 2.68091   6
  -7  -6   0 -0.5672 1.67500   4
  -7   6   0 0.29220 2.20408   5
  -7   6   0 1.35831 2.84680   6
   7   6   0 1.67917 1.72886   3
  -7   6   0 0.50750 2.84124   3
  -8  -6   0 62.9890 5.79234   6
  -8  -6   0 60.5966 7.06635   5
  -8  -6   0 55.2009 5.73557   3
   8  -6   0 62.6843 7.91408   6
  -8  -6   0 59.5594 5.87916   4
  -8   6   0 59.7230 8.22541   3
  -8   6   0 64.0381 8.33695   6
  -8   6   0 59.4138 6.88104   5
  -9  -6   0 447.492 22.6447   5
  -9  -6   0 453.735 17.3976   6
  -9  -6   0 424.840 17.5149   4
  -9  -6   0 444.453 17.4852   3
  -9   6   0 373.156 24.0238   3
  -9   6   0 446.651 19.7452   5
  -9   6   0 432.538 22.2752   6
 -10  -6   0 654.622 25.0475   5
 -10  -6   0 652.288 22.9124   3
 -10   6   0 654.765 28.9784   3
 -10   6   0 647.116 25.2546   5
 -11  -6   0 27.5153 5.12095   3
 -11  -6   0 23.6564 5.64751   5
 -11  -6   0 15.0543 4.40038   6
 -11   6   0 18.7290 7.03847   3
 -11   6   0 23.0302 6.67182   6
 -11   6   0 23.1046 5.68490   5
 -12  -6   0 -1.2482 3.42914   5
 -12  -6   0 -0.0846 3.39268   3
 -12   6   0 -7.8072 4.56716   6
 -12   6   0 -5.0270 3.45949   5
 -12   6   0 -6.9285 3.06056   3
   0  -7   0 1.53979 1.47442   6
   0  -7   0 2.96184 1.82021   6
   0  -7   0 -0.0294 1.58262   3
   0  -7   0 2.73727 1.50103   4
   0  -7   0 1.48351 1.60384   4
   0  -7   0 3.73167 1.60237   3
   0   7   0 3.75119 1.02405   4
   0   7   0 2.47922 0.97201   4
   1  -7   0 13.4491 2.70017   6
   1  -7   0 11.8640 2.91936   3
   1  -7   0 17.3309 3.15587   6
  -1  -7   0 10.7631 2.34137   6
  -1  -7   0 8.43918 2.05939   4
   1  -7   0 17.6936 3.20692   3
  -1  -7   0 10.8105 2.32731   6
   1  -7   0 10.8166 2.71361   4
  -1   7   0 13.8010 2.28889   4
  -1   7   0 13.3005 2.24654   4
   2  -7   0 323.910 13.6316   6
   2  -7   0 325.112 12.8715   5
   2  -7   0 332.879 13.4915   6
  -2  -7   0 335.081 10.3594   4
   2  -7   0 315.975 13.7069   3
  -2  -7   0 338.570 11.5070   6
   2  -7   0 341.116 13.6390   3
   2   7   0 322.602 11.0306   3
   2   7   0 319.013 10.8175   6
  -2   7   0 333.273 11.8418   4
  -2   7   0 332.854 11.9009   4
   3  -7   0 291.893 12.9357   6
   3  -7   0 291.344 12.1720   5
   3  -7   0 291.830 13.1015   3
  -3  -7   0 294.533 9.43603   4
  -3  -7   0 291.972 10.3012   3
   3  -7   0 278.581 13.1239   6
  -3  -7   0 291.493 13.4679   5
  -3  -7   0 294.043 10.1584   6
   3  -7   0 295.871 12.9223   4
  -3   7   0 291.495 11.6386   4
   3   7   0 290.834 10.0652   3
  -3   7   0 300.852 13.2956   6
   3   7   0 291.853 9.84730   6
  -3   7   0 277.513 11.8283   4
  -4  -7   0 604.226 16.1838   4
  -4  -7   0 604.884 17.0551   3
   4  -7   0 601.109 21.8202   6
   4  -7   0 605.311 21.3257   4
  -4  -7   0 609.639 21.1904   5
   4  -7   0 606.069 21.8425   3
  -4  -7   0 610.567 16.7449   6
  -4   7   0 617.500 21.7684   3
  -4   7   0 604.705 19.6748   4
  -4   7   0 579.352 21.4839   6
   4   7   0 590.261 16.9174   3
   4   7   0 606.308 16.5359   6
  -4   7   0 603.819 20.0114   4
   5  -7   0 495.261 19.7768   3
   5  -7   0 510.210 19.7857   4
   5  -7   0 473.652 17.3509   5
   5  -7   0 489.712 19.3803   6
  -5  -7   0 502.159 19.2381   5
  -5  -7   0 465.900 15.7112   4
  -5  -7   0 486.942 14.9121   3
  -5  -7   0 500.568 14.9517   6
   5   7   0 485.394 14.7520   3
  -5   7   0 495.939 19.9531   6
   5   7   0 499.657 14.6647   6
  -5   7   0 500.665 18.3833   4
  -5   7   0 506.796 20.2882   3
   6  -7   0 560.201 22.1098   6
  -6  -7   0 564.037 17.2077   3
  -6  -7   0 596.499 21.7264   5
  -6  -7   0 594.807 17.2858   6
   6  -7   0 557.500 22.2765   4
  -6  -7   0 565.477 16.9918   4
  -6   7   0 531.661 22.6718   4
   6   7   0 565.470 16.8611   6
   6   7   0 557.623 18.9943   3
  -6   7   0 557.507 22.9276   3
   7  -7   0 207.974 14.0806   3
   7  -7   0 232.936 14.5453   6
  -7  -7   0 228.944 10.0708   6
  -7  -7   0 225.098 10.0887   4
  -7  -7   0 228.680 12.9208   5
  -7  -7   0 217.742 9.86458   3
   7   7   0 219.664 9.84567   3
  -7   7   0 229.199 14.6021   3
  -7   7   0 213.421 14.3473   6
  -7   7   0 232.624 12.7429   5
  -8  -7   0 12.2241 3.36118   4
  -8  -7   0 9.48931 3.71934   5
  -8  -7   0 8.32461 2.89672   3
   8  -7   0 8.68537 3.84192   6
  -8  -7   0 14.4356 3.22791   6
  -8   7   0 7.30248 4.47052   3
  -8   7   0 8.73725 4.36032   6
  -8   7   0 13.9125 4.89054   5
  -9  -7   0 17.5067 4.56660   5
  -9  -7   0 13.9896 3.61993   6
  -9  -7   0 14.4627 3.77288   3
  -9  -7   0 14.3090 4.05878   4
  -9   7   0 9.38777 4.09341   5
  -9   7   0 26.0873 6.52562   6
  -9   7   0 14.2835 6.58050   3
 -10  -7   0 224.119 12.0770   6
 -10  -7   0 217.492 14.0840   5
 -10  -7   0 231.112 11.9554   3
 -10   7   0 198.104 13.8684   5
 -10   7   0 229.121 16.7097   3
 -11  -7   0 14.3157 4.33208   3
 -11  -7   0 26.2344 5.60897   5
 -11  -7   0 13.8715 3.90228   6
 -11   7   0 21.1848 5.05817   5
 -11   7   0 17.8769 5.95976   3
 -11   7   0 14.7985 6.49166   6
   0  -8   0 659.815 20.1301   6
   0  -8   0 671.108 20.3804   3
   0  -8   0 627.328 18.8165   4
   0  -8   0 651.078 20.4236   6
   0  -8   0 647.972 20.5763   3
   0   8   0 669.188 14.7604   4
   0   8   0 650.368 14.7155   4
   1  -8   0 49.0108 5.13538   6
   1  -8   0 53.9152 5.78660   4
  -1  -8   0 59.8262 4.51196   4
   1  -8   0 56.3502 5.46069   3
  -1  -8   0 54.8563 4.71394   3
  -1  -8   0 56.6847 4.91432   6
   1  -8   0 55.2273 5.54742   3
   1  -8   0 53.1051 5.52342   6
  -1  -8   0 58.1838 5.08846   3
  -1  -8   0 56.2132 4.77276   6
  -1   8   0 52.2127 3.89924   4
  -1   8   0 54.9024 3.94081   4
   2  -8   0 338.456 14.2040   4
   2  -8   0 330.484 14.1626   6
  -2  -8   0 335.818 12.3924   6
  -2  -8   0 356.870 12.9000   3
   2  -8   0 355.002 14.6731   3
   2  -8   0 357.329 15.9304   5
   2  -8   0 336.349 14.9453   3
  -2  -8   0 355.941 12.6633   6
   2  -8   0 332.991 14.5155   6
  -2   8   0 351.356 12.5756   4
  -2   8   0 356.866 12.5168   4
  -3  -8   0 17.3418 2.79702   6
  -3  -8   0 12.7137 3.80217   5
   3  -8   0 18.6324 4.02991   6
  -3  -8   0 16.4667 2.87602   3
   3  -8   0 18.4836 3.98368   4
   3  -8   0 22.7381 4.45540   3
   3  -8   0 21.7883 4.42051   3
   3  -8   0 17.5877 3.88434   6
   3  -8   0 19.5314 3.84495   5
  -3   8   0 16.0292 3.16236   4
  -3   8   0 21.1591 4.29908   4
   3   8   0 13.1834 2.41481   6
   3   8   0 15.6567 2.82472   3
  -3   8   0 20.3042 4.26926   6
   4  -8   0 196.338 12.0696   3
   4  -8   0 196.467 13.8139   6
   4  -8   0 198.191 10.5018   5
   4  -8   0 197.638 11.6752   4
  -4  -8   0 226.090 12.4055   5
  -4  -8   0 204.922 8.63001   3
   4  -8   0 197.702 11.8837   3
   4  -8   0 192.751 11.7653   6
  -4  -8   0 210.478 8.65287   6
   4   8   0 201.769 8.11539   6
  -4   8   0 198.044 10.3262   4
  -4   8   0 196.861 11.9307   6
   4   8   0 198.184 8.21551   3
  -4   8   0 205.669 10.5966   4
   5  -8   0 1205.13 36.8132   3
   5  -8   0 1225.11 36.5980   4
  -5  -8   0 1221.61 30.0820   3
  -5  -8   0 1182.09 29.8073   4
   5  -8   0 1164.15 36.1875   6
   5  -8   0 1234.33 36.9707   6
  -5  -8   0 1205.12 36.1727   5
  -5  -8   0 1258.95 30.1379   6
   5   8   0 1173.05 29.6013   3
  -5   8   0 1190.13 36.9751   6
  -5   8   0 1205.22 34.3302   4
  -5   8   0 1236.17 37.4557   3
   5   8   0 1147.86 29.2889   6
  -5   8   0 1228.83 34.0504   4
  -6  -8   0 655.823 19.1682   3
   6  -8   0 652.711 24.9792   6
  -6  -8   0 645.161 19.5066   4
  -6  -8   0 688.466 24.6873   5
  -6  -8   0 651.610 19.0204   6
   6  -8   0 646.153 25.4352   3
   6   8   0 641.554 18.9021   3
  -6   8   0 656.206 25.8597   3
  -6   8   0 679.063 30.2388   6
  -7  -8   0 132.348 7.66118   3
   7  -8   0 136.718 11.4213   6
  -7  -8   0 129.628 7.96620   4
  -7  -8   0 131.694 10.5523   5
  -7  -8   0 141.547 7.80551   6
   7   8   0 123.536 7.22842   3
  -7   8   0 131.517 11.5899   3
  -7   8   0 139.968 12.3381   6
  -8  -8   0 19.4884 5.86525   5
  -8  -8   0 16.9550 3.99931   4
   8  -8   0 20.7526 5.57569   6
  -8  -8   0 20.0882 3.58364   6
  -8  -8   0 18.5434 3.76291   3
  -8   8   0 19.6547 5.79270   3
  -8   8   0 26.4419 6.19702   6
  -9  -8   0 0.78727 1.99620   3
  -9  -8   0 4.22167 2.41592   6
  -9  -8   0 -6.9292 3.09790   5
  -9  -8   0 3.81760 3.05546   4
  -9   8   0 -0.2602 3.94733   6
  -9   8   0 0.74320 3.33345   3
 -10  -8   0 51.8976 6.00250   6
 -10  -8   0 56.7250 6.25290   3
 -10   8   0 54.8009 11.9398   6
 -10   8   0 58.7109 10.1150   3
 -11  -8   0 9.74901 3.74914   5
 -11  -8   0 1.83030 2.48217   6
 -11  -8   0 4.75387 2.79737   3
 -11   8   0 0.83192 3.81398   5
 -11   8   0 5.70393 4.11511   6
 -11   8   0 0.07942 4.73375   3
   0  -9   0 0.73793 2.07979   3
   0  -9   0 -0.2963 1.48024   6
   0  -9   0 2.46220 1.90592   3
   0  -9   0 -2.3735 1.39363   6
   0  -9   0 -0.9819 1.56036   4
  -1  -9   0 216.373 9.66283   4
  -1  -9   0 219.782 10.7248   3
   1  -9   0 191.336 10.5453   6
  -1  -9   0 206.147 9.95460   6
   1  -9   0 199.714 11.1434   6
   1  -9   0 219.609 11.3445   3
  -1  -9   0 214.630 10.4699   6
  -1  -9   0 211.579 10.1709   3
   1  -9   0 194.566 11.0523   3
  -1   9   0 215.191 8.01370   4
  -1   9   0 215.320 7.98954   4
   2  -9   0 652.856 21.9707   6
  -2  -9   0 655.290 19.8750   3
  -2  -9   0 625.375 19.8258   6
   2  -9   0 638.402 25.2523   3
  -2  -9   0 607.321 19.3866   6
   2  -9   0 633.456 22.5917   6
  -2  -9   0 634.780 20.0679   3
   2  -9   0 642.311 21.6079   5
  -2  -9   0 653.772 18.8556   4
   2  -9   0 640.530 22.9927   3
  -2   9   0 655.480 19.0823   4
  -2   9   0 623.562 18.7145   4
  -3  -9   0 145.339 7.51272   4
   3  -9   0 137.625 10.0875   6
  -3  -9   0 154.073 7.83092   6
  -3  -9   0 150.237 8.00383   3
   3  -9   0 143.434 10.6538   5
   3  -9   0 128.073 9.95489   3
   3  -9   0 139.299 10.5338   3
  -3  -9   0 147.558 10.3750   5
   3  -9   0 151.361 10.0067   4
   3  -9   0 145.347 10.0392   6
  -3   9   0 156.990 8.51845   4
  -3   9   0 161.771 8.80395   4
   4  -9   0 -1.2784 2.19259   6
  -4  -9   0 2.97755 1.73709   4
   4  -9   0 0.43293 3.06450   3
  -4  -9   0 0.94691 2.92520   5
  -4  -9   0 -1.9213 1.41179   6
   4  -9   0 2.75134 3.34788   6
  -4  -9   0 1.40674 1.77368   3
   4  -9   0 -1.4996 3.02371   3
  -4   9   0 6.36930 3.57977   6
   4   9   0 1.11940 1.62731   6
  -4   9   0 0.93062 2.54226   4
  -5  -9   0 44.2729 4.35753   3
   5  -9   0 43.3244 7.27827   6
   5  -9   0 43.4012 7.01672   6
  -5  -9   0 46.8648 7.17908   5
  -5  -9   0 37.7115 4.47345   4
   5  -9   0 45.4568 7.25981   3
   5  -9   0 45.0466 7.28229   3
  -5  -9   0 45.2544 4.53188   6
  -5   9   0 52.7852 7.07820   6
  -5   9   0 62.7470 7.08192   4
  -5   9   0 41.4364 6.03570   4
   5   9   0 42.6569 4.06054   3
   6  -9   0 49.8635 8.12881   6
  -6  -9   0 48.6019 4.92559   4
  -6  -9   0 43.4423 4.50033   3
   6  -9   0 54.6166 8.23583   3
  -6  -9   0 49.3912 4.48069   6
  -6  -9   0 40.9779 6.96168   5
   6  -9   0 57.5121 7.85239   6
   6  -9   0 37.4602 7.52646   3
  -6   9   0 55.1767 9.66461   6
  -6   9   0 43.3513 6.85877   4
   6   9   0 43.8350 4.25215   3
   7  -9   0 50.6839 8.13445   6
  -7  -9   0 47.2416 5.33868   6
  -7  -9   0 50.8593 5.09822   3
   7  -9   0 54.0637 10.4643   6
  -7  -9   0 47.7416 5.31980   4
  -7   9   0 43.8735 8.15447   3
  -7   9   0 47.5249 8.59838   6
  -7   9   0 50.1550 7.82061   4
   8  -9   0 71.7577 11.9420   6
  -8  -9   0 63.3190 5.76646   3
  -8  -9   0 66.8476 6.73069   4
  -8  -9   0 81.0858 6.10467   6
  -8  -9   0 59.9212 8.73165   5
   8  -9   0 61.7503 10.0096   6
  -8   9   0 56.6361 9.60139   3
  -8   9   0 78.8322 9.83517   6
   9  -9   0 5.87599 5.30389   6
  -9  -9   0 9.29100 4.05415   4
  -9  -9   0 3.38829 2.77489   3
  -9  -9   0 3.64252 2.77228   6
  -9  -9   0 1.22817 4.00968   5
  -9   9   0 3.95072 5.15509   6
  -9   9   0 5.05297 5.26647   3
 -10  -9   0 4.24994 2.44802   6
  10  -9   0 3.51837 4.52515   6
 -10  -9   0 3.66575 2.56463   3
 -10   9   0 -1.4552 4.38111   6
 -10   9   0 6.96900 4.94321   3
   0 -10   0 60.5584 6.42012   6
   0 -10   0 58.2322 6.04979   3
   0 -10   0 55.6936 5.79523   4
   0 -10   0 51.1975 5.58971   6
   0 -10   0 63.3950 6.30692   3
   1 -10   0 130.226 8.81462   3
  -1 -10   0 115.663 7.69979   6
  -1 -10   0 119.987 7.33911   4
  -1 -10   0 119.840 8.19196   6
  -1 -10   0 111.705 8.05852   3
   1 -10   0 104.436 8.66353   3
  -1 -10   0 119.861 7.91294   3
   1 -10   0 112.618 8.83523   6
   1 -10   0 116.793 8.43111   6
  -1  10   0 111.324 5.24971   4
  -1  10   0 118.492 5.32770   4
   2 -10   0 5.92309 3.22782   6
   2 -10   0 7.78926 3.37540   3
  -2 -10   0 1.50813 2.06347   6
   2 -10   0 4.31209 3.34849   3
  -2 -10   0 2.21107 2.37454   6
  -2 -10   0 2.71083 2.23882   3
  -2 -10   0 8.41032 2.83491   3
   2 -10   0 5.26085 3.38218   6
  -2  10   0 3.68070 2.19949   4
  -2  10   0 3.67140 2.46262   4
   3 -10   0 570.575 22.1428   6
   3 -10   0 570.196 23.1627   3
  -3 -10   0 599.240 18.9797   3
  -3 -10   0 590.732 18.8514   6
  -3 -10   0 596.327 18.8112   6
   3 -10   0 553.654 22.1679   3
   3 -10   0 544.755 22.5898   6
  -3 -10   0 580.167 18.2309   4
  -3 -10   0 620.194 23.9127   5
  -3  10   0 570.285 19.0274   4
  -3  10   0 570.154 18.9168   4
  -4 -10   0 506.102 17.0195   4
  -4 -10   0 529.592 17.1633   6
   4 -10   0 549.942 22.1729   3
   4 -10   0 505.886 22.3409   6
  -4 -10   0 512.982 22.3622   5
  -4 -10   0 522.160 17.2219   3
   4 -10   0 521.611 23.0738   3
  -4  10   0 555.927 19.5189   4
  -4  10   0 538.739 19.1718   4
  -5 -10   0 44.7010 4.95982   4
   5 -10   0 38.9191 7.05701   6
  -5 -10   0 40.2367 4.24123   6
   5 -10   0 36.2061 6.39419   6
   5 -10   0 39.1351 7.58840   3
  -5 -10   0 40.2019 4.19327   3
  -5 -10   0 42.9694 7.10707   5
   5 -10   0 28.5493 6.79954   3
  -5  10   0 51.0616 7.97574   6
  -5  10   0 47.0081 6.48041   4
  -6 -10   0 101.273 6.58387   3
   6 -10   0 109.372 10.8917   6
  -6 -10   0 109.536 6.67861   6
   6 -10   0 108.924 10.4246   3
   6 -10   0 102.446 10.6727   6
  -6 -10   0 89.9149 12.5647   5
   6 -10   0 108.759 10.9892   3
  -6 -10   0 107.735 7.44053   4
  -6  10   0 108.445 9.69237   4
  -6  10   0 105.458 13.1638   6
  -7 -10   0 233.063 11.1818   4
  -7 -10   0 230.444 10.4553   6
  -7 -10   0 247.067 10.3514   3
  -7 -10   0 242.174 15.1514   5
   7 -10   0 269.299 17.3737   3
  -7  10   0 230.508 16.2845   4
  -7  10   0 255.275 16.4984   6
  -8 -10   0 164.396 10.6824   4
  -8 -10   0 158.288 8.48908   6
   8 -10   0 155.521 14.8300   3
  -8 -10   0 175.856 13.0230   5
   8 -10   0 148.784 13.9136   6
  -8  10   0 164.513 14.0468   6
  -8  10   0 168.197 12.1971   4
   9 -10   0 197.887 16.7902   3
  -9 -10   0 197.759 9.80632   3
  -9 -10   0 185.735 9.67980   6
   9 -10   0 209.539 16.0158   6
  -9 -10   0 198.913 14.0253   5
  -9  10   0 186.946 16.1315   6
  -9  10   0 203.606 13.6305   4
  10 -10   0 6.38475 5.52864   6
 -10 -10   0 0.12838 2.76869   3
  10 -10   0 2.99265 4.18519   3
 -10 -10   0 -0.9745 2.03169   6
 -10 -10   0 1.89713 3.27218   5
 -10  10   0 -2.6099 4.00949   6
 -10  10   0 4.91411 3.65170   4
   0 -11   0 -0.2310 1.94245   3
   0 -11   0 0.96281 2.73506   3
   0 -11   0 0.34267 2.45954   4
   0 -11   0 -1.3506 2.05483   6
   0 -11   0 0.10999 2.54080   6
  -1 -11   0 72.9483 6.68197   3
  -1 -11   0 56.7851 5.94139   6
  -1 -11   0 68.4637 7.08616   6
   1 -11   0 67.1450 6.72348   6
   1 -11   0 76.8379 7.68436   6
   1 -11   0 59.5814 7.31748   3
  -1 -11   0 63.8763 5.93369   4
   1 -11   0 63.1018 6.80502   3
  -1 -11   0 74.9742 7.01799   3
  -1  11   0 65.7681 3.08647   4
  -1  11   0 65.7765 3.09162   4
   2 -11   0 381.431 17.6537   3
   2 -11   0 420.151 18.9164   3
  -2 -11   0 379.473 15.1330   4
  -2 -11   0 368.839 15.5764   6
   2 -11   0 381.149 17.3606   6
  -2 -11   0 411.186 15.5529   6
   2 -11   0 417.768 18.5561   6
  -2 -11   0 402.169 15.5782   3
  -2 -11   0 362.386 15.6077   3
  -2  11   0 406.727 13.1767   4
  -2  11   0 376.860 13.0928   4
  -3 -11   0 324.621 13.6325   6
  -3 -11   0 326.759 13.3765   4
   3 -11   0 327.487 16.4866   6
   3 -11   0 324.558 17.2029   6
  -3 -11   0 321.278 13.5494   6
  -3 -11   0 316.886 13.7677   3
   3 -11   0 324.107 17.2660   3
  -3 -11   0 343.424 17.8847   5
  -3 -11   0 330.094 13.4660   3
   3 -11   0 312.986 16.7301   3
  -3  11   0 324.621 13.1808   4
  -3  11   0 324.124 13.3488   4
  -4 -11   0 98.3494 11.3361   5
  -4 -11   0 94.8793 6.80867   6
   4 -11   0 94.3842 10.2793   6
  -4 -11   0 95.5328 7.20986   4
  -4 -11   0 89.4402 6.90083   6
  -4 -11   0 103.300 6.91569   3
   4 -11   0 94.5977 9.68911   3
   4 -11   0 103.749 9.43477   3
  -4  11   0 90.2545 7.77404   4
  -4  11   0 94.3990 8.01833   4
  -5 -11   0 5.84460 2.52854   3
   5 -11   0 1.10171 3.74374   6
  -5 -11   0 3.44367 2.46716   6
  -5 -11   0 6.04299 3.15425   4
   5 -11   0 8.50842 4.96204   3
   5 -11   0 4.33618 4.05039   3
  -5 -11   0 3.33551 3.59255   5
   5 -11   0 4.00161 3.77451   6
  -5  11   0 9.61132 3.78279   4
  -6 -11   0 1.66500 2.84407   4
   6 -11   0 -2.2972 4.36194   6
  -6 -11   0 1.06413 1.89972   3
   6 -11   0 0.05511 3.54418   3
  -6 -11   0 -2.1603 3.24918   5
   6 -11   0 3.12525 4.82079   6
  -6 -11   0 -1.5890 1.79213   6
  -6  11   0 2.55134 3.02788   4
   7 -11   0 0.17844 4.50276   6
   7 -11   0 2.25709 4.62827   6
  -7 -11   0 3.67674 3.65704   5
  -7 -11   0 2.10350 2.28458   3
  -7 -11   0 1.83945 2.06929   6
   7 -11   0 4.04217 4.09725   3
  -7  11   0 -6.3667 3.38360   6
  -7  11   0 -1.5971 3.20826   4
  -8 -11   0 139.579 7.60413   6
  -8 -11   0 143.963 7.72264   3
   8 -11   0 159.220 14.1032   6
  -8 -11   0 137.205 12.0968   5
   8 -11   0 162.371 14.5163   3
  -8 -11   0 121.593 9.48417   4
  -8  11   0 174.614 14.5513   6
  -8  11   0 137.417 11.2869   4
  -9 -11   0 1.77593 4.02921   5
   9 -11   0 -3.5864 4.18885   6
  -9 -11   0 2.85246 2.52975   3
  -9 -11   0 1.52029 2.15189   6
  -9  11   0 -2.4467 5.11662   6
  -9  11   0 -1.4269 3.52976   4
   0 -12   0 774.644 28.1544   3
   0 -12   0 789.387 27.2929   6
   0 -12   0 761.222 26.5163   3
  -1 -12   0 9.00102 3.36857   3
   1 -12   0 12.2305 3.93602   6
  -1 -12   0 2.62209 2.98342   6
  -1 -12   0 4.28002 3.06284   3
  -1 -12   0 13.4838 4.11312   4
   1 -12   0 6.60139 3.42664   3
   1 -12   0 10.8387 3.90563   6
  -1 -12   0 5.09958 3.35229   6
   2 -12   0 157.782 11.6427   3
   2 -12   0 156.820 12.5645   3
   2 -12   0 157.575 11.6190   6
  -2 -12   0 143.376 9.93006   3
  -2 -12   0 158.272 9.74201   3
  -2 -12   0 134.063 9.73551   6
  -2 -12   0 146.350 9.46450   6
  -2 -12   0 158.021 10.7819   4
   2 -12   0 156.059 11.9238   6
  -2  12   0 157.392 7.07072   4
  -3 -12   0 9.09082 3.11722   6
  -3 -12   0 7.77923 3.51698   3
   3 -12   0 10.9906 4.63002   6
  -3 -12   0 7.72878 4.58999   5
  -3 -12   0 3.66836 3.01625   3
  -3 -12   0 1.70648 3.06167   6
   3 -12   0 8.17270 4.17028   6
   3 -12   0 5.56964 4.66575   3
   3 -12   0 10.6304 4.64107   3
  -3  12   0 8.58088 3.60935   4
   4 -12   0 176.579 13.6657   6
  -4 -12   0 182.219 13.6123   5
  -4 -12   0 164.816 11.2518   4
   4 -12   0 195.648 14.1355   3
  -4 -12   0 176.486 9.54354   6
   4 -12   0 169.444 12.7378   3
  -4 -12   0 185.972 9.65284   6
  -4 -12   0 182.257 9.76548   3
  -4 -12   0 164.188 9.17807   3
  -4  12   0 177.309 10.1593   4
  -4  12   0 184.341 10.7266   4
   5 -12   0 19.1745 5.95541   6
  -5 -12   0 15.7074 3.24209   3
  -5 -12   0 16.1627 3.35387   3
   5 -12   0 15.5109 5.62157   6
  -5 -12   0 12.3200 5.30062   5
  -5 -12   0 14.5226 3.32230   6
   5 -12   0 13.1803 4.98715   3
  -5 -12   0 9.51975 3.76939   6
   5 -12   0 14.5249 6.13186   3
  -5  12   0 15.4940 4.19075   4
   6 -12   0 26.6647 6.83256   3
  -6 -12   0 13.0832 5.43037   5
   6 -12   0 22.9280 7.28641   6
  -6 -12   0 17.8372 4.30226   4
   6 -12   0 21.4993 6.44085   6
  -6 -12   0 19.6626 3.51604   6
  -6 -12   0 22.5748 3.55609   6
  -6  12   0 21.9635 5.45425   4
  -7 -12   0 0.93332 1.83857   6
  -7 -12   0 3.12914 2.02410   3
  -7 -12   0 -1.9667 3.34914   4
   7 -12   0 -1.6147 5.23614   6
   7 -12   0 -3.7670 4.45526   6
   7 -12   0 -2.5529 3.21503   3
  -7 -12   0 -2.4517 3.38456   5
  -7  12   0 2.25465 4.09345   4
  -8 -12   0 150.661 7.64088   3
   8 -12   0 152.331 14.1738   3
   8 -12   0 150.959 13.6169   6
  -8 -12   0 152.095 7.34076   6
   0 -13   0 6.39624 3.66374   3
   0 -13   0 1.39329 2.90763   6
   0 -13   0 -0.7507 2.26053   3
   0 -13   0 -4.2756 2.52300   6
  -1 -13   0 207.742 12.8728   6
  -1 -13   0 184.834 12.3897   3
   1 -13   0 206.254 14.2495   3
  -1 -13   0 199.310 12.0340   6
   1 -13   0 190.275 12.8476   6
  -1 -13   0 202.454 12.2457   3
   1 -13   0 211.919 13.8235   6
   2 -13   0 -5.2088 3.12639   6
   2 -13   0 -0.5637 2.65695   6
  -2 -13   0 2.53564 2.82997   6
  -2 -13   0 -2.4698 2.23900   6
   2 -13   0 -5.1291 3.28535   3
  -2 -13   0 2.32155 2.72443   3
  -2 -13   0 2.52385 3.24652   3
   2 -13   0 3.05000 4.09176   3
  -3 -13   0 138.482 9.25907   3
  -3 -13   0 134.187 9.02094   6
  -3 -13   0 135.224 9.22197   6
   3 -13   0 129.364 11.4887   3
  -3 -13   0 126.367 9.44847   4
  -3 -13   0 145.728 9.32205   3
   3 -13   0 154.724 12.4018   6
   3 -13   0 129.662 11.7156   6
  -3 -13   0 141.908 13.2318   5
   3 -13   0 159.396 13.2507   3
  -3  13   0 134.977 7.90704   4
  -3  13   0 147.323 7.88473   4
   4 -13   0 3.45822 3.39811   6
   4 -13   0 -0.2827 3.41332   3
  -4 -13   0 -2.7096 2.33257   6
   4 -13   0 -5.8672 4.59221   6
  -4 -13   0 -4.9417 3.47758   4
  -4 -13   0 1.06553 2.38070   3
   4 -13   0 3.91692 4.85293   3
  -4 -13   0 -0.8328 2.11011   6
  -4 -13   0 -0.6695 2.58900   3
  -4 -13   0 3.51615 4.04274   5
  -4  13   0 -2.8268 2.96137   4
   5 -13   0 136.867 12.4268   6
  -5 -13   0 146.670 8.51627   6
   5 -13   0 144.182 13.5565   3
  -5 -13   0 152.829 8.66037   6
  -5 -13   0 140.789 8.38069   3
  -5 -13   0 139.761 9.92101   4
  -5 -13   0 147.540 8.86660   3
   5 -13   0 155.192 13.9413   3
   5 -13   0 155.530 14.0628   6
  -5 -13   0 164.004 13.4349   5
  -5  13   0 150.371 10.3379   4
  -6 -13   0 91.4678 6.50069   6
   6 -13   0 95.1098 11.0527   3
  -6 -13   0 98.6974 6.56010   3
   6 -13   0 111.177 12.1961   6
   6 -13   0 104.070 11.4038   6
  -6 -13   0 91.7663 6.71908   3
  -6 -13   0 95.6640 6.38913   6
  -6 -13   0 95.2399 10.6790   5
  -6  13   0 99.0851 8.92295   4
  -7 -13   0 89.4607 5.60642   3
   7 -13   0 94.8062 11.2986   6
  -7 -13   0 96.7692 6.10975   3
  -7 -13   0 101.097 6.26476   6
  -7 -13   0 91.8256 5.72684   6
   7 -13   0 105.515 12.2330   3
  -7 -13   0 91.1860 10.0143   5
  -7  13   0 92.3955 9.05049   4
   0 -14   0 72.8241 8.76397   3
   0 -14   0 71.5313 8.10639   6
   0 -14   0 66.1766 8.39275   6
   0 -14   0 58.6944 8.39482   3
   1 -14   0 21.5692 5.52862   6
   1 -14   0 22.2367 6.19766   3
  -1 -14   0 14.0583 4.37179   6
  -1 -14   0 19.4305 5.04174   6
   1 -14   0 20.4696 5.31792   6
  -1 -14   0 23.3218 5.11920   3
   1 -14   0 28.3643 6.05046   3
  -2 -14   0 32.5271 5.41137   6
  -2 -14   0 26.6635 5.17961   3
  -2 -14   0 35.4628 6.37745   3
  -2 -14   0 28.2893 5.71529   6
   2 -14   0 36.2812 7.28298   3
   2 -14   0 31.6995 6.47243   6
   2 -14   0 33.4423 6.85390   6
  -2 -14   0 31.0827 7.71111   5
   2 -14   0 38.0295 7.60714   3
  -3 -14   0 64.5979 7.02671   6
  -3 -14   0 80.0280 11.1246   5
   3 -14   0 89.9559 9.85383   6
   3 -14   0 70.0571 9.55479   6
  -3 -14   0 66.1935 6.95579   6
   3 -14   0 75.5175 10.3009   3
   3 -14   0 85.7136 9.97934   3
  -3 -14   0 82.5416 7.73819   3
  -3  14   0 78.0306 4.74441   4
  -4 -14   0 319.266 13.9591   3
  -4 -14   0 331.442 14.1014   3
  -4 -14   0 349.795 20.4386   5
   4 -14   0 317.722 19.1666   3
  -4 -14   0 326.089 13.8442   6
   4 -14   0 368.097 22.1459   6
   4 -14   0 314.585 18.8066   6
   4 -14   0 303.259 19.1673   3
  -4  14   0 296.809 13.9907   4
  -4  14   0 313.853 12.6932   4
   5 -14   0 2.04982 5.40188   6
  -5 -14   0 0.16416 2.53900   6
   5 -14   0 2.56062 5.08832   3
  -5 -14   0 4.90327 2.58573   3
  -5 -14   0 1.45507 2.71291   6
  -5 -14   0 3.88603 2.74338   3
  -5 -14   0 3.90320 4.53908   5
  -5  14   0 11.6063 3.92347   4
   6 -14   0 16.2148 6.37256   6
  -6 -14   0 14.9522 3.54759   3
  -6 -14   0 16.3013 5.72128   5
  -6 -14   0 11.0374 3.08353   3
   6 -14   0 9.45013 5.28236   3
  -6 -14   0 17.7644 3.18369   6
  -6 -14   0 16.5246 3.46324   6
  -6  14   0 15.9443 6.09258   4
   0 -15   0 -3.5135 3.64415   3
   0 -15   0 -0.0770 3.37530   6
   0 -15   0 -9.1404 3.79901   6
   0 -15   0 0.35955 3.35202   3
  -1 -15   0 58.0412 8.08639   3
   1 -15   0 69.6422 9.26084   6
  -1 -15   0 64.0602 8.09323   3
  -1 -15   0 67.3124 7.94781   6
  -1 -15   0 61.2827 8.14491   6
   1 -15   0 79.0305 9.33719   3
   1 -15   0 52.2208 7.63670   6
   1 -15   0 57.8347 13.0594   3
   2 -15   0 6.17261 4.43915   6
   2 -15   0 3.51754 4.45459   3
  -2 -15   0 0.79183 2.83980   3
  -2 -15   0 3.43573 3.52644   3
  -2 -15   0 -0.7453 3.13824   6
  -2 -15   0 2.22073 3.24858   6
   2 -15   0 -0.1678 4.03630   6
  -2 -15   0 1.66151 4.11440   5
  -3 -15   0 8.48323 3.90635   3
   3 -15   0 5.42682 4.88151   6
   3 -15   0 3.39128 5.46523   3
  -3 -15   0 2.40961 3.15812   6
  -3 -15   0 6.37625 4.43117   3
  -3 -15   0 13.9542 5.53241   5
  -4 -15   0 20.5956 4.54018   3
  -4 -15   0 22.0240 5.59884   3
  -4 -15   0 26.7678 4.68790   6
  -4 -15   0 17.2573 4.18956   6
   4 -15   0 27.3540 6.90615   3
  -4  15   0 26.2826 4.17849   4
 -13   0   1 55.9528 7.21540   5
 -13   0   1 47.5552 10.5414   6
 -12   0   1 1.00871 3.03263   3
 -12   0   1 2.66075 3.80711   5
 -12   0   1 8.62153 4.39109   6
 -11   0   1 69.0158 8.42619   3
 -11   0   1 65.9695 8.08981   6
 -11   0   1 68.1576 7.48418   5
 -10   0   1 -2.2763 2.30867   3
 -10   0   1 1.59018 2.52008   5
  -9   0   1 937.901 29.2044   5
  -9   0   1 973.732 31.3045   6
  -9   0   1 902.211 31.1526   3
  -8   0   1 0.70381 2.05186   6
   8   0  -1 -1.7647 2.31332   3
   8   0  -1 4.34628 2.78374   6
   8   0  -1 6.23941 2.89488   5
  -8   0   1 -0.5772 2.17239   4
  -8   0   1 -1.6710 2.25852   3
  -8   0   1 5.50455 2.49326   5
  -7   0   1 48.8410 5.17216   4
   7   0  -1 51.9109 5.03351   4
   7   0  -1 50.3021 5.25886   5
  -7   0   1 53.9702 5.47615   6
  -7   0   1 49.1534 4.92136   5
  -7   0   1 43.9623 5.42664   3
   7   0  -1 55.5276 5.35296   6
  -6   0   1 1.16816 1.48355   6
   6   0  -1 0.05273 1.38735   3
   6   0  -1 -1.0489 1.33195   4
  -6   0   1 -0.0178 1.33717   3
  -6   0   1 0.46010 1.52204   4
   6   0  -1 0.11941 1.45120   5
  -6   0   1 -0.2165 1.16221   5
   6   0  -1 -0.2358 1.17876   6
  -5   0   1 200.240 9.32035   3
   5   0  -1 194.588 9.05847   3
  -5   0   1 205.083 8.60707   5
   5   0  -1 211.756 8.96394   5
   5   0  -1 197.381 8.94665   6
  -5   0   1 185.148 8.57116   4
  -5   0   1 201.808 9.28850   6
   5   0  -1 201.444 8.58151   4
   4   0  -1 1.26476 1.49242   6
   4   0  -1 0.01184 1.05032   3
  -4   0   1 0.99675 1.30793   6
  -4   0   1 2.94851 1.46780   3
  -4   0   1 0.91813 1.04770   5
   4   0  -1 0.26752 0.65778   5
   4   0  -1 0.68338 1.01088   4
  -4   0   1 -0.4802 0.80607   4
   3   0  -1 6.53214 1.64934   4
   3   0  -1 1.83057 1.01248   5
   3   0  -1 4.01402 1.35749   3
   3   0  -1 3.89461 1.30903   6
  -3   0   1 4.20617 1.49932   6
  -3   0   1 4.79854 1.40583   3
  -3   0   1 3.43673 1.16678   5
   2   0  -1 -0.1733 0.63725   3
  -2   0   1 -0.0401 0.44091   5
   2   0  -1 0.37942 0.85831   4
  -2   0   1 1.81328 0.83236   6
   2   0  -1 -0.7021 0.71920   6
  -2   0   1 0.00332 0.67546   4
   2   0  -1 0.14253 0.66210   5
  -2   0   1 0.49570 0.85193   3
   1   0  -1 39.8484 2.16473   3
  -1   0   1 39.2433 2.11045   6
   1   0  -1 37.0686 2.06353   6
  -1   0   1 38.6722 2.03147   4
  -1   0   1 40.9943 2.18535   3
   1   0  -1 43.7590 2.01811   5
   1   0  -1 40.3062 2.10477   4
  -1   0   1 39.4875 1.91415   5
  -2   0  -1 0.08974 0.57089   3
   2   0   1 0.53286 0.50690   5
   2   0   1 -0.2198 0.61408   6
   2   0   1 0.45561 0.59472   3
  -2   0  -1 0.39260 0.48047   5
  -2   0  -1 0.96041 0.65405   6
  -3   0  -1 2966.99 72.1955   2
   3   0   1 2969.55 72.5957   2
  -4   0  -1 0.48666 0.82416   5
   4   0   1 1.03625 1.00854   3
  -4   0  -1 1.21987 1.18064   4
  -4   0  -1 0.00479 0.98498   3
  -4   0  -1 -0.1308 1.01580   6
   4   0   1 0.04799 0.80500   6
   4   0   1 0.24215 0.87806   5
  -5   0  -1 127.026 7.02583   3
   5   0   1 141.346 7.19441   3
  -5   0  -1 127.982 7.01909   6
   5   0   1 130.442 6.89282   6
   5   0   1 128.102 6.53508   5
  -5   0  -1 129.454 6.72440   4
  -5   0  -1 142.187 6.65243   5
   6   0   1 9.44756 2.41713   6
  -6   0  -1 6.58216 2.30645   4
   6   0   1 5.93124 2.04926   3
  -7   0  -1 1029.69 29.5474   3
  -7   0  -1 954.915 28.5245   4
   7   0   1 1008.46 28.0563   5
  -7   0  -1 1003.05 27.4888   5
  -7   0  -1 1034.18 29.2482   6
  -8   0  -1 0.34848 1.84882   3
   8   0   1 -2.1896 2.62790   3
  -8   0  -1 -0.5551 1.91009   6
   8   0   1 -0.9457 2.47967   6
  -8   0  -1 3.35154 2.86051   4
  -8   0  -1 -1.1391 1.78944   5
   8   0   1 -4.1765 1.99276   5
  -9   0  -1 685.271 24.6732   6
  -9   0  -1 687.257 22.9100   5
  -9   0  -1 682.339 25.1844   3
 -10   0  -1 -0.0792 2.31126   5
 -10   0  -1 1.45356 2.78621   3
 -10   0  -1 -1.0573 2.34987   6
 -11   0  -1 0.56585 2.44081   5
 -11   0  -1 1.45614 2.60757   6
 -11   0  -1 -1.8738 3.49404   3
 -12   0  -1 1.87082 3.54655   6
 -12   0  -1 6.66187 3.44540   5
 -13   0  -1 190.616 17.1599   3
 -13  -1   1 7.34122 3.77180   5
 -13   1   1 14.1241 4.89263   6
 -13   1   1 7.25299 5.00122   5
 -12  -1   1 71.6441 8.62521   3
 -12  -1   1 56.2739 8.39732   5
 -12  -1   1 72.0974 8.56443   6
 -12   1   1 78.2963 9.38322   3
 -12   1   1 56.1818 8.95418   6
 -12   1   1 69.4260 8.10517   5
 -11  -1   1 -0.5718 2.83755   3
 -11  -1   1 5.55984 3.77991   6
 -11  -1   1 3.80533 3.15181   5
 -11   1   1 1.95741 4.00647   3
 -11   1   1 5.16409 3.65706   6
 -11   1   1 3.16408 3.06131   5
 -10  -1   1 151.437 10.5946   5
 -10  -1   1 154.271 11.4083   3
 -10  -1   1 137.479 11.3063   6
 -10   1   1 156.328 12.1870   6
 -10   1   1 165.215 12.1424   3
 -10   1   1 150.647 12.4603   5
  -9  -1   1 15.8794 4.55201   3
  -9  -1   1 18.1429 4.18205   5
  -9  -1   1 14.8202 4.28378   6
  -9   1   1 18.0399 4.32137   5
  -9   1   1 20.3527 4.85410   3
  -9   1   1 18.1454 4.50996   6
   8  -1  -1 2058.10 54.9873   3
  -8  -1   1 2149.92 54.7376   3
  -8  -1   1 2072.64 56.1719   4
  -8  -1   1 2232.07 54.2325   6
   8  -1  -1 2194.39 52.6720   4
   8  -1  -1 2070.88 53.1337   5
  -8  -1   1 2149.12 52.4146   5
   8  -1  -1 2165.44 54.1283   6
  -8   1   1 2152.14 54.8654   6
   8   1  -1 2150.75 54.2937   5
  -8   1   1 2242.96 52.8552   5
  -8   1   1 2175.38 55.4522   3
  -8   1   1 2062.53 53.9165   4
  -7  -1   1 104.805 7.11158   4
  -7  -1   1 103.636 6.95845   5
  -7  -1   1 120.549 7.78884   6
  -7  -1   1 103.231 7.64040   3
   7  -1  -1 103.788 7.79084   6
   7  -1  -1 108.280 7.26357   4
   7  -1  -1 101.200 6.92716   5
  -7   1   1 99.5477 7.70072   6
  -7   1   1 102.845 7.52091   4
   7   1  -1 102.562 6.39663   4
   7   1  -1 100.597 7.47668   5
  -7   1   1 104.488 6.97460   5
  -7   1   1 104.834 8.08725   3
  -6  -1   1 1886.16 45.2794   4
  -6  -1   1 1996.87 46.3430   6
   6  -1  -1 1916.68 46.8113   3
   6  -1  -1 1889.68 45.2716   5
   6  -1  -1 1872.05 46.3340   6
  -6  -1   1 1945.36 46.4317   3
   6  -1  -1 1939.85 45.7509   4
  -6  -1   1 1881.86 45.1879   5
  -6   1   1 1862.14 47.0229   4
  -6   1   1 1906.30 45.0516   5
   6   1  -1 1884.76 45.4068   6
  -6   1   1 1931.17 47.0259   6
  -6   1   1 1956.10 47.4824   3
   6   1  -1 1859.56 45.9845   5
   6   1  -1 1907.01 45.7138   3
   6   1  -1 1943.87 43.8287   4
  -5  -1   1 26.3336 3.53939   3
  -5  -1   1 31.0996 3.46349   6
   5  -1  -1 30.7378 3.61999   4
  -5  -1   1 25.4667 3.28044   5
  -5  -1   1 29.7001 3.36286   4
   5  -1  -1 27.9397 3.64901   3
   5  -1  -1 24.6040 3.67737   6
   5  -1  -1 33.1829 3.49138   5
   5   1  -1 29.4419 3.61148   5
   5   1  -1 27.8748 3.33077   3
  -5   1   1 31.5454 3.93694   4
  -5   1   1 29.1521 3.29638   5
  -5   1   1 26.4903 3.88018   6
  -5   1   1 31.7294 3.88130   3
   5   1  -1 32.5595 3.68655   6
   5   1  -1 29.8456 3.11648   4
   4  -1  -1 61.7456 4.66917   3
   4  -1  -1 71.0782 4.42160   5
  -4  -1   1 67.3324 4.38435   4
  -4  -1   1 62.3287 4.48652   3
  -4  -1   1 66.1677 4.41582   6
   4  -1  -1 69.5422 4.88072   6
   4  -1  -1 66.3150 4.60016   4
  -4  -1   1 64.2360 4.30347   5
   4   1  -1 62.1758 4.38501   3
   4   1  -1 67.2390 4.03419   4
  -4   1   1 69.7789 4.33425   5
  -4   1   1 67.1446 4.91233   3
  -4   1   1 61.1631 4.64391   6
  -4   1   1 62.7087 4.52478   4
   4   1  -1 68.7920 4.48065   6
   4   1  -1 64.6553 4.52353   5
  -3  -1   1 575.664 15.1009   6
   3  -1  -1 576.025 16.1021   6
  -3  -1   1 577.218 15.4604   5
   3  -1  -1 576.825 16.2774   3
   3  -1  -1 578.911 15.7051   4
  -3  -1   1 574.760 15.0510   4
   3  -1  -1 560.128 15.1157   5
  -3  -1   1 547.229 15.4179   3
   3   1  -1 554.928 15.6271   5
  -3   1   1 576.202 15.0084   5
  -3   1   1 557.331 15.7117   4
   3   1  -1 580.187 15.0364   3
   3   1  -1 575.351 14.3750   4
  -3   1   1 554.134 16.2109   3
   3   1  -1 576.193 15.1848   6
  -3   1   1 574.514 16.1241   6
  -2   1   1 6336.13 138.690   2
   1  -1  -1 287.793 7.68538   3
   1  -1  -1 279.984 7.50776   4
   1  -1  -1 283.993 7.95600   6
  -1  -1   1 283.526 7.51690   3
  -1  -1   1 287.272 7.45373   6
  -1  -1   1 281.445 7.23880   4
   1  -1  -1 285.534 7.51717   5
  -1  -1   1 282.439 7.88013   5
   1   1  -1 280.297 7.19815   4
  -1   1   1 282.082 7.69967   6
  -1   1   1 279.475 7.75288   4
   1   1  -1 281.435 7.65739   5
   1   1  -1 288.192 7.48075   6
  -1   1   1 288.819 7.16815   5
  -1   1   1 281.024 7.77878   3
   1   1  -1 281.082 7.57936   3
   0  -1  -1 23.5229 1.10654   6
   0  -1   1 24.1752 1.48493   4
   0  -1   1 23.0447 1.64171   3
   0  -1   1 24.7521 1.64443   6
   0   1  -1 26.1032 1.67423   6
   0   1  -1 23.3680 1.47754   4
   0   1  -1 23.5306 1.67283   3
  -1  -1  -1 637.843 13.4310   6
   1  -1   1 651.105 15.4702   6
  -1  -1  -1 651.609 13.4634   3
   1  -1   1 652.339 15.2975   3
   1  -1   1 651.823 15.5248   3
   1  -1   1 653.666 15.4364   6
   1  -1   1 651.517 14.3659   5
  -1  -1  -1 648.843 13.9821   5
   1   1   1 635.193 13.3462   6
   1   1   1 654.108 14.1947   5
  -1   1  -1 652.537 15.2413   6
   1   1   1 651.877 13.2153   6
   1   1   1 618.505 13.3417   3
  -1   1  -1 652.606 14.4759   5
  -2  -1  -1 20.1166 1.50456   3
   2  -1   1 22.6418 1.69741   5
  -2  -1  -1 19.5403 1.46689   6
   2  -1   1 20.8805 2.08914   3
  -2  -1  -1 24.1173 1.79984   5
   2  -1   1 24.8592 2.18534   6
  -2   1  -1 26.8825 2.32155   3
  -2   1  -1 25.1653 1.79593   5
  -2   1  -1 23.0586 2.10704   4
  -2   1  -1 25.3001 2.32020   6
   2   1   1 23.3308 1.82507   5
   2   1   1 19.5350 1.49318   6
   2   1   1 20.6979 1.48256   3
  -3  -1  -1 6661.22 145.169   2
   3  -1   1 6849.27 151.068   2
  -3   1  -1 6617.51 150.039   2
   3   1   1 6946.40 145.827   2
   4  -1   1 2.32184 1.37085   5
  -4  -1  -1 2.93961 1.18773   5
   4  -1   1 1.15526 1.25756   3
  -4  -1  -1 4.96500 1.43903   3
  -4  -1  -1 4.35364 1.37358   4
  -4  -1  -1 4.74312 1.48306   6
   4  -1   1 1.77497 1.41072   6
   4   1   1 5.93245 1.47140   6
  -4   1  -1 0.98222 1.16139   3
   4   1   1 4.50191 1.52497   5
  -4   1  -1 3.36273 1.51134   6
  -4   1  -1 2.90025 1.21341   5
   4   1   1 3.37732 1.24857   3
   5  -1   1 21.3503 3.37639   6
   5  -1   1 20.7398 3.27313   3
  -5  -1  -1 21.7681 3.16986   3
  -5  -1  -1 19.7751 3.01253   6
   5  -1   1 16.0303 2.58969   5
  -5  -1  -1 20.8607 2.94206   5
   5   1   1 21.2191 2.82677   6
  -5   1  -1 19.1734 3.27590   3
   5   1   1 21.6902 2.69229   3
  -5   1  -1 24.2416 3.74641   4
  -5   1  -1 19.7508 3.42113   6
  -5   1  -1 20.0453 2.90347   5
   5   1   1 17.9618 3.04087   5
  -6  -1  -1 56.5306 4.92308   6
   6  -1   1 53.8310 4.61162   5
   6  -1   1 49.3386 4.96646   3
   6  -1   1 54.3488 5.18890   6
  -6  -1  -1 48.6620 4.59054   3
  -6  -1  -1 60.5455 4.89605   4
  -6   1  -1 51.7938 5.18709   5
  -6   1  -1 48.6616 5.04887   3
   6   1   1 58.0982 4.85624   3
  -6   1  -1 59.0847 5.44319   4
   6   1   1 50.4133 4.55192   6
  -6   1  -1 59.7230 5.56524   6
   6   1   1 54.0694 4.76198   5
   7  -1   1 171.398 10.0763   3
  -7  -1  -1 180.547 9.63931   6
  -7  -1  -1 181.318 9.75985   3
  -7  -1  -1 174.098 9.29786   4
   7  -1   1 183.694 9.28077   5
  -7  -1  -1 172.009 8.95433   5
   7   1   1 176.844 9.28870   6
  -7   1  -1 172.233 9.96619   4
   7   1   1 184.802 9.63354   5
  -7   1  -1 171.858 10.2592   3
  -7   1  -1 171.684 8.98811   5
  -7   1  -1 169.360 10.1646   6
  -8  -1  -1 740.844 24.2963   4
  -8  -1  -1 767.276 23.7738   5
  -8  -1  -1 787.308 25.0026   6
   8  -1   1 787.576 24.4611   5
   8  -1   1 757.372 24.9958   6
  -8  -1  -1 771.934 25.1592   3
   8   1   1 783.593 24.9677   5
  -8   1  -1 753.543 24.9933   4
  -8   1  -1 800.596 26.3055   6
   8   1   1 717.777 24.2768   3
  -8   1  -1 750.666 26.0930   3
  -8   1  -1 836.844 24.4576   5
  -9  -1  -1 383.043 16.9452   4
  -9  -1  -1 394.014 17.4716   3
  -9  -1  -1 388.664 16.2586   5
  -9  -1  -1 397.454 17.4218   6
  -9   1  -1 411.444 16.5251   5
  -9   1  -1 423.557 19.0627   3
  -9   1  -1 435.333 18.7928   6
 -10  -1  -1 51.1574 6.72779   6
 -10  -1  -1 49.4736 6.78724   5
 -10  -1  -1 60.9669 7.50317   3
 -10   1  -1 49.4139 7.60484   3
 -10   1  -1 56.0004 7.24316   6
 -10   1  -1 55.2673 6.52373   5
 -11  -1  -1 21.0455 6.01097   3
 -11  -1  -1 24.5088 5.01752   5
 -11  -1  -1 32.0146 6.40324   6
 -11   1  -1 30.6387 6.41199   3
 -11   1  -1 26.9365 5.35149   5
 -11   1  -1 26.5269 5.75876   6
 -12  -1  -1 60.9486 7.54046   5
 -12  -1  -1 60.9547 7.65531   6
 -12  -1  -1 84.8384 9.53535   3
 -12   1  -1 80.0559 8.34479   5
 -12   1  -1 71.1335 8.58883   6
 -12   1  -1 56.0324 9.08654   3
 -13  -1  -1 5.98753 5.11401   5
 -13   1  -1 11.4886 4.00130   5
 -13   1  -1 12.2087 4.93267   3
 -13  -2   1 28.5611 6.52122   5
 -13  -2   1 22.9142 8.26585   6
 -13   2   1 27.6336 5.76030   5
 -13   2   1 21.9970 6.69579   6
 -13   2   1 19.0961 8.06120   3
 -12  -2   1 18.5437 4.85927   5
 -12  -2   1 18.7618 5.49857   6
 -12  -2   1 29.6898 6.48068   3
 -12   2   1 25.3673 7.16925   6
 -12   2   1 23.5592 5.21007   5
 -12   2   1 21.2395 5.76324   3
 -11  -2   1 16.6550 5.01733   6
 -11  -2   1 23.4595 5.43501   5
 -11  -2   1 15.8398 4.87364   3
 -11   2   1 26.7303 6.87938   6
 -11   2   1 19.0231 5.78841   3
 -11   2   1 23.5868 5.38857   5
 -10  -2   1 27.4220 5.55801   6
 -10  -2   1 22.2521 5.72061   3
 -10  -2   1 28.4196 6.46029   5
 -10   2   1 30.6988 6.35691   3
 -10   2   1 28.6959 6.07352   6
  -9  -2   1 306.907 15.2905   4
  -9  -2   1 323.844 15.7682   6
  -9  -2   1 332.720 15.0599   5
  -9  -2   1 326.323 15.9193   3
  -9   2   1 332.239 15.0871   5
  -9   2   1 356.333 17.2632   6
  -9   2   1 330.596 17.2962   3
  -8  -2   1 112.322 8.28762   6
   8  -2  -1 101.593 13.2408   3
   8  -2  -1 90.1268 7.99145   6
   8  -2  -1 97.1713 8.28622   4
  -8  -2   1 99.5505 8.09734   3
  -8  -2   1 113.276 8.05175   5
  -8  -2   1 93.5489 8.55059   4
   8  -2  -1 93.7813 7.58036   5
   8   2  -1 103.115 8.43739   5
  -8   2   1 96.8482 7.53604   5
  -8   2   1 105.075 8.72656   6
   8   2  -1 112.510 9.24613   3
  -8   2   1 99.5199 8.79072   4
  -8   2   1 104.364 8.94733   3
   7  -2  -1 187.341 10.5280   6
   7  -2  -1 182.058 12.4983   3
  -7  -2   1 177.928 9.59132   6
   7  -2  -1 184.735 10.3265   4
  -7  -2   1 158.450 9.16503   4
  -7  -2   1 181.381 9.70669   5
  -7  -2   1 168.781 9.55175   3
  -7   2   1 173.499 10.9320   3
  -7   2   1 187.309 9.67886   5
   7   2  -1 180.342 9.53740   6
  -7   2   1 181.705 10.7099   6
   7   2  -1 178.650 11.5358   5
   7   2  -1 153.057 10.3949   3
   6  -2  -1 240.047 11.0908   4
   6  -2  -1 227.578 10.1789   5
  -6  -2   1 240.785 10.5935   3
  -6  -2   1 224.331 10.2414   5
  -6  -2   1 237.414 10.4075   6
  -6  -2   1 209.195 9.74281   4
   6  -2  -1 230.040 11.1949   6
   6  -2  -1 240.260 11.5928   3
   6   2  -1 237.445 11.0081   5
   6   2  -1 233.041 8.45192   4
  -6   2   1 225.238 11.5017   3
  -6   2   1 226.228 10.1163   5
   6   2  -1 228.681 10.2065   3
  -6   2   1 220.869 10.7467   4
   6   2  -1 228.544 10.0586   6
  -5  -2   1 0.82668 1.33515   5
   5  -2  -1 4.55211 1.79405   5
  -5  -2   1 2.41793 1.50786   3
  -5  -2   1 2.67007 1.57111   6
  -5  -2   1 5.57374 1.83468   4
   5  -2  -1 6.23725 2.26315   3
   5  -2  -1 8.87334 2.77688   6
   5   2  -1 2.45593 1.09833   4
  -5   2   1 3.72053 1.93680   3
   5   2  -1 1.30856 1.49055   6
   5   2  -1 2.42410 1.50421   3
  -5   2   1 4.60100 2.03642   6
  -5   2   1 2.57469 1.61049   5
   5   2  -1 2.85897 1.77946   5
  -5   2   1 3.36788 1.85646   4
  -4  -2   1 253.050 9.29900   6
   4  -2  -1 240.316 10.2711   3
   4  -2  -1 235.812 9.11212   5
  -4  -2   1 259.819 9.01973   4
   4  -2  -1 264.752 10.3000   4
  -4  -2   1 254.111 9.38931   3
  -4  -2   1 261.695 9.87119   5
   4  -2  -1 264.376 10.4248   6
  -4   2   1 245.841 9.29895   5
  -4   2   1 241.197 10.1867   6
  -4   2   1 241.400 9.85413   4
   4   2  -1 264.427 8.08635   4
   4   2  -1 264.475 9.24284   6
   4   2  -1 264.487 10.2031   5
   4   2  -1 266.919 9.39514   3
  -4   2   1 258.351 10.6448   3
  -3  -2   1 5.56978 1.39553   4
   3  -2  -1 7.79503 2.03544   4
  -3  -2   1 6.34918 1.50591   3
  -3  -2   1 10.0913 1.68524   6
   3  -2  -1 6.02225 1.68604   6
   3  -2  -1 8.52032 1.64493   5
   3  -2  -1 5.16631 1.72400   3
  -3  -2   1 5.77269 1.62998   5
  -3   2   1 5.36207 1.68744   3
  -3   2   1 8.71353 2.07874   4
  -3   2   1 7.54633 1.66521   5
   3   2  -1 5.90700 1.78032   5
   3   2  -1 7.20370 1.31493   4
   3   2  -1 5.17218 1.45366   6
  -3   2   1 4.74331 1.65130   6
   3   2  -1 5.26649 1.38876   3
   1  -2  -1 5376.48 117.166   2
   0  -2   1 2.98496 1.00489   3
   0  -2  -1 1.37526 0.57892   6
   0  -2  -1 3.00542 0.48826   4
   0  -2   1 2.40407 0.91117   4
   0  -2  -1 1.85667 0.63072   3
   0  -2   1 2.41554 0.96634   6
   0   2   1 1.54768 0.58024   6
   0   2  -1 3.38628 0.96095   4
   0   2  -1 2.17693 0.95310   3
   0   2  -1 2.41776 0.95810   6
   1  -2   1 4754.38 107.498   2
  -1   2  -1 4788.05 106.968   2
   1   2   1 4763.38 96.0256   2
   1   2   1 4748.24 94.9359   2
  -2  -2  -1 2934.08 68.8440   2
   2  -2   1 3170.71 78.4032   2
  -2   2  -1 3163.52 76.6517   2
   2   2   1 3163.08 64.9988   2
  -3  -2  -1 5540.99 120.811   2
   3  -2   1 5617.85 131.671   2
   3   2   1 5773.98 121.313   2
  -4  -2  -1 124.087 5.50338   3
  -4  -2  -1 117.231 5.28103   6
   4  -2   1 122.603 5.75025   5
  -4  -2  -1 118.945 4.92419   4
  -4  -2  -1 119.941 5.89091   5
   4  -2   1 119.706 6.76945   3
   4  -2   1 112.341 6.49643   6
  -4   2  -1 120.526 6.88612   3
  -4   2  -1 114.488 6.61123   6
   4   2   1 121.086 5.22734   3
  -4   2  -1 118.707 6.60334   4
   4   2   1 120.148 5.14667   6
  -4   2  -1 115.410 5.72379   5
   5  -2   1 3069.23 68.6790   6
   5  -2   1 3090.55 69.0880   3
  -5  -2  -1 3010.11 66.0377   4
  -5  -2  -1 3021.45 66.3136   3
   5  -2   1 3089.08 66.5385   5
  -5  -2  -1 3137.25 67.0420   5
  -5  -2  -1 3019.84 66.1275   6
   5   2   1 3049.54 65.8523   3
  -5   2  -1 3049.52 69.0658   6
  -5   2  -1 3105.35 66.8161   5
   5   2   1 3091.32 67.6429   5
  -5   2  -1 3013.56 68.4431   4
  -5   2  -1 3125.06 69.6588   3
  -6  -2  -1 225.936 9.84093   3
   6  -2   1 228.140 10.9166   6
  -6  -2  -1 216.476 9.69277   6
  -6  -2  -1 240.345 9.56309   4
   6  -2   1 226.685 11.0749   3
  -6  -2  -1 241.387 10.2053   5
   6  -2   1 219.572 9.67851   5
  -6   2  -1 217.580 11.1941   3
   6   2   1 246.501 9.59389   6
  -6   2  -1 226.161 10.7489   4
  -6   2  -1 230.413 11.3954   6
   6   2   1 240.416 9.64961   3
  -6   2  -1 245.470 10.1237   5
   6   2   1 217.725 10.3614   5
  -7  -2  -1 450.685 15.9444   6
  -7  -2  -1 443.124 16.0832   3
   7  -2   1 437.323 17.3791   6
  -7  -2  -1 446.038 15.8757   5
  -7  -2  -1 424.108 15.1741   4
   7  -2   1 438.752 17.3849   3
   7  -2   1 432.737 15.6935   5
  -7   2  -1 433.795 15.6766   5
   7   2   1 433.309 17.2200   3
  -7   2  -1 447.357 17.7629   6
   7   2   1 437.334 15.2087   6
   7   2   1 457.024 16.8159   5
  -7   2  -1 467.379 18.3376   3
  -8  -2  -1 527.749 19.0033   3
  -8  -2  -1 513.799 18.7969   6
   8  -2   1 522.487 18.7266   5
  -8  -2  -1 494.797 18.0650   4
   8  -2   1 492.787 19.7840   6
  -8  -2  -1 526.333 18.4279   5
   8   2   1 481.031 17.9657   3
  -8   2  -1 526.234 20.8752   6
  -8   2  -1 526.109 21.0534   3
  -8   2  -1 468.738 19.2463   4
  -8   2  -1 549.004 18.7576   5
   8   2   1 525.583 19.6691   5
  -9  -2  -1 11.5062 3.57516   5
  -9  -2  -1 24.3759 4.90833   6
  -9  -2  -1 24.9591 5.09609   4
  -9  -2  -1 23.0125 4.78800   3
  -9   2  -1 17.7623 5.11280   6
  -9   2  -1 15.7375 4.11168   5
  -9   2  -1 16.7563 4.70496   3
 -10  -2  -1 36.3521 5.91332   5
 -10  -2  -1 40.4860 6.28338   6
 -10  -2  -1 23.3788 5.41264   3
 -10   2  -1 26.9812 6.41536   3
 -10   2  -1 38.3130 6.04622   5
 -10   2  -1 22.8737 6.83811   6
 -11  -2  -1 23.3505 5.37129   6
 -11  -2  -1 20.1114 4.56929   5
 -11  -2  -1 25.5361 5.73552   3
 -11   2  -1 21.0024 4.82092   5
 -11   2  -1 29.4910 6.59019   6
 -11   2  -1 26.0638 5.84892   3
 -12  -2  -1 4.79522 3.53420   5
 -12  -2  -1 6.07174 3.84369   3
 -12  -2  -1 2.59562 3.50011   6
 -12   2  -1 8.33298 3.80682   5
 -12   2  -1 13.0730 5.35785   6
 -12   2  -1 6.58997 4.58479   3
 -13  -2  -1 94.3241 8.17229   5
 -13  -2  -1 79.3286 8.29723   6
 -13   2  -1 83.8221 9.11259   3
 -13   2  -1 81.0466 8.45122   5
 -13  -3   1 16.4108 6.82643   3
 -13  -3   1 8.35567 4.45185   5
 -13  -3   1 14.8212 5.62627   6
 -13   3   1 17.8954 6.12903   6
 -13   3   1 18.0207 5.55636   3
 -12  -3   1 62.5609 8.13407   6
 -12  -3   1 69.5124 8.05804   3
 -12  -3   1 77.8269 8.28201   5
 -12   3   1 72.0537 9.09889   6
 -12   3   1 54.4954 9.49948   3
 -12   3   1 67.3922 8.79675   5
 -11  -3   1 69.0883 8.41335   3
 -11  -3   1 75.5989 7.78765   6
 -11  -3   1 70.7832 8.24211   5
 -11   3   1 62.5174 8.66147   3
 -11   3   1 62.8275 7.68633   5
 -11   3   1 79.3448 9.54318   6
 -10  -3   1 100.632 8.54976   6
 -10  -3   1 87.2108 9.92731   5
 -10  -3   1 86.8047 8.84456   3
 -10   3   1 103.750 10.0395   6
 -10   3   1 88.7740 9.60770   3
  -9  -3   1 942.637 29.8780   3
  -9  -3   1 893.505 29.4338   4
  -9  -3   1 957.259 29.7148   6
  -9  -3   1 968.620 29.8115   5
  -9   3   1 942.577 32.8569   3
  -9   3   1 942.582 32.8353   6
  -9   3   1 954.972 29.5902   5
  -8  -3   1 10.0975 3.08976   6
  -8  -3   1 11.6164 3.47249   4
  -8  -3   1 10.6329 3.28784   5
   8  -3  -1 12.2469 3.74658   4
   8  -3  -1 6.34759 3.92161   6
  -8  -3   1 18.2555 4.06006   3
  -8   3   1 14.8374 4.64866   6
   8   3  -1 3.61504 3.26359   5
  -8   3   1 14.2973 4.21987   3
  -8   3   1 11.8486 3.28926   5
  -7  -3   1 575.003 18.8866   4
   7  -3  -1 595.571 21.4516   6
  -7  -3   1 622.056 20.3073   5
   7  -3  -1 574.164 20.5050   4
  -7  -3   1 581.720 19.3700   6
   7  -3  -1 572.057 21.8558   3
  -7  -3   1 591.499 19.6260   3
   7  -3  -1 576.603 19.4361   5
  -7   3   1 572.401 19.6222   5
  -7   3   1 599.843 21.8024   6
   7   3  -1 590.210 21.1556   5
   7   3  -1 584.500 19.1758   3
  -7   3   1 606.497 22.2055   3
  -7   3   1 562.536 20.7383   4
   7   3  -1 627.163 19.2846   6
   6  -3  -1 29.2377 3.97941   5
   6  -3  -1 23.0711 4.37051   4
  -6  -3   1 26.3950 3.84918   4
  -6  -3   1 22.8842 3.80932   5
  -6  -3   1 24.3646 3.32359   3
   6  -3  -1 31.3884 4.85363   3
  -6  -3   1 27.1047 3.53036   6
   6  -3  -1 31.6063 4.76690   6
   6   3  -1 22.3653 3.94549   5
  -6   3   1 25.2686 4.12901   4
  -6   3   1 23.1230 4.83755   6
   6   3  -1 26.0842 3.61377   6
  -6   3   1 22.3775 4.24877   3
   6   3  -1 23.5566 3.16316   3
  -6   3   1 27.4933 3.94182   5
   5  -3  -1 697.119 19.8502   5
  -5  -3   1 707.959 19.8059   6
  -5  -3   1 694.027 20.2474   3
   5  -3  -1 692.374 21.7871   6
  -5  -3   1 696.716 23.0711   5
   5  -3  -1 701.421 21.8084   3
  -5   3   1 694.514 22.1294   5
  -5   3   1 694.248 22.3721   3
   5   3  -1 698.065 21.1955   5
   5   3  -1 707.206 19.3126   6
   5   3  -1 686.360 19.7561   3
  -5   3   1 696.777 21.7201   6
  -5   3   1 680.356 21.1861   4
  -4  -3   1 145.715 6.62363   3
   4  -3  -1 135.476 7.50059   6
   4  -3  -1 136.262 6.63776   5
  -4  -3   1 141.674 6.14177   4
   4  -3  -1 141.844 7.82815   3
  -4  -3   1 147.397 7.43918   5
   4  -3  -1 141.028 7.62104   4
  -4  -3   1 145.115 6.47111   6
   4   3  -1 145.428 6.49111   6
  -4   3   1 128.986 7.45574   6
  -4   3   1 134.032 6.77248   5
   4   3  -1 142.498 6.54751   3
  -4   3   1 132.320 7.75859   3
  -4   3   1 142.177 7.40294   4
   4   3  -1 146.696 4.48001   4
   4   3  -1 150.473 7.77750   5
   3  -3  -1 76.3193 5.14320   3
  -3  -3   1 76.9036 3.89100   4
   3  -3  -1 76.2400 4.46106   5
  -3  -3   1 79.3376 5.06291   5
  -3  -3   1 74.6504 4.15581   3
   3  -3  -1 82.8611 5.23851   4
  -3  -3   1 76.6579 4.21125   6
   3  -3  -1 73.4326 4.94760   6
   3   3  -1 76.6952 4.20825   6
   3   3  -1 78.6808 5.26115   5
  -3   3   1 73.4323 4.97310   6
  -3   3   1 90.2594 4.88845   5
  -3   3   1 79.4773 5.54084   4
  -3   3   1 78.2272 5.22722   3
   3   3  -1 73.0736 2.74024   4
   3   3  -1 75.0571 4.46186   3
  -2  -3   1 6863.71 149.125   2
   2  -3  -1 6808.09 154.524   2
  -2   3   1 6798.78 153.913   2
   2   3  -1 6838.76 144.624   2
   1   3  -1 3164.47 66.2886   3
   0  -3  -1 382.834 10.2332   6
   0  -3   1 393.020 11.7446   3
   0  -3  -1 394.645 9.47741   4
   0  -3   1 406.328 11.7265   6
   0  -3   1 383.352 10.7883   4
   0  -3  -1 388.193 9.53593   4
   0  -3  -1 391.035 10.3860   3
   0   3  -1 406.920 10.8294   4
   0   3   1 410.095 10.4264   6
   0   3  -1 396.840 10.6407   4
   0   3  -1 396.307 11.6338   3
   0   3  -1 397.135 11.5089   6
  -1  -3  -1 3444.74 73.0585   2
   1  -3   1 3478.19 86.1562   2
   1   3   1 3451.10 73.7269   2
  -1   3  -1 3449.23 83.0948   2
  -2  -3  -1 1669.56 34.3436   6
   2  -3   1 1691.71 38.7121   3
   2  -3   1 1685.58 37.0534   5
  -2  -3  -1 1671.45 35.2171   3
   2  -3   1 1667.72 38.8259   6
  -2  -3  -1 1777.85 37.6721   5
   2   3   1 1669.09 34.0644   6
   2   3   1 1638.74 35.0896   3
  -2   3  -1 1670.09 39.4397   3
  -2   3  -1 1669.54 38.6195   4
  -2   3  -1 1709.96 38.7453   6
  -3  -3  -1 1689.30 36.5695   6
  -3  -3  -1 1711.95 38.8969   5
   3  -3   1 1785.61 40.8535   3
  -3  -3  -1 1696.54 36.6619   3
   3  -3   1 1745.39 40.4443   6
  -3   3  -1 1705.85 40.8425   6
  -3   3  -1 1712.85 38.7173   5
  -3   3  -1 1692.94 41.0367   3
   3   3   1 1776.38 39.3783   5
   3   3   1 1667.02 36.3407   6
  -3   3  -1 1734.16 39.9130   4
   3   3   1 1701.75 36.4649   3
   4  -3   1 270.888 11.2395   6
  -4  -3  -1 276.470 8.83072   3
  -4  -3  -1 272.981 8.72766   6
   4  -3   1 290.402 11.8422   3
  -4  -3  -1 291.396 10.5511   5
  -4  -3  -1 289.267 8.10800   4
   4  -3   1 285.886 10.0624   5
  -4   3  -1 289.189 11.6477   6
   4   3   1 282.604 10.7552   5
  -4   3  -1 283.662 11.1849   4
  -4   3  -1 287.525 11.8489   3
   4   3   1 274.951 8.46875   6
  -4   3  -1 290.898 10.2988   5
   4   3   1 273.101 8.56729   3
   5  -3   1 39.9615 4.60362   3
  -5  -3  -1 34.1024 3.69105   6
  -5  -3  -1 38.0092 3.91824   5
  -5  -3  -1 30.5922 2.84904   4
   5  -3   1 33.7615 3.55604   5
  -5  -3  -1 35.7714 3.21563   3
   5  -3   1 35.6973 4.41834   6
  -5   3  -1 32.6895 4.24920   6
   5   3   1 26.5409 2.77005   3
   5   3   1 28.5247 2.74079   6
  -5   3  -1 33.0038 3.59852   5
  -5   3  -1 27.8508 4.21242   4
   5   3   1 28.9351 3.72265   5
  -5   3  -1 35.0720 5.53496   3
   6  -3   1 354.247 12.9108   5
   6  -3   1 325.631 14.5027   3
  -6  -3  -1 335.744 13.0247   5
   6  -3   1 335.824 14.4812   6
  -6  -3  -1 332.659 12.2155   3
  -6  -3  -1 328.411 11.5663   4
  -6  -3  -1 356.765 12.3624   6
  -6   3  -1 333.451 14.6168   6
  -6   3  -1 315.770 13.8206   4
   6   3   1 330.537 11.7345   3
   6   3   1 322.988 13.5240   5
  -6   3  -1 343.464 14.9581   3
  -6   3  -1 354.834 13.2037   5
   6   3   1 350.405 11.8207   6
  -7  -3  -1 62.5892 5.40414   3
  -7  -3  -1 68.7139 5.77743   5
  -7  -3  -1 57.5279 5.31499   6
   7  -3   1 58.6257 6.74565   3
   7  -3   1 53.1862 6.00389   6
  -7  -3  -1 62.9832 5.22284   4
  -7   3  -1 66.3819 6.67246   6
  -7   3  -1 61.4757 5.61977   5
  -7   3  -1 65.8742 6.89731   4
  -7   3  -1 50.3945 6.05046   3
   7   3   1 64.3431 5.06576   6
   7   3   1 58.6947 5.87619   5
   8  -3   1 342.927 16.0099   6
  -8  -3  -1 346.620 14.4380   3
  -8  -3  -1 325.598 13.7200   4
   8  -3   1 326.783 14.4151   5
  -8  -3  -1 361.265 14.4579   6
  -8  -3  -1 358.245 14.8763   5
  -8   3  -1 387.133 17.7360   3
   8   3   1 340.290 13.8105   3
  -8   3  -1 348.591 14.7720   5
   8   3   1 339.705 15.4484   5
  -8   3  -1 339.141 16.7355   6
  -9  -3  -1 126.183 8.95953   3
  -9  -3  -1 119.924 8.61180   5
  -9  -3  -1 111.184 8.55625   6
  -9  -3  -1 115.132 8.49554   4
  -9   3  -1 131.906 10.6826   6
  -9   3  -1 121.716 10.7012   3
  -9   3  -1 107.204 8.64744   5
 -10  -3  -1 323.032 15.5568   6
 -10  -3  -1 325.707 15.4114   5
 -10  -3  -1 322.385 15.7102   3
 -10   3  -1 311.883 17.7600   3
 -11  -3  -1 -3.3495 3.34000   5
 -11  -3  -1 -1.2952 2.41698   3
 -11  -3  -1 -1.1585 2.87927   6
 -11   3  -1 -7.0161 2.55133   6
 -11   3  -1 3.78103 3.51295   3
 -11   3  -1 -6.1341 2.20300   5
 -12  -3  -1 5.68452 3.65449   3
 -12  -3  -1 0.07252 3.73553   6
 -12  -3  -1 8.37499 4.29284   5
 -12   3  -1 10.0485 5.72110   6
 -12   3  -1 11.3269 5.33025   3
 -12   3  -1 4.10043 3.98003   5
 -12  -4   1 4.77885 3.63286   6
 -12  -4   1 1.60608 3.52898   3
 -12  -4   1 7.09550 4.09046   5
 -12   4   1 -0.6972 2.76899   5
 -12   4   1 5.10731 3.79862   6
 -12   4   1 -6.7164 3.28205   3
 -11  -4   1 21.4814 5.10662   3
 -11  -4   1 16.8293 4.90071   5
 -11   4   1 23.6517 6.03140   6
 -11   4   1 27.9979 5.89799   5
 -11   4   1 18.7226 6.17623   3
 -10  -4   1 26.3947 5.33277   3
 -10  -4   1 19.9760 4.50036   6
 -10  -4   1 25.7141 5.35647   5
 -10   4   1 23.4354 5.34443   5
 -10   4   1 21.2210 6.02020   6
 -10   4   1 14.7175 5.24829   3
  -9  -4   1 528.714 20.6570   4
  -9  -4   1 561.908 20.9701   6
  -9  -4   1 558.247 21.3143   3
  -9  -4   1 565.403 21.3654   5
  -9   4   1 560.664 23.6500   6
  -9   4   1 560.029 24.2178   3
  -9   4   1 559.602 21.3225   5
  -8  -4   1 81.8254 6.87604   6
  -8  -4   1 74.5069 6.77726   3
   8  -4  -1 83.7688 8.17760   4
   8  -4  -1 60.1612 7.45183   6
  -8  -4   1 74.2807 6.74494   4
  -8  -4   1 78.4832 7.19420   5
  -8   4   1 87.0249 8.65577   3
  -8   4   1 87.5639 8.50363   6
  -8   4   1 79.7769 7.25248   5
   7  -4  -1 10.3883 2.91758   5
   7  -4  -1 9.40503 3.52091   4
  -7  -4   1 7.21894 2.39320   4
   7  -4  -1 7.90990 3.36290   3
  -7  -4   1 2.21008 1.99727   6
  -7  -4   1 2.91262 2.31417   5
   7  -4  -1 7.30441 3.45900   6
   7   4  -1 4.51284 2.36497   6
  -7   4   1 4.32679 2.80672   3
  -7   4   1 7.77137 2.96223   4
  -7   4   1 7.92014 3.35597   6
   7   4  -1 1.59963 2.58914   5
   7   4  -1 1.43058 2.28033   3
   6  -4  -1 108.417 8.06692   6
   6  -4  -1 108.914 7.97010   4
  -6  -4   1 96.0842 7.13622   5
   6  -4  -1 118.015 8.37782   3
   6  -4  -1 105.797 6.87603   5
  -6  -4   1 93.8042 6.08053   4
  -6  -4   1 107.090 6.57356   3
  -6  -4   1 94.2443 6.27103   6
   6   4  -1 105.981 6.44731   6
   6   4  -1 99.5317 6.42068   3
   6   4  -1 101.920 7.74556   5
  -6   4   1 95.8821 8.22995   3
  -6   4   1 102.283 7.08654   5
  -6   4   1 99.8725 7.50266   4
  -6   4   1 88.9874 7.65768   6
   5  -4  -1 174.293 9.65277   3
  -5  -4   1 168.934 8.93874   5
  -5  -4   1 163.702 7.65754   3
   5  -4  -1 186.633 9.69230   6
   5  -4  -1 162.182 9.08122   4
   5  -4  -1 161.837 8.09070   5
  -5  -4   1 167.466 7.68499   6
  -5   4   1 158.840 8.67581   4
  -5   4   1 166.004 9.78300   3
   5   4  -1 165.261 9.22742   5
  -5   4   1 155.647 9.29067   6
   5   4  -1 156.155 7.41986   6
  -5   4   1 179.862 8.64268   5
   5   4  -1 164.558 7.69661   3
   4  -4  -1 5069.84 108.592   3
   4  -4  -1 5099.37 108.277   6
   4  -4  -1 4963.70 105.909   5
   4   4  -1 5072.30 108.661   5
   3  -4  -1 6788.79 160.072   2
  -3  -4   1 7231.26 154.424   2
  -3   4   1 6653.62 158.811   2
   3   4  -1 6804.71 151.531   2
   2   4  -1 3930.58 84.2724   3
   2   4  -1 4032.96 78.4503   4
  -2   4   1 3995.36 85.0186   3
   1  -4  -1 1.28303 1.08230   6
   1  -4  -1 2.64359 1.30961   4
  -1  -4   1 3.27536 1.29012   3
  -1  -4   1 2.39656 1.19479   6
  -1  -4   1 6.58072 1.42016   4
   1  -4  -1 2.47729 1.18398   3
  -1   4   1 3.20116 1.09930   4
  -1   4   1 3.84338 1.11522   4
  -1   4   1 4.33044 1.30187   6
  -1   4   1 1.47938 1.23367   3
   1   4  -1 5.30172 1.06993   4
   1   4  -1 4.89458 1.32864   3
   1   4  -1 5.28995 1.47478   6
   1   4  -1 3.99398 0.95756   4
   0  -4   1 2200.91 48.6083   6
   0  -4  -1 2205.92 46.7983   3
   0  -4  -1 2166.68 46.6340   6
   0  -4   1 2154.63 48.7114   3
   0  -4  -1 2206.21 45.7592   4
   0  -4   1 2172.51 47.3157   4
   0  -4  -1 2230.57 46.2664   6
   0  -4  -1 2234.29 45.2244   4
   0   4  -1 2126.96 48.0732   6
   0   4  -1 2116.17 46.7344   4
   0   4  -1 2117.17 48.3042   3
   0   4  -1 2225.95 46.5736   4
  -1  -4  -1 47.7713 1.64498   4
  -1  -4  -1 44.4905 2.62874   6
  -1  -4  -1 48.1221 2.66108   6
  -1  -4  -1 49.1811 2.76902   3
   1  -4   1 54.2970 3.99816   6
   1  -4   1 52.5745 4.01673   3
   1  -4   1 46.5875 3.73462   6
   1  -4   1 50.9235 3.93955   3
   1  -4   1 51.5797 3.51230   4
  -1   4  -1 54.9215 3.71730   4
  -1   4  -1 53.2362 3.48882   4
   2  -4   1 10.4158 2.14360   5
   2  -4   1 10.5418 2.41029   6
  -2  -4  -1 9.94133 2.17344   5
   2  -4   1 7.99742 1.99789   6
   2  -4   1 15.2240 2.79557   3
   2  -4   1 11.8251 2.38303   3
  -2  -4  -1 12.2929 1.34960   6
  -2  -4  -1 13.4304 1.37629   3
   2   4   1 14.3226 1.25609   3
  -2   4  -1 16.6102 2.75958   4
   2   4   1 12.3742 1.22833   6
  -2   4  -1 9.84694 2.26183   6
  -3  -4  -1 823.787 18.9686   3
  -3  -4  -1 820.639 22.5855   5
  -3  -4  -1 823.893 18.9604   6
   3  -4   1 844.984 21.8469   5
   3  -4   1 863.963 23.5466   6
  -3   4  -1 869.472 23.8732   6
  -3   4  -1 835.946 23.8947   3
   3   4   1 808.760 18.7650   6
   3   4   1 804.381 18.8213   3
  -3   4  -1 838.696 22.9526   4
  -4  -4  -1 7821.25 163.106   2
   4  -4   1 7604.54 181.462   2
   4   4   1 7520.32 161.887   2
  -4   4  -1 7525.92 180.148   2
   5  -4   1 310.141 11.8027   5
   5  -4   1 307.614 13.4663   6
  -5  -4  -1 301.795 9.64376   4
  -5  -4  -1 309.721 10.1770   6
   5  -4   1 328.238 13.8195   3
  -5  -4  -1 309.000 10.2993   3
  -5  -4  -1 310.097 14.0609   5
   5   4   1 305.772 10.0800   3
  -5   4  -1 321.500 14.1911   3
   5   4   1 310.198 9.86721   6
  -5   4  -1 343.608 12.5247   5
  -5   4  -1 344.883 14.3284   6
   5   4   1 323.288 12.8878   5
  -5   4  -1 311.684 12.9521   4
   6  -4   1 27.9378 4.75944   6
  -6  -4  -1 24.4008 4.08410   5
   6  -4   1 27.4706 3.98824   5
  -6  -4  -1 25.3648 3.13406   3
   6  -4   1 23.9523 4.53212   3
  -6  -4  -1 23.4576 2.99106   6
   6   4   1 26.2103 2.96256   6
  -6   4  -1 21.4328 4.46349   6
   6   4   1 28.3223 3.24054   3
  -6   4  -1 31.0741 5.62911   4
  -6   4  -1 26.8747 4.19151   5
   6   4   1 19.7217 4.10650   5
  -6   4  -1 21.5262 4.46086   3
  -7  -4  -1 397.463 15.8728   5
   7  -4   1 398.549 17.7065   6
  -7  -4  -1 415.312 14.6168   3
  -7  -4  -1 418.478 14.4901   6
  -7  -4  -1 408.632 14.0347   4
   7  -4   1 395.176 17.7170   3
   7  -4   1 421.560 15.6168   5
  -7   4  -1 407.804 18.1792   3
  -7   4  -1 401.098 17.1269   4
  -7   4  -1 401.893 17.7881   6
   7   4   1 399.790 13.6296   6
  -7   4  -1 420.943 16.0504   5
  -8  -4  -1 171.790 9.25679   6
   8  -4   1 152.956 11.2913   6
  -8  -4  -1 157.359 8.95588   4
  -8  -4  -1 188.840 10.4667   5
  -8  -4  -1 160.089 9.22325   3
  -8   4  -1 171.456 10.3923   5
   8   4   1 162.464 10.9219   5
   8   4   1 163.319 8.71960   3
  -8   4  -1 177.312 12.4461   3
  -8   4  -1 162.372 11.5666   6
  -9  -4  -1 101.271 8.03267   3
  -9  -4  -1 113.574 8.26507   6
  -9  -4  -1 90.1823 8.15971   5
  -9   4  -1 113.601 8.96674   5
  -9   4  -1 109.425 10.3550   6
  -9   4  -1 99.0966 10.0377   3
 -10  -4  -1 0.02097 2.40177   3
 -10  -4  -1 4.46300 2.94058   6
 -10   4  -1 3.49244 3.96526   3
 -10   4  -1 3.85377 3.11101   5
 -11  -4  -1 120.406 9.81854   3
 -11  -4  -1 103.023 9.07881   5
 -11  -4  -1 109.668 9.27966   6
 -11   4  -1 127.353 12.1506   3
 -11   4  -1 117.928 11.5936   6
 -11   4  -1 109.233 9.55576   5
 -12  -4  -1 0.95827 3.78618   6
 -12  -4  -1 -0.4598 2.55094   5
 -12  -4  -1 -2.7349 2.73479   3
 -12   4  -1 0.99145 3.35900   5
 -12   4  -1 5.61216 4.20535   3
 -12   4  -1 6.30902 4.90126   6
 -12  -5   1 10.8484 3.80580   3
 -12  -5   1 3.68287 3.89495   5
 -12  -5   1 11.3728 3.91630   6
 -12   5   1 2.86954 6.04037   3
 -12   5   1 4.73584 5.05273   6
 -12   5   1 5.69112 4.02058   5
 -11  -5   1 12.9783 4.46160   3
 -11  -5   1 12.3680 4.67544   5
 -11  -5   1 15.8454 4.48613   6
 -11   5   1 5.47080 3.87909   5
 -11   5   1 16.0594 6.55677   6
 -11   5   1 14.4959 5.73861   3
 -10  -5   1 18.6334 4.89318   6
 -10  -5   1 18.7022 4.85206   3
 -10  -5   1 24.7898 5.59885   5
 -10   5   1 22.4330 5.13537   5
 -10   5   1 22.1450 6.36244   3
 -10   5   1 16.0440 5.74087   6
  -9  -5   1 4.32433 2.98352   3
  -9  -5   1 3.93851 3.26499   6
  -9  -5   1 2.17731 2.65532   5
  -9  -5   1 2.52353 2.94171   4
  -9   5   1 0.50059 3.20107   6
  -9   5   1 -0.7384 2.80822   3
  -8  -5   1 130.699 8.62344   3
   8  -5  -1 141.754 10.9786   4
   8  -5  -1 126.235 10.9692   6
  -8  -5   1 136.399 8.65842   6
  -8  -5   1 125.531 8.60218   4
  -8  -5   1 132.467 9.57333   5
  -8   5   1 127.231 10.8810   3
  -8   5   1 136.774 9.48663   5
  -8   5   1 131.896 10.6688   6
   7  -5  -1 438.633 18.4700   4
  -7  -5   1 401.576 15.0628   4
   7  -5  -1 417.393 18.1563   5
  -7  -5   1 429.895 17.3403   5
   7  -5  -1 420.187 18.6235   3
   7  -5  -1 425.840 18.3865   6
  -7  -5   1 411.598 15.5791   3
  -7  -5   1 423.910 15.4204   6
  -7   5   1 439.892 17.1157   5
  -7   5   1 453.423 19.4217   6
   7   5  -1 413.731 15.3449   6
   7   5  -1 427.865 15.4544   3
  -7   5   1 439.573 19.3629   3
   7   5  -1 390.370 17.6982   5
   6  -5  -1 33.4986 5.25522   6
   6  -5  -1 31.2664 5.44824   4
   6  -5  -1 25.5091 4.92801   3
  -6  -5   1 26.9500 4.67358   5
  -6  -5   1 25.6420 3.62759   4
   6  -5  -1 27.7846 4.16104   5
  -6  -5   1 21.9624 3.59056   3
  -6  -5   1 25.4968 3.68616   6
  -6   5   1 25.8208 4.64732   4
  -6   5   1 31.4930 4.70053   5
   6   5  -1 32.7540 3.86591   3
  -6   5   1 24.8969 5.18622   6
   6   5  -1 31.6193 4.14936   6
  -6   5   1 22.1927 4.83693   3
   5  -5  -1 333.165 12.7284   5
  -5  -5   1 327.108 13.5642   5
  -5  -5   1 318.271 11.5486   3
   5  -5  -1 330.658 14.2403   6
  -5  -5   1 324.890 11.5481   6
   5  -5  -1 323.071 14.1115   4
   5  -5  -1 333.247 14.4631   3
  -5   5   1 349.139 13.7342   4
  -5   5   1 334.811 14.4244   6
   5   5  -1 326.859 11.5798   6
  -5   5   1 327.407 14.8453   3
  -5   5   1 331.682 13.1652   5
   5   5  -1 316.522 11.6567   3
   5   5  -1 311.961 13.8184   5
   4  -5  -1 609.785 18.9107   5
   4  -5  -1 649.299 20.8672   6
  -4  -5   1 626.353 20.3978   5
   4  -5  -1 640.866 20.5998   4
  -4  -5   1 654.944 18.1029   3
  -4  -5   1 648.092 17.2370   4
   4  -5  -1 638.961 20.9602   3
  -4  -5   1 652.635 17.9277   6
   4   5  -1 627.403 18.1160   3
  -4   5   1 635.399 20.8588   6
  -4   5   1 634.022 21.1128   3
  -4   5   1 664.132 19.8849   5
   4   5  -1 641.782 18.0187   6
  -4   5   1 631.952 19.6848   4
  -3  -5   1 -0.7291 0.97897   3
  -3  -5   1 0.29187 1.05899   6
   3  -5  -1 0.16741 1.43177   6
   3  -5  -1 3.50483 1.53151   5
  -3  -5   1 0.50463 1.07536   4
   3  -5  -1 1.47518 1.60447   4
  -3  -5   1 -0.3434 1.63400   5
   3  -5  -1 0.00792 1.43183   3
  -3   5   1 0.69475 1.50195   6
   3   5  -1 1.19136 1.22188   6
  -3   5   1 -0.3076 1.32217   4
  -3   5   1 -2.0215 1.11206   3
   3   5  -1 -0.1121 1.23962   3
   2  -5  -1 334.673 11.5949   5
  -2  -5   1 317.770 10.7943   6
   2  -5  -1 335.919 12.2064   3
  -2  -5   1 345.071 10.0797   4
  -2  -5   1 319.951 12.5200   5
  -2  -5   1 328.044 10.9960   3
   2  -5  -1 339.480 11.8959   4
   2  -5  -1 323.985 11.8422   6
   2   5  -1 330.433 10.8637   6
  -2   5   1 330.597 12.1207   6
  -2   5   1 331.849 12.3205   3
   2   5  -1 313.678 10.8090   3
  -2   5   1 334.665 10.7844   4
  -2   5   1 311.238 10.7541   4
   1  -5  -1 854.100 22.3785   6
  -1  -5   1 889.446 22.6542   3
  -1  -5   1 881.379 21.3017   4
   1  -5  -1 843.078 22.5266   3
  -1  -5   1 890.059 22.3191   6
   1  -5  -1 852.148 21.9546   4
   1   5  -1 869.186 22.3120   3
   1   5  -1 879.238 19.5575   4
  -1   5   1 839.619 22.5391   3
   1   5  -1 882.487 22.2098   6
  -1   5   1 827.046 20.4566   4
  -1   5   1 864.589 20.4866   4
   1   5  -1 887.497 19.3437   4
  -1   5   1 808.480 22.2327   6
   0  -5   1 -0.1384 1.25274   6
   0  -5   1 0.90587 1.21726   3
   0  -5  -1 -0.2297 0.85548   6
   0  -5  -1 4.64235 1.41380   6
   0  -5  -1 1.03990 1.05367   3
   0  -5  -1 2.46143 1.05257   4
   0  -5   1 -0.3141 1.17320   6
   0   5  -1 1.36265 1.03358   4
   0   5  -1 2.64500 1.27255   6
   0   5  -1 2.53592 1.28384   3
   0   5  -1 1.42400 1.07769   4
  -1  -5  -1 137.682 5.56615   3
   1  -5   1 143.210 7.28144   3
  -1  -5  -1 146.058 5.75736   6
  -1  -5  -1 131.850 4.56873   4
  -1  -5  -1 137.703 4.72135   4
   1  -5   1 137.570 7.21917   6
   1  -5   1 149.719 7.39986   6
  -1  -5  -1 139.174 5.52017   6
   1  -5   1 146.143 7.63379   3
  -1  -5  -1 143.073 5.74460   3
  -1   5  -1 160.651 6.65966   4
  -1   5  -1 144.780 6.45359   4
  -2  -5  -1 1704.23 36.9957   3
   2  -5   1 1683.17 41.8568   3
   2  -5   1 1709.97 39.6722   5
  -2  -5  -1 1711.61 34.3910   4
   2  -5   1 1704.49 41.3294   6
   2  -5   1 1743.20 41.3861   6
  -2  -5  -1 1755.94 36.7823   6
   2  -5   1 1704.75 41.2423   3
  -2   5  -1 1689.99 40.1769   4
  -2   5  -1 1724.43 41.4333   6
   2   5   1 1647.78 36.3218   3
   2   5   1 1664.12 36.2459   6
  -2   5  -1 1759.72 39.6694   4
  -3  -5  -1 383.567 10.4310   6
   3  -5   1 402.088 14.7796   6
   3  -5   1 391.367 14.7491   6
  -3  -5  -1 396.292 10.5425   3
   3  -5   1 387.061 13.1952   5
   3  -5   1 398.552 15.0189   3
  -3  -5  -1 407.970 14.1743   5
  -3   5  -1 408.875 15.0252   6
  -3   5  -1 407.966 15.1420   3
  -3   5  -1 390.515 13.9851   4
   3   5   1 373.041 10.0992   6
   4  -5   1 1012.16 26.4371   5
  -4  -5  -1 967.780 21.9564   4
   4  -5   1 1014.79 28.6816   6
   4  -5   1 1008.41 28.9204   3
  -4  -5  -1 1021.07 23.3936   6
  -4  -5  -1 975.631 23.1595   3
  -4  -5  -1 1022.23 27.6538   5
   4   5   1 987.730 22.9029   6
  -4   5  -1 992.667 27.6630   4
  -4   5  -1 1020.63 29.1256   6
   4   5   1 1005.99 23.0538   3
  -4   5  -1 987.606 29.0304   3
   5  -5   1 180.296 8.83593   5
   5  -5   1 180.286 10.3129   6
   5  -5   1 181.187 10.4045   3
  -5  -5  -1 194.900 7.28251   6
  -5  -5  -1 200.246 10.0142   5
  -5  -5  -1 194.370 6.78716   4
   5   5   1 186.820 6.92233   6
  -5   5  -1 184.498 9.34587   5
  -5   5  -1 192.969 10.1459   4
   5   5   1 199.148 10.3138   5
  -5   5  -1 182.298 10.7246   3
  -5   5  -1 185.363 10.6095   6
   5   5   1 184.920 7.02934   3
  -6  -5  -1 480.593 14.9838   3
  -6  -5  -1 472.013 14.3728   4
   6  -5   1 491.339 19.5535   3
   6  -5   1 479.741 19.2602   5
  -6  -5  -1 496.154 14.7476   6
  -6  -5  -1 505.594 17.7692   5
   6  -5   1 490.818 19.0378   6
  -6   5  -1 509.295 19.6944   6
   6   5   1 467.187 14.3964   6
   6   5   1 490.680 18.5308   5
  -6   5  -1 485.955 17.5762   5
  -6   5  -1 453.938 18.1447   4
   6   5   1 484.756 14.4828   3
  -6   5  -1 502.585 19.8446   3
  -7  -5  -1 381.794 13.7490   3
   7  -5   1 387.006 20.4852   6
   7  -5   1 359.903 17.3838   3
   7  -5   1 384.898 15.3778   5
  -7  -5  -1 405.978 16.1314   5
  -7  -5  -1 392.785 13.5790   6
  -7  -5  -1 387.303 13.4859   4
  -7   5  -1 383.034 18.1763   3
   7   5   1 356.140 12.8031   6
   7   5   1 394.099 16.9112   5
  -7   5  -1 392.361 17.9771   6
  -7   5  -1 395.675 16.0186   5
  -8  -5  -1 875.476 27.7638   5
   8  -5   1 825.565 29.8488   6
  -8  -5  -1 865.740 25.3571   4
  -8  -5  -1 877.268 24.9091   6
  -8   5  -1 916.226 27.9519   5
   8   5   1 774.609 24.2894   3
  -8   5  -1 874.878 30.9702   6
  -8   5  -1 876.789 31.3806   3
  -9  -5  -1 266.391 13.8408   5
  -9  -5  -1 299.164 13.3652   3
  -9   5  -1 283.025 17.4153   3
  -9   5  -1 281.885 14.5837   5
  -9   5  -1 267.132 16.3821   6
 -10  -5  -1 -0.8780 2.59044   5
 -10  -5  -1 -1.3574 2.08013   3
 -10  -5  -1 -2.2719 2.20042   6
 -10   5  -1 -7.0112 2.92742   6
 -10   5  -1 0.23053 2.81278   5
 -11  -5  -1 38.8180 6.31638   3
 -11  -5  -1 27.8370 5.17386   6
 -11   5  -1 46.0570 8.66328   3
 -11   5  -1 27.5855 6.27619   6
 -11   5  -1 42.2713 6.89309   5
 -12  -5  -1 4.64664 3.12200   3
 -12  -5  -1 5.96506 3.09291   5
 -12  -5  -1 4.31086 3.23595   6
 -12   5  -1 5.65217 4.71594   6
 -12   5  -1 0.52563 3.86735   5
 -12  -6   1 13.4269 3.99069   3
 -12  -6   1 8.55262 3.99083   5
 -12   6   1 16.9160 4.47509   5
 -12   6   1 9.16121 5.39620   6
 -12   6   1 4.26740 5.28991   3
 -11  -6   1 16.8231 4.82696   6
 -11  -6   1 27.3441 5.70668   3
 -11   6   1 29.9028 6.77189   5
 -11   6   1 31.7109 7.49618   6
 -11   6   1 32.6449 8.40082   3
 -10  -6   1 183.606 11.7481   3
 -10  -6   1 186.182 12.8861   5
 -10  -6   1 197.154 11.9135   6
 -10   6   1 188.269 13.1715   5
 -10   6   1 173.628 14.4588   3
 -10   6   1 196.486 15.0660   6
  -9  -6   1 -0.3471 2.09454   6
  -9  -6   1 4.86623 3.81660   5
  -9  -6   1 2.00545 2.94050   4
  -9   6   1 6.25816 3.90318   3
  -9   6   1 7.98171 3.96382   6
  -9   6   1 -3.3848 2.51551   5
  -8  -6   1 98.8949 7.37865   6
  -8  -6   1 86.8073 7.25746   4
   8  -6  -1 105.584 9.58152   6
  -8  -6   1 91.5696 7.34544   3
  -8  -6   1 107.803 9.02233   5
   8  -6  -1 94.0001 9.45505   4
  -8   6   1 89.9667 8.33116   5
  -8   6   1 94.4123 9.76519   3
  -8   6   1 100.293 10.2788   6
   7  -6  -1 67.3551 7.88846   6
   7  -6  -1 57.9096 7.49398   4
  -7  -6   1 48.7308 4.95257   6
  -7  -6   1 49.0535 5.13187   4
   7  -6  -1 57.4725 7.37362   3
  -7  -6   1 48.2942 4.93534   3
  -7  -6   1 59.8538 6.58210   5
   7   6  -1 50.0495 5.21716   3
  -7   6   1 49.2770 7.54568   3
  -7   6   1 44.6902 5.66387   5
  -7   6   1 63.0197 7.41773   6
  -6  -6   1 424.429 17.6241   5
   6  -6  -1 409.035 16.1348   5
   6  -6  -1 419.103 18.3770   3
   6  -6  -1 443.139 18.3793   6
  -6  -6   1 447.214 14.9932   6
  -6  -6   1 425.676 15.0543   3
   6  -6  -1 445.125 18.2799   4
  -6  -6   1 456.822 14.8138   4
  -6   6   1 431.594 18.7334   6
  -6   6   1 446.007 19.0077   3
   6   6  -1 440.683 18.4084   5
   6   6  -1 420.136 14.8160   6
  -6   6   1 443.523 17.4486   4
  -6   6   1 452.903 17.2443   5
   5  -6  -1 12.3766 3.46772   6
   5  -6  -1 3.75069 2.59501   4
  -5  -6   1 8.21074 2.13202   4
  -5  -6   1 9.36071 3.18045   5
   5  -6  -1 4.72537 3.11436   3
  -5  -6   1 5.33323 2.01320   6
  -5   6   1 11.4758 3.38395   6
   5   6  -1 10.6142 2.64564   3
  -5   6   1 11.4201 2.98902   5
  -5   6   1 8.12322 3.35792   4
   5   6  -1 9.85604 2.37509   6
  -4  -6   1 20.0599 3.85768   5
  -4  -6   1 22.6534 3.09829   3
   4  -6  -1 24.2936 4.19411   4
   4  -6  -1 26.8670 4.27193   6
   4  -6  -1 27.8058 4.62798   3
  -4  -6   1 19.0536 2.84273   6
   4  -6  -1 27.6062 4.15773   5
  -4   6   1 23.8968 4.30325   3
   4   6  -1 15.1316 2.90119   3
  -4   6   1 14.4586 3.43515   4
   4   6  -1 17.3901 2.82321   6
  -4   6   1 21.4372 4.05331   6
  -3  -6   1 1301.14 34.0807   5
  -3  -6   1 1255.15 30.3420   6
   3  -6  -1 1267.45 31.8630   5
  -3  -6   1 1242.03 30.4968   3
   3  -6  -1 1231.28 33.2012   3
   3  -6  -1 1264.16 33.0850   6
  -3  -6   1 1257.87 29.3432   4
  -3   6   1 1221.45 33.0469   6
   3   6  -1 1238.25 30.5224   3
  -3   6   1 1236.78 33.4428   3
  -3   6   1 1224.82 31.3415   4
  -3   6   1 1254.63 31.0474   4
   3   6  -1 1242.78 30.3091   6
   2  -6  -1 151.233 7.95891   6
  -2  -6   1 149.887 7.32808   6
  -2  -6   1 148.943 7.21175   3
   2  -6  -1 143.922 7.41563   5
   2  -6  -1 134.212 7.56658   4
  -2  -6   1 133.943 6.14607   4
   2  -6  -1 148.906 8.09900   3
  -2  -6   1 152.191 8.71460   5
  -2   6   1 142.176 6.66458   4
  -2   6   1 147.747 7.93021   6
   2   6  -1 138.611 6.82189   6
  -2   6   1 148.279 8.02410   3
   2   6  -1 138.340 6.85717   3
   1  -6  -1 1354.86 32.9777   6
  -1  -6   1 1335.58 32.0251   4
  -1  -6   1 1348.12 33.1559   6
   1  -6  -1 1347.41 33.3545   6
  -1  -6   1 1399.43 33.5473   3
   1  -6  -1 1367.94 32.6348   4
   1  -6  -1 1339.69 33.5284   3
  -1   6   1 1348.98 30.4266   4
   1   6  -1 1356.69 32.5657   6
   1   6  -1 1349.33 28.9399   4
  -1   6   1 1327.35 30.5560   4
   1   6  -1 1356.52 32.8551   3
   1   6  -1 1367.73 28.9082   4
   0  -6   1 1883.58 43.5837   6
   0  -6   1 1821.91 43.8640   3
   0  -6  -1 1846.67 40.7229   4
   0  -6  -1 1838.25 42.3620   3
   0  -6  -1 1874.11 42.1539   3
   0  -6  -1 1858.79 42.1788   6
   0  -6  -1 1805.57 43.9804   6
   0  -6   1 1894.76 43.9000   6
   0  -6  -1 1830.49 41.1434   4
   0  -6   1 1751.75 43.5144   4
   0   6  -1 1886.95 40.6267   4
   0   6  -1 1854.25 40.7072   4
   1  -6   1 478.701 15.9797   3
   1  -6   1 488.012 16.0846   6
   1  -6   1 469.887 16.2643   3
  -1  -6  -1 474.898 13.8678   3
  -1  -6  -1 455.197 13.5218   3
   1  -6   1 460.529 14.7184   4
  -1  -6  -1 478.322 13.4930   6
  -1  -6  -1 477.558 13.7938   6
   1  -6   1 462.990 15.7389   6
  -1  -6  -1 470.884 12.6499   4
  -1  -6  -1 470.675 12.4784   4
  -1   6  -1 478.405 14.1676   4
  -2  -6  -1 13.7364 2.10207   6
   2  -6   1 16.0939 3.21211   3
   2  -6   1 16.5896 4.08740   3
   2  -6   1 18.1990 3.14038   5
   2  -6   1 14.1432 2.95178   6
  -2  -6  -1 13.7707 2.06552   3
  -2  -6  -1 12.4741 1.43477   4
   2  -6   1 16.9040 3.43019   6
  -2  -6  -1 14.3710 1.56893   4
  -2   6  -1 20.8778 3.29048   4
  -2   6  -1 20.9380 3.20317   4
   3  -6   1 38.9538 4.81179   6
  -3  -6  -1 24.3528 1.77423   4
   3  -6   1 31.3853 4.74638   3
  -3  -6  -1 26.4535 2.35116   3
   3  -6   1 31.1537 4.75062   3
  -3  -6  -1 26.4703 2.38557   6
   3  -6   1 30.8012 4.59773   6
   3  -6   1 30.0265 3.73706   5
   3   6   1 21.6404 2.02005   6
  -3   6  -1 28.2689 4.43639   6
   3   6   1 28.4051 2.23360   3
  -3   6  -1 27.5602 3.68381   4
  -4  -6  -1 2611.58 56.1197   3
  -4  -6  -1 2735.20 62.3053   5
   4  -6   1 2706.86 67.7062   6
   4  -6   1 2597.74 60.0882   5
  -4  -6  -1 2577.82 54.9167   4
   4  -6   1 2680.77 63.3943   3
   4  -6   1 2664.27 62.9365   6
  -4  -6  -1 2695.08 56.2225   6
  -4   6  -1 2633.34 63.6867   3
   4   6   1 2595.73 55.6315   3
  -4   6  -1 2576.80 61.3433   4
   4   6   1 2623.35 55.5586   6
  -4   6  -1 2642.52 63.4122   6
  -5  -6  -1 45.2095 3.37027   3
  -5  -6  -1 45.1614 3.40397   6
  -5  -6  -1 44.7864 3.10226   4
   5  -6   1 50.4878 5.52215   5
   5  -6   1 39.9719 5.86318   3
  -5  -6  -1 43.6805 5.10507   5
   5  -6   1 51.2936 5.78567   6
  -5   6  -1 45.4095 5.96595   3
   5   6   1 45.4239 3.26183   3
  -5   6  -1 44.7239 5.79469   6
   5   6   1 43.5660 3.27114   6
   6  -6   1 70.5179 6.12702   5
  -6  -6  -1 64.8817 4.54917   6
   6  -6   1 70.6854 7.32723   6
  -6  -6  -1 70.1810 6.97357   5
  -6  -6  -1 64.7057 4.56141   4
  -6  -6  -1 63.7072 4.45069   3
  -6   6  -1 68.9696 6.75996   4
  -6   6  -1 68.1293 7.66327   3
  -6   6  -1 74.8988 7.64084   6
   6   6   1 65.5184 4.37031   6
   6   6   1 62.2238 4.36457   3
  -6   6  -1 68.9417 6.55697   5
  -7  -6  -1 22.8069 3.56939   4
  -7  -6  -1 22.5700 4.37382   5
  -7  -6  -1 15.4227 2.91393   6
  -7  -6  -1 15.9036 2.92835   3
   7  -6   1 18.3843 4.82634   3
  -7   6  -1 14.5283 4.54350   3
   7   6   1 20.1622 4.48966   5
  -7   6  -1 25.9105 4.77242   5
   7   6   1 19.3172 3.11985   3
   7   6   1 18.8115 3.15622   6
  -7   6  -1 17.3967 4.72155   6
  -8  -6  -1 308.679 12.8953   4
   8  -6   1 287.561 16.8413   6
  -8  -6  -1 324.845 13.0311   6
  -8  -6  -1 323.749 15.6644   5
  -8  -6  -1 342.171 13.3645   3
  -8   6  -1 341.678 16.0539   5
   8   6   1 321.268 14.2807   3
  -8   6  -1 328.832 18.3801   3
  -8   6  -1 340.166 18.2250   6
  -9  -6  -1 253.943 13.9524   5
  -9  -6  -1 253.298 11.9908   6
  -9  -6  -1 257.804 11.9645   3
  -9   6  -1 254.679 14.3242   5
  -9   6  -1 249.843 16.4731   6
 -10  -6  -1 13.8522 3.92564   6
 -10  -6  -1 11.3470 4.10547   5
 -10  -6  -1 21.0216 4.18258   3
 -10   6  -1 9.14262 5.66588   6
 -10   6  -1 25.3376 6.46797   3
 -10   6  -1 20.5788 5.13759   5
 -11  -6  -1 16.9048 4.49577   6
 -11  -6  -1 10.3679 4.31132   5
 -11  -6  -1 25.0923 4.82755   3
 -11   6  -1 35.5646 8.36709   3
 -11   6  -1 21.3323 6.50048   6
 -11   6  -1 22.2847 5.52649   5
  12  -6   1 28.3014 7.56538   6
 -12  -6  -1 30.9460 4.96245   3
 -12  -6  -1 28.3221 5.77609   5
 -12   6  -1 28.4604 8.76713   3
 -12   6  -1 25.0813 6.34061   5
 -12   6  -1 28.8201 7.28410   6
 -11  -7   1 4.54067 3.39361   5
 -11  -7   1 1.04611 2.91806   6
 -11  -7   1 1.75368 3.16460   3
 -11   7   1 -4.5476 3.73907   6
 -11   7   1 2.23987 4.38071   3
 -11   7   1 6.41676 3.74981   5
 -10  -7   1 -1.1163 2.79739   5
 -10  -7   1 1.39889 3.28008   6
 -10  -7   1 1.25588 2.70444   3
 -10   7   1 3.79750 3.33777   5
 -10   7   1 -1.0707 3.74556   3
 -10   7   1 4.67994 4.02686   6
  -9  -7   1 1.18030 2.94064   5
  -9  -7   1 2.21232 2.44917   3
  -9  -7   1 2.23455 2.64106   6
  -9  -7   1 6.52350 3.20215   4
  -9   7   1 2.92554 3.01830   5
  -9   7   1 4.24590 4.24443   6
   8  -7  -1 382.098 19.8842   6
  -8  -7   1 391.302 16.1312   4
  -8  -7   1 406.804 16.2386   3
  -8  -7   1 414.613 19.0028   5
  -8   7   1 417.292 21.0600   3
  -8   7   1 399.025 20.5845   6
  -7  -7   1 24.4357 3.90101   6
   7  -7  -1 22.5414 5.19251   3
   7  -7  -1 25.1252 5.52776   6
  -7  -7   1 31.0723 4.15388   3
  -7  -7   1 34.4018 5.91820   5
  -7  -7   1 25.8085 4.18399   4
   7  -7  -1 31.6576 6.14936   4
  -7   7   1 26.9266 6.00443   6
   7   7  -1 23.5756 4.59518   3
  -7   7   1 28.6308 5.31595   5
  -7   7   1 32.9364 6.15995   3
  -6  -7   1 137.881 7.64649   4
  -6  -7   1 139.704 9.94461   5
   6  -7  -1 141.470 10.5119   3
   6  -7  -1 148.292 10.5534   6
  -6  -7   1 133.570 7.74518   3
   6  -7  -1 154.399 10.6973   4
  -6  -7   1 138.742 7.65062   6
   6   7  -1 133.692 7.69046   3
  -6   7   1 151.884 10.9443   6
   6   7  -1 133.865 9.01095   6
  -6   7   1 140.850 11.0993   3
  -6   7   1 124.346 9.24618   4
   5  -7  -1 -0.4273 2.59413   6
   5  -7  -1 2.66757 2.62508   3
  -5  -7   1 6.28579 2.92101   5
  -5  -7   1 4.31937 2.09940   3
   5  -7  -1 -0.3727 1.96703   5
  -5  -7   1 4.73970 1.86897   6
   5  -7  -1 1.20452 2.51301   4
  -5  -7   1 1.71873 1.74498   4
  -5   7   1 1.84137 3.03001   6
  -5   7   1 2.59000 2.35998   3
   5   7  -1 1.17089 1.99820   6
   5   7  -1 3.08666 1.92630   3
  -4  -7   1 421.247 13.6732   4
   4  -7  -1 452.462 17.2291   4
  -4  -7   1 427.647 17.4595   5
  -4  -7   1 427.099 14.0273   6
   4  -7  -1 448.016 17.5852   3
   4  -7  -1 456.475 18.3248   5
   4  -7  -1 452.500 17.2582   6
  -4  -7   1 427.554 14.2204   3
  -4   7   1 426.541 17.3966   6
   4   7  -1 423.647 14.4369   3
  -4   7   1 430.961 15.6280   4
  -4   7   1 434.148 17.5064   3
   4   7  -1 420.186 14.2003   6
  -3  -7   1 281.833 13.0297   5
   3  -7  -1 276.841 11.7213   5
  -3  -7   1 259.419 10.4098   3
   3  -7  -1 264.459 12.1527   6
  -3  -7   1 271.107 10.4265   6
   3  -7  -1 276.885 18.6386   3
   3  -7  -1 276.391 12.4034   4
  -3   7   1 273.273 11.1457   4
   3   7  -1 257.555 10.0907   6
  -3   7   1 296.086 13.0256   3
  -3   7   1 286.990 12.7313   6
   3   7  -1 262.227 10.3307   3
  -3   7   1 292.117 11.1241   4
  -2  -7   1 1073.45 27.8056   6
   2  -7  -1 1106.95 29.5400   3
  -2  -7   1 1068.59 28.0477   3
   2  -7  -1 1051.35 28.9162   6
   2  -7  -1 1060.29 29.2017   6
   2  -7  -1 1086.43 30.9743   4
   2  -7  -1 1064.35 28.7057   5
   2   7  -1 1036.32 27.3432   3
  -2   7   1 1100.49 29.5431   6
  -2   7   1 1061.38 26.5139   4
   2   7  -1 1021.85 26.9936   6
  -2   7   1 1076.97 26.6891   4
   1  -7  -1 1953.92 45.1161   4
   1  -7  -1 1963.84 46.3346   3
   1  -7  -1 1935.66 45.9818   6
  -1  -7   1 1933.28 46.2843   3
  -1  -7   1 1932.93 46.2630   6
   1  -7  -1 1935.94 46.6375   3
   1  -7  -1 1963.75 45.5966   6
  -1  -7   1 1967.90 44.2905   4
  -1   7   1 1960.23 41.8426   4
   1   7  -1 1935.70 39.9438   4
   1   7  -1 1886.41 46.0504   3
  -1   7   1 1940.37 41.8269   4
   1   7  -1 1986.59 39.9767   4
   1   7  -1 1931.13 45.4589   6
   0  -7   1 323.793 12.4409   6
   0  -7   1 308.358 12.5601   6
   0  -7  -1 305.679 10.9568   4
   0  -7  -1 324.027 11.8480   6
   0  -7   1 336.703 12.6154   3
   0  -7   1 320.132 11.6475   4
   0  -7  -1 312.537 11.6401   3
   0  -7   1 318.144 12.8930   3
   0   7  -1 319.165 10.1061   4
   0   7  -1 315.998 10.0074   4
   1  -7   1 21.5997 3.69601   3
  -1  -7  -1 20.4054 2.44304   4
  -1  -7  -1 25.0393 3.00835   6
  -1  -7  -1 24.8768 3.01244   3
  -1  -7  -1 21.9611 2.83642   6
   1  -7   1 24.4003 4.00546   3
  -1  -7  -1 22.5252 2.62707   4
   1  -7   1 20.6466 3.65688   6
   1  -7   1 24.2708 3.58947   4
  -1  -7  -1 26.0333 3.23165   3
   1  -7   1 24.7957 3.86622   6
  -1   7  -1 24.1611 3.11196   4
  -1   7  -1 24.0859 3.08506   4
   2  -7   1 -1.1675 1.58675   6
   2  -7   1 0.66745 1.36213   5
  -2  -7  -1 0.85236 1.14275   6
  -2  -7  -1 1.60714 0.96413   4
   2  -7   1 2.12737 2.05129   3
  -2  -7  -1 3.58452 1.38349   6
   2  -7   1 -0.0318 2.02633   3
   2  -7   1 2.54023 2.17301   6
  -2  -7  -1 -0.3013 1.15848   3
  -2  -7  -1 2.75735 1.16158   4
  -2   7  -1 1.67852 1.73647   4
  -2   7  -1 3.93522 1.89928   4
   3  -7   1 885.572 24.9193   5
  -3  -7  -1 864.488 20.4790   4
  -3  -7  -1 871.711 21.7012   3
  -3  -7  -1 875.336 21.6148   6
   3  -7   1 858.956 27.0211   3
   3  -7   1 875.199 27.6655   3
   3  -7   1 878.463 26.9965   6
   3  -7   1 883.079 27.0818   6
  -3  -7  -1 855.825 26.6260   5
  -3   7  -1 879.393 25.0436   4
  -3   7  -1 884.397 25.0148   4
   4  -7   1 1669.87 45.0121   3
   4  -7   1 1671.08 44.1199   6
   4  -7   1 1676.34 43.7001   6
  -4  -7  -1 1643.21 36.7712   4
  -4  -7  -1 1660.43 37.6517   3
  -4  -7  -1 1671.89 43.9633   5
  -4  -7  -1 1696.96 36.7589   6
   4  -7   1 1705.10 44.2294   3
  -4   7  -1 1668.42 44.2161   6
   4   7   1 1631.14 36.7904   3
  -4   7  -1 1671.79 41.6797   4
   4   7   1 1640.56 36.6557   6
  -4   7  -1 1638.97 42.6622   4
   5  -7   1 74.6294 6.37905   5
   5  -7   1 75.1314 7.39454   3
  -5  -7  -1 85.3963 4.53731   4
   5  -7   1 89.7547 8.09141   6
  -5  -7  -1 75.7727 4.43197   6
  -5  -7  -1 78.6526 4.46402   3
  -5  -7  -1 72.8411 6.95234   5
   5  -7   1 86.1871 8.05295   6
   5   7   1 75.6465 4.11998   3
   5   7   1 75.1681 4.06769   6
  -5   7  -1 70.9789 7.06092   4
  -5   7  -1 83.5030 8.01056   6
  -5   7  -1 74.5988 7.80422   3
  -6  -7  -1 302.049 10.6461   3
   6  -7   1 297.153 15.7412   3
   6  -7   1 320.240 15.9970   6
  -6  -7  -1 315.658 14.8255   5
   6  -7   1 338.323 16.6672   6
  -6  -7  -1 324.429 10.7498   6
  -6   7  -1 286.457 15.7233   6
   6   7   1 310.280 10.0220   6
  -6   7  -1 306.586 16.3646   3
   6   7   1 301.145 10.1234   3
  -7  -7  -1 541.015 21.2140   5
  -7  -7  -1 523.384 16.1913   6
  -7  -7  -1 536.430 16.4694   3
  -7  -7  -1 523.596 16.5680   4
  -7   7  -1 548.307 23.3420   6
   7   7   1 495.199 15.3394   3
  -7   7  -1 516.872 23.1072   3
  -8  -7  -1 29.5208 5.97852   5
  -8  -7  -1 24.9738 4.15517   4
  -8  -7  -1 26.7307 3.92290   3
  -8  -7  -1 25.0065 3.81714   6
  -8   7  -1 31.1598 5.95378   5
  -8   7  -1 24.4748 6.44614   6
  -8   7  -1 33.0893 7.07211   3
  -9  -7  -1 0.90307 1.84542   3
  -9  -7  -1 0.79577 2.19126   6
  -9  -7  -1 3.37179 3.03132   5
  -9   7  -1 -1.1013 3.00209   3
  -9   7  -1 2.62943 4.46499   6
  -9   7  -1 1.10355 3.10254   5
 -10  -7  -1 20.8021 5.43722   5
 -10  -7  -1 18.7889 4.09145   6
 -10  -7  -1 21.5152 4.34881   3
 -10   7  -1 23.7314 5.77594   5
 -10   7  -1 14.0268 5.73650   3
 -10   7  -1 11.7628 5.47299   6
  11  -7   1 106.996 12.1247   6
 -11  -7  -1 105.178 7.74789   6
 -11  -7  -1 94.3325 9.38860   5
 -11  -7  -1 102.806 7.72791   3
 -11   7  -1 95.2766 12.2461   6
 -11   7  -1 81.8423 9.69600   5
 -11   7  -1 93.5176 11.2818   3
 -11  -8   1 117.315 10.0013   5
 -11  -8   1 116.818 8.93735   6
 -11  -8   1 113.719 8.79851   3
 -11   8   1 113.858 10.7498   5
 -11   8   1 117.849 12.0390   3
 -11   8   1 130.449 13.0612   6
 -10  -8   1 23.3257 4.47746   6
 -10  -8   1 19.9002 4.29060   3
 -10  -8   1 30.1262 6.13752   5
 -10   8   1 24.1848 6.65305   3
 -10   8   1 19.8203 5.53133   5
 -10   8   1 22.6579 7.96145   6
  -9  -8   1 43.5353 5.55443   6
  -9  -8   1 39.1342 5.07322   3
  -9  -8   1 43.4659 7.09962   5
  -9   8   1 27.2120 6.55985   6
  -9   8   1 35.1374 7.53923   3
  -9   8   1 29.2923 6.04238   5
   8  -8  -1 5.73729 4.95408   6
  -8  -8   1 -2.2956 2.57759   5
  -8  -8   1 3.09351 2.19462   6
  -8  -8   1 -1.9088 2.20977   3
  -8   8   1 0.77806 3.53882   6
  -8   8   1 -1.3176 2.94344   3
  -7  -8   1 3.49848 2.43444   4
   7  -8  -1 7.27153 4.14655   6
  -7  -8   1 2.55469 1.86227   6
   7  -8  -1 6.98852 3.60725   4
  -7  -8   1 -0.1387 1.96133   3
  -7  -8   1 3.49830 3.29356   5
  -7   8   1 1.78490 3.10644   6
  -7   8   1 -4.6031 3.20889   3
   6  -8  -1 658.559 25.2313   4
  -6  -8   1 676.063 25.0167   5
   6  -8  -1 664.246 25.1806   6
  -6  -8   1 652.207 20.1531   4
  -6  -8   1 674.405 20.5601   3
  -6  -8   1 675.305 20.4544   6
  -6   8   1 659.290 25.5730   6
  -6   8   1 625.281 25.5386   3
   6   8  -1 655.697 20.4538   3
   5  -8  -1 329.605 16.2564   3
  -5  -8   1 327.479 12.2632   4
  -5  -8   1 341.542 12.7018   6
  -5  -8   1 338.308 12.7265   3
   5  -8  -1 316.673 15.7475   4
   5  -8  -1 329.117 15.9749   6
  -5  -8   1 336.748 16.2135   5
   5   8  -1 323.848 12.5715   3
  -5   8   1 351.442 15.1084   4
  -5   8   1 355.244 17.0676   3
   5   8  -1 313.088 12.2122   6
  -5   8   1 325.966 14.4358   4
  -5   8   1 319.123 16.4327   6
  -4  -8   1 2097.69 49.2619   3
   4  -8  -1 2059.78 53.6087   3
   4  -8  -1 1995.28 51.1008   5
   4  -8  -1 2102.96 52.6366   4
   4  -8  -1 2073.41 53.1901   6
  -4  -8   1 2096.92 53.6912   5
  -4  -8   1 2099.60 47.8812   4
  -4  -8   1 2099.96 48.9127   6
  -4   8   1 2065.60 54.0008   3
  -4   8   1 2156.38 49.8832   4
  -4   8   1 2097.43 50.3625   4
   4   8  -1 2090.57 49.0384   3
   4   8  -1 2068.13 48.6880   6
  -4   8   1 2096.92 53.5433   6
  -3  -8   1 66.4671 5.04349   4
   3  -8  -1 64.0109 6.33717   3
   3  -8  -1 66.5998 6.35205   4
   3  -8  -1 69.7835 6.37739   6
   3  -8  -1 68.5622 5.98714   5
  -3  -8   1 68.3269 5.35666   3
   3  -8  -1 59.6801 6.23829   6
  -3  -8   1 66.2723 6.72494   5
  -3  -8   1 65.5854 5.20304   6
  -3   8   1 65.8245 5.49261   4
   3   8  -1 60.2983 4.97125   6
   3   8  -1 72.7444 5.28390   3
  -3   8   1 75.2465 5.39978   4
  -3   8   1 62.4719 6.45536   6
   2  -8  -1 7.61965 2.78136   3
   2  -8  -1 6.06423 2.57012   6
  -2  -8   1 6.40363 2.39637   3
   2  -8  -1 3.01652 2.17639   4
   2  -8  -1 5.73648 2.70532   5
  -2  -8   1 6.22931 2.07776   4
  -2  -8   1 5.07447 2.11930   6
   2  -8  -1 5.34725 2.39617   3
   2  -8  -1 4.34210 2.19748   6
  -2   8   1 4.12440 1.86951   4
   2   8  -1 3.48059 1.66656   6
  -2   8   1 5.12703 1.98698   4
   2   8  -1 5.41659 1.98164   3
  -1  -8   1 443.488 14.4818   4
   1  -8  -1 441.795 16.1122   3
  -1  -8   1 436.523 15.3927   6
   1  -8  -1 433.609 15.6871   6
  -1  -8   1 461.263 16.0657   3
   1  -8  -1 423.443 15.2654   4
   1  -8  -1 428.606 15.3280   6
  -1  -8   1 451.073 15.8383   6
   1  -8  -1 426.199 15.5506   3
  -1   8   1 429.558 11.7542   4
  -1   8   1 421.693 11.9802   4
   0  -8  -1 21.4749 3.97105   6
   0  -8   1 17.0374 3.58385   6
   0  -8  -1 22.8538 3.11117   4
   0  -8  -1 22.0114 3.60334   6
   0  -8   1 23.9899 3.65452   4
   0  -8   1 24.3711 4.09761   3
   0  -8  -1 23.7145 3.25833   4
   0  -8  -1 20.6514 3.48931   3
   0  -8   1 20.3794 3.76305   3
   0  -8  -1 24.2797 3.78345   3
   0  -8   1 20.9334 3.79015   6
   0   8  -1 23.0871 2.54404   4
   0   8  -1 21.1187 2.64829   4
   1  -8   1 148.247 8.69005   6
  -1  -8  -1 162.257 7.63092   6
   1  -8   1 156.762 9.34604   6
   1  -8   1 173.512 9.92197   3
  -1  -8  -1 151.139 7.85475   3
  -1  -8  -1 164.797 7.74191   3
  -1  -8  -1 148.132 7.05168   4
   1  -8   1 156.432 9.10187   3
  -1  -8  -1 146.142 7.52365   6
  -1   8  -1 166.147 7.48831   4
  -1   8  -1 151.559 7.15649   4
   2  -8   1 34.2483 4.61956   6
  -2  -8  -1 37.7899 3.31721   4
   2  -8   1 27.2286 4.48409   6
  -2  -8  -1 35.0543 3.70409   6
   2  -8   1 31.0318 5.04660   3
  -2  -8  -1 36.8205 3.68557   3
  -2  -8  -1 28.9854 3.32955   6
  -2  -8  -1 30.3358 3.24099   3
   2  -8   1 31.1985 5.03195   3
  -2  -8  -1 28.9568 2.92363   4
  -2   8  -1 34.6608 4.22956   4
  -2   8  -1 37.6099 4.34414   4
   3  -8   1 52.2064 6.14858   3
   3  -8   1 49.7334 5.37163   5
  -3  -8  -1 61.6057 4.24250   3
  -3  -8  -1 54.7657 3.67933   4
   3  -8   1 47.2823 5.84310   3
  -3  -8  -1 53.3668 4.10601   6
  -3  -8  -1 61.7666 4.27202   6
   3  -8   1 45.1417 5.55336   6
   3  -8   1 48.6552 6.14395   6
  -3  -8  -1 58.7520 6.30319   5
  -3   8  -1 55.1274 5.56532   4
  -3   8  -1 55.9964 5.28496   4
   4  -8   1 598.656 20.6753   5
   4  -8   1 631.696 24.0122   3
   4  -8   1 638.878 22.7724   6
   4  -8   1 605.032 22.8845   3
  -4  -8  -1 638.905 16.7484   6
  -4  -8  -1 638.395 16.9081   3
   4  -8   1 612.580 23.1941   6
  -4  -8  -1 613.414 16.4665   4
  -4  -8  -1 649.617 22.7144   5
  -4   8  -1 614.403 20.9289   4
  -4   8  -1 607.823 23.1588   6
   5  -8   1 395.422 18.4553   3
  -5  -8  -1 420.642 12.5599   4
  -5  -8  -1 410.101 12.4146   3
  -5  -8  -1 424.236 12.4844   6
   5  -8   1 403.427 19.0702   3
   5  -8   1 396.450 18.5018   6
  -5  -8  -1 418.766 17.9031   5
   5  -8   1 384.823 18.0816   6
   5   8   1 405.719 11.3454   3
   5   8   1 408.513 11.1820   6
  -5   8  -1 392.585 18.5256   6
  -5   8  -1 409.881 16.9498   4
  -5   8  -1 407.268 17.1742   4
  -6  -8  -1 9.25137 2.03696   3
  -6  -8  -1 8.83100 2.13325   6
  -6  -8  -1 21.4698 4.91674   5
   6  -8   1 8.26737 4.11899   3
   6  -8   1 10.3709 4.18637   3
  -6  -8  -1 7.84536 2.50808   4
   6  -8   1 13.0355 4.92823   6
   6  -8   1 8.24238 4.52060   6
  -6   8  -1 2.68583 3.63795   4
   6   8   1 9.66374 1.84597   3
   6   8   1 8.00181 1.80249   6
  -6   8  -1 8.14035 3.92800   6
  -7  -8  -1 466.766 14.7945   6
   7  -8   1 467.402 22.3645   3
   7  -8   1 451.678 21.8689   6
   7  -8   1 452.077 21.8889   6
  -7  -8  -1 453.957 14.7463   3
  -7  -8  -1 449.215 15.3264   4
  -7  -8  -1 470.602 19.8583   5
   7   8   1 437.457 13.3288   3
  -7   8  -1 471.208 22.0660   3
  -7   8  -1 466.503 22.0191   6
   8  -8   1 4.38873 4.32388   6
  -8  -8  -1 7.21461 2.85866   6
  -8  -8  -1 7.96136 3.08015   4
  -8  -8  -1 8.34788 2.41632   3
  -8   8  -1 5.42838 5.30204   6
  -8   8  -1 1.07175 3.85222   3
   9  -8   1 13.7385 5.64445   3
  -9  -8  -1 23.4272 3.95001   6
  -9  -8  -1 16.3445 4.77803   5
   9  -8   1 25.0111 7.29545   6
  -9  -8  -1 17.3115 3.44070   3
  -9   8  -1 19.3098 5.96245   6
  -9   8  -1 13.6768 6.60352   3
  10  -8   1 49.1918 9.60592   6
 -10  -8  -1 51.7755 5.52296   6
 -10  -8  -1 45.7844 7.45470   5
  10  -8   1 53.3219 9.90695   3
 -10  -8  -1 50.3632 5.65870   3
 -10   8  -1 49.5740 10.0300   6
 -10   8  -1 40.4291 9.25893   3
  11  -8   1 17.7812 8.15492   6
 -11  -8  -1 11.9944 3.71005   6
 -11  -8  -1 17.6882 4.31840   3
  11  -8   1 23.4729 7.57432   3
 -11  -8  -1 21.4852 5.81290   5
 -11   8  -1 23.1527 7.58436   6
 -11   8  -1 23.2102 6.92117   3
 -11  -9   1 -2.7984 1.93531   3
 -11   9   1 -1.9217 4.00216   6
 -11   9   1 -2.3347 3.54762   3
 -10  -9   1 3.55341 4.00231   5
 -10  -9   1 2.94787 2.93270   3
 -10  -9   1 -2.2178 2.49415   6
 -10   9   1 0.72766 4.26159   3
  -9  -9   1 39.9445 5.10811   6
  -9  -9   1 28.9388 4.63258   3
  -9  -9   1 32.6551 6.55943   5
  -9   9   1 24.7748 6.84889   6
  -9   9   1 33.1714 7.79456   3
  -8  -9   1 9.33398 2.96611   6
  -8  -9   1 7.80209 4.37248   5
   8  -9  -1 5.65280 4.39830   6
  -8  -9   1 10.4497 3.39086   4
  -8   9   1 12.6757 5.29488   6
  -8   9   1 6.31572 4.83222   3
  -7  -9   1 37.0679 4.92554   6
  -7  -9   1 38.5883 6.93285   5
   7  -9  -1 34.8918 7.03943   4
  -7  -9   1 44.7179 4.75192   3
   7  -9  -1 36.8379 6.52810   6
  -7  -9   1 36.8039 5.01455   4
  -7   9   1 48.0542 8.23075   3
  -7   9   1 50.0415 8.00495   6
   6  -9  -1 1.92110 3.52185   4
  -6  -9   1 7.04516 3.79603   5
  -6  -9   1 7.40189 2.73890   3
  -6  -9   1 4.42931 2.89612   4
  -6  -9   1 7.26177 2.47826   6
   6  -9  -1 -0.7713 3.10946   6
   6  -9  -1 8.96821 4.74232   3
  -6   9   1 4.58579 3.61123   3
  -6   9   1 7.77038 3.33043   4
  -6   9   1 7.12944 4.11907   6
  -5  -9   1 145.683 8.16067   6
  -5  -9   1 131.845 10.6904   5
  -5  -9   1 116.960 7.71847   4
   5  -9  -1 145.889 11.1792   3
   5  -9  -1 143.871 11.3523   6
  -5  -9   1 140.627 8.05896   3
   5  -9  -1 135.493 11.1583   4
   5   9  -1 118.884 7.53759   3
  -5   9   1 151.518 11.5203   6
  -5   9   1 157.528 12.1299   3
  -5   9   1 153.966 9.94933   4
  -5   9   1 127.491 9.39589   4
   4  -9  -1 157.076 10.8852   6
  -4  -9   1 173.128 8.88141   6
   4  -9  -1 153.643 10.7123   3
  -4  -9   1 180.474 9.10937   3
   4  -9  -1 158.019 10.6841   6
  -4  -9   1 165.174 11.4450   5
   4  -9  -1 178.457 11.3922   4
  -4  -9   1 157.101 8.55072   4
  -4   9   1 171.801 9.43161   4
   4   9  -1 159.715 8.34098   3
  -4   9   1 169.800 11.2871   6
  -4   9   1 162.016 9.58842   4
   3  -9  -1 21.0625 4.44610   6
   3  -9  -1 14.3863 3.84187   6
  -3  -9   1 27.9984 5.43061   5
  -3  -9   1 19.1757 3.55987   3
   3  -9  -1 20.7746 4.43249   4
   3  -9  -1 17.5495 4.34487   5
   3  -9  -1 16.1509 4.38206   3
  -3  -9   1 18.0999 3.35148   6
  -3  -9   1 18.5429 3.55454   4
   3  -9  -1 15.9754 4.16976   3
  -3   9   1 26.6719 4.85336   6
  -3   9   1 16.0669 3.27565   4
   3   9  -1 19.6392 3.38499   3
   3   9  -1 21.0121 3.41427   6
   2  -9  -1 153.334 9.34585   4
   2  -9  -1 141.880 9.33181   6
   2  -9  -1 145.523 9.18291   5
  -2  -9   1 139.108 8.58431   3
   2  -9  -1 150.400 9.90456   3
  -2  -9   1 158.760 8.22854   4
  -2  -9   1 141.225 8.46378   6
   2  -9  -1 151.486 9.48637   3
   2  -9  -1 138.923 9.11319   6
  -2  -9   1 144.195 8.61519   6
  -2   9   1 145.482 7.09854   4
  -2   9   1 156.391 7.22746   4
   2   9  -1 139.921 7.92969   6
  -1  -9   1 152.766 9.12324   6
   1  -9  -1 157.984 9.29139   6
  -1  -9   1 153.875 9.15366   3
  -1  -9   1 154.701 8.40223   4
   1  -9  -1 152.953 9.20903   3
   1  -9  -1 149.831 8.96515   6
  -1  -9   1 154.097 8.76679   6
   1  -9  -1 152.563 9.19366   3
  -1  -9   1 144.963 8.71050   3
   1  -9  -1 163.234 8.90692   4
  -1   9   1 151.175 5.42932   4
  -1   9   1 153.782 5.35166   4
   0  -9   1 13.7002 3.27868   4
   0  -9  -1 7.65766 2.56337   4
   0  -9   1 10.6719 3.07214   6
   0  -9  -1 14.0995 2.83199   6
   0  -9   1 13.8200 3.22869   3
   0  -9  -1 8.41919 2.84356   4
   0  -9   1 9.79702 3.09255   6
   0  -9  -1 11.5199 3.27924   3
   0  -9   1 9.53845 3.29466   3
   0  -9  -1 8.81928 2.50531   3
   0  -9  -1 11.9105 3.04250   6
   0   9  -1 13.9268 2.08308   4
   0   9  -1 11.8477 1.90546   4
  -1  -9  -1 194.242 9.17337   6
  -1  -9  -1 205.359 9.37225   3
   1  -9   1 206.704 11.0039   3
   1  -9   1 202.590 11.3822   3
  -1  -9  -1 200.134 9.04401   4
   1  -9   1 203.663 10.7577   6
  -1  -9  -1 214.543 9.94297   3
  -1  -9  -1 194.273 9.50307   6
  -1  -9  -1 194.686 8.68281   4
   1  -9   1 205.467 11.3592   6
  -1   9  -1 196.245 8.39892   4
  -1   9  -1 190.765 8.40483   4
  -2  -9  -1 3.20373 1.78050   3
   2  -9   1 0.14481 1.79002   5
  -2  -9  -1 2.59066 1.98634   6
   2  -9   1 3.85710 2.50939   3
   2  -9   1 -0.4199 1.91732   3
  -2  -9  -1 1.96990 1.74347   4
   2  -9   1 2.02112 2.05274   6
  -2  -9  -1 4.47237 1.85460   6
  -2  -9  -1 -0.1458 1.34323   3
  -2   9  -1 2.20992 2.11449   4
  -2   9  -1 1.77490 2.04393   4
  -3  -9  -1 868.192 22.9040   6
  -3  -9  -1 883.319 22.8897   6
   3  -9   1 865.613 28.1741   6
   3  -9   1 858.515 28.5126   3
  -3  -9  -1 870.126 23.0748   3
  -3  -9  -1 861.832 23.0220   3
   3  -9   1 876.437 29.5020   3
  -3  -9  -1 848.718 28.5104   5
   3  -9   1 848.959 28.7797   6
  -3   9  -1 818.409 25.0657   4
  -3   9  -1 849.833 25.5234   4
   4  -9   1 71.3059 8.60291   3
  -4  -9  -1 70.9464 4.69643   6
  -4  -9  -1 80.2267 4.91238   3
   4  -9   1 62.8675 7.85661   6
   4  -9   1 72.3264 7.96281   3
   4  -9   1 60.3298 7.44091   6
  -4  -9  -1 86.6226 8.30480   5
  -4   9  -1 77.3211 7.33312   4
  -4   9  -1 73.7690 7.23300   4
   5  -9   1 802.080 28.5994   6
  -5  -9  -1 833.525 20.9429   6
   5  -9   1 770.950 29.6078   3
   5  -9   1 803.105 29.1176   6
  -5  -9  -1 837.177 28.3903   5
   5  -9   1 755.425 29.0152   3
  -5  -9  -1 784.932 20.9535   3
  -6  -9  -1 72.7756 7.81862   5
  -6  -9  -1 70.0986 4.75021   6
   6  -9   1 78.5742 9.13045   6
   6  -9   1 64.2819 8.41968   6
   6  -9   1 62.2811 8.33537   3
  -6  -9  -1 75.8814 4.77556   3
  -6  -9  -1 62.6607 5.25946   4
   6  -9   1 60.6521 9.46477   3
  -6   9  -1 70.2366 9.27247   6
  -6   9  -1 75.6024 7.78996   4
  -7  -9  -1 616.950 19.1592   4
  -7  -9  -1 627.972 24.6795   5
   7  -9   1 615.785 26.5030   6
  -7  -9  -1 617.010 17.7745   3
   7  -9   1 608.529 27.0361   6
  -7  -9  -1 615.613 17.5409   6
  -7   9  -1 657.558 27.1458   6
  -8  -9  -1 0.64449 2.75805   4
  -8  -9  -1 2.36091 1.78688   6
   8  -9   1 -1.1109 3.73106   6
  -8  -9  -1 3.13551 3.57412   5
  -8  -9  -1 1.33494 1.73773   3
   8  -9   1 5.84447 4.29305   3
   8   9   1 3.26986 1.79482   3
  -8   9  -1 3.66364 3.36744   4
  -8   9  -1 5.20780 3.98490   6
  -9  -9  -1 75.9907 5.74547   6
  -9  -9  -1 69.1367 7.16781   4
  -9  -9  -1 79.4227 8.78258   5
   9  -9   1 72.8179 11.3318   3
   9  -9   1 59.4298 9.88256   6
  -9   9  -1 85.4305 10.5323   6
 -10  -9  -1 257.302 15.7361   5
  10  -9   1 261.123 17.5858   6
 -10  -9  -1 264.073 10.9793   6
 -10  -9  -1 256.351 10.9923   3
 -10   9  -1 258.175 17.6183   6
 -10 -10   1 40.9825 5.29132   3
 -10 -10   1 44.8237 5.28572   6
  10 -10  -1 40.0265 8.05820   6
 -10 -10   1 59.5111 8.17990   5
 -10  10   1 40.2605 7.76412   6
 -10  10   1 43.0964 8.73788   3
  -9 -10   1 120.555 11.2165   5
  -9 -10   1 102.142 7.74180   6
  -9 -10   1 116.372 8.02336   3
   9 -10  -1 115.422 12.4909   6
  -9  10   1 112.805 12.2103   6
  -9  10   1 102.204 11.8880   3
  -8 -10   1 143.187 8.62387   6
   8 -10  -1 92.1176 11.8491   6
  -8 -10   1 113.411 11.0809   5
   8 -10  -1 149.774 13.1665   6
  -8 -10   1 117.223 9.36603   4
  -8 -10   1 128.671 8.44703   3
  -8  10   1 135.326 13.6099   3
  -8  10   1 127.822 13.5735   6
  -8  10   1 136.633 11.5087   4
  -7 -10   1 212.756 14.2877   5
  -7 -10   1 208.628 10.6681   6
  -7 -10   1 207.264 10.7285   3
   7 -10  -1 201.333 14.7409   6
  -7  10   1 244.533 15.3127   4
  -7  10   1 209.237 15.3525   6
  -7  10   1 245.843 16.2668   3
   6 -10  -1 5.41433 3.94021   6
  -6 -10   1 9.02288 2.77537   3
   6 -10  -1 4.79598 3.57904   6
   6 -10  -1 16.8115 5.75819   3
  -6 -10   1 -0.2845 3.26446   5
   6 -10  -1 5.62098 3.87706   4
  -6 -10   1 2.42807 3.16686   4
  -6 -10   1 6.88587 2.61729   6
  -6  10   1 3.91001 3.26141   4
  -6  10   1 10.2521 4.27858   6
  -5 -10   1 594.119 19.6563   6
   5 -10  -1 593.331 24.7143   6
  -5 -10   1 592.294 19.7839   4
  -5 -10   1 594.358 19.6670   3
  -5 -10   1 583.392 24.8791   5
   5 -10  -1 594.666 24.1672   6
   5 -10  -1 594.063 24.9161   4
   5 -10  -1 640.881 26.1957   3
   5 -10  -1 580.873 24.7932   3
  -5  10   1 613.121 24.5634   6
  -5  10   1 610.698 21.1217   4
   4 -10  -1 37.8083 6.88669   4
  -4 -10   1 36.7324 4.63560   6
  -4 -10   1 26.4956 5.90885   5
   4 -10  -1 40.5010 6.58307   6
  -4 -10   1 22.3864 4.12249   4
   4 -10  -1 30.9015 6.11530   6
   4 -10  -1 28.0015 5.83950   3
   4 -10  -1 29.0739 5.67795   3
  -4 -10   1 34.8282 4.87553   3
  -4  10   1 28.5997 4.88208   4
  -4  10   1 36.6173 5.50823   4
   4  10  -1 37.8864 6.15664   3
  -4  10   1 35.6789 6.32841   6
   3 -10  -1 32.4885 5.96315   6
   3 -10  -1 29.7925 5.54146   3
  -3 -10   1 34.6074 6.31752   5
   3 -10  -1 34.5629 5.64994   6
  -3 -10   1 37.0296 4.98868   6
  -3 -10   1 33.1307 5.00222   4
   3 -10  -1 36.6486 6.09623   4
   3 -10  -1 36.3834 6.24230   3
  -3 -10   1 29.9542 4.72900   3
  -3  10   1 35.6058 4.80517   4
   2 -10  -1 420.325 18.0863   3
   2 -10  -1 427.838 17.9935   6
   2 -10  -1 401.827 17.1093   4
   2 -10  -1 435.309 17.4465   6
  -2 -10   1 411.228 16.4488   3
  -2 -10   1 448.138 16.7469   6
   2 -10  -1 409.846 17.4493   3
  -2 -10   1 414.134 15.4536   4
  -2 -10   1 410.863 16.1769   6
  -2  10   1 417.947 13.0897   4
  -1 -10   1 2.52360 2.42065   6
   1 -10  -1 5.17126 2.41426   3
   1 -10  -1 4.26426 2.69249   6
  -1 -10   1 0.93127 2.12484   3
   1 -10  -1 5.21654 3.00657   3
   1 -10  -1 0.52573 1.55070   6
  -1 -10   1 5.32456 2.86302   3
  -1 -10   1 4.93704 2.55534   6
   1 -10  -1 2.86798 2.52314   4
  -1 -10   1 3.34589 2.61862   4
   0 -10  -1 478.088 17.3375   6
   0 -10   1 507.541 19.2958   6
   0 -10  -1 507.929 18.5565   3
   0 -10  -1 480.578 17.5443   3
   0 -10   1 482.943 18.3985   6
   0 -10  -1 500.111 17.7410   4
   0 -10   1 491.869 19.4371   3
   0 -10   1 478.107 18.5202   3
   0 -10  -1 503.458 16.9721   4
   0 -10  -1 490.070 18.1301   6
   0 -10   1 471.195 17.4486   4
   0  10  -1 504.408 12.2034   4
   0  10  -1 496.830 12.1875   4
  -1 -10  -1 140.816 7.76290   4
   1 -10   1 132.699 9.24244   3
  -1 -10  -1 127.664 8.25774   3
   1 -10   1 144.671 10.3159   3
  -1 -10  -1 129.335 7.91719   3
  -1 -10  -1 138.173 7.92567   6
  -1 -10  -1 138.133 8.49059   6
   1 -10   1 135.594 9.87597   6
   1 -10   1 135.084 9.08741   6
  -1  10  -1 134.172 6.86760   4
  -1  10  -1 131.398 6.69972   4
  -2 -10  -1 188.826 8.98800   4
  -2 -10  -1 183.920 9.11460   6
   2 -10   1 210.721 12.5165   3
   2 -10   1 212.682 12.8184   6
  -2 -10  -1 208.782 9.93885   6
  -2 -10  -1 190.634 9.64816   3
   2 -10   1 207.539 12.6907   3
   2 -10   1 206.252 12.0788   6
  -2 -10  -1 182.896 9.19894   3
  -2  10  -1 193.602 10.6313   4
  -2  10  -1 196.215 9.55079   4
  -3 -10  -1 272.038 10.8591   3
   3 -10   1 279.533 15.5868   3
   3 -10   1 272.256 14.5818   6
  -3 -10  -1 266.798 10.6183   4
  -3 -10  -1 271.355 10.8163   6
   3 -10   1 274.792 15.1580   6
  -3 -10  -1 277.277 10.8718   6
  -3 -10  -1 263.890 14.9472   5
  -3 -10  -1 254.306 10.7871   3
   3 -10   1 252.652 14.3341   3
  -3  10  -1 275.617 12.5380   4
  -3  10  -1 285.623 12.7094   4
   4 -10   1 61.7513 7.60906   6
  -4 -10  -1 67.0972 5.05086   3
  -4 -10  -1 49.3139 4.84612   4
  -4 -10  -1 64.8124 4.99010   6
  -4 -10  -1 65.0374 7.85419   5
   4 -10   1 65.2974 7.89523   6
  -4 -10  -1 61.0582 4.69962   6
   4 -10   1 53.5196 7.93509   3
   4 -10   1 63.5918 8.26491   3
  -4 -10  -1 62.1938 4.71079   3
  -4  10  -1 62.6202 6.46702   4
  -4  10  -1 62.4757 6.97247   4
  -5 -10  -1 18.2967 2.85222   6
   5 -10   1 18.2741 5.02020   6
   5 -10   1 27.2873 6.57669   3
   5 -10   1 20.9309 5.56696   3
   5 -10   1 23.0472 5.96451   6
  -5 -10  -1 22.9745 3.71990   4
  -5 -10  -1 24.3635 3.09547   3
  -5 -10  -1 16.3454 4.88006   5
  -5  10  -1 32.6615 5.83692   4
   6 -10   1 143.986 12.4983   6
  -6 -10  -1 146.692 6.84829   3
   6 -10   1 156.582 12.2873   6
  -6 -10  -1 148.617 6.78041   6
  -6 -10  -1 152.924 13.5156   5
   6 -10   1 159.915 13.1096   3
  -6 -10  -1 143.914 7.93541   4
  -6  10  -1 138.651 10.5735   4
   7 -10   1 334.839 19.3871   6
  -7 -10  -1 333.385 11.5543   3
  -7 -10  -1 345.413 17.9153   5
   7 -10   1 324.537 19.4428   6
  -7 -10  -1 322.094 13.2013   4
  -7 -10  -1 335.372 11.4335   6
   7 -10   1 333.054 20.2220   3
  -7  10  -1 353.878 17.5423   4
  -7  10  -1 309.486 19.1379   6
  -8 -10  -1 14.4429 3.98732   4
  -8 -10  -1 13.7656 4.71145   5
   8 -10   1 3.78739 4.78585   6
  -8 -10  -1 12.6428 2.57128   6
   8 -10   1 -0.1628 5.44962   3
  -8 -10  -1 9.77374 2.59280   3
  -8  10  -1 8.56457 4.41075   4
  -8  10  -1 -1.9227 4.69774   6
  -9 -10  -1 44.1775 4.36007   6
   9 -10   1 55.6652 10.0785   3
  -9 -10  -1 40.3963 7.51948   5
  -9 -10  -1 41.4991 6.26569   4
  -9 -10  -1 45.6179 4.67336   3
   9 -10   1 55.7295 9.41916   6
  -9  10  -1 42.1580 9.38983   6
  -9  10  -1 54.3984 8.78696   4
 -10 -10  -1 5.33100 3.68321   5
  10 -10   1 -0.6839 4.64101   3
  10 -10   1 3.88953 5.55148   6
 -10 -10  -1 0.58096 1.77914   3
 -10 -10  -1 1.13856 1.73990   6
 -10  10  -1 -3.6992 4.85627   6
 -10  10  -1 -2.8955 3.80923   4
   9 -11  -1 3.02419 4.25949   3
  -9 -11   1 5.95234 4.48159   5
  -9 -11   1 -0.4151 2.13525   3
   9 -11  -1 4.99075 4.11745   6
  -9  11   1 -1.2314 3.80919   4
  -9  11   1 7.64236 5.08537   6
   8 -11  -1 118.912 14.0812   3
   8 -11  -1 119.279 12.7899   6
  -8 -11   1 122.812 8.16181   3
  -8 -11   1 120.516 12.0233   5
  -8 -11   1 126.537 8.21162   6
  -8  11   1 122.125 11.5426   4
  -8  11   1 151.345 14.0147   6
   7 -11  -1 4.75720 4.48309   6
  -7 -11   1 1.91880 2.25938   3
  -7 -11   1 5.45072 3.93037   5
   7 -11  -1 1.45435 3.45680   3
   7 -11  -1 4.08994 4.95799   6
  -7 -11   1 4.02270 2.51626   6
  -7 -11   1 -2.7523 3.34114   4
  -7  11   1 8.41979 4.44385   4
  -7  11   1 -5.1368 4.90699   6
  -6 -11   1 63.1274 5.82079   6
  -6 -11   1 55.8727 5.61999   3
   6 -11  -1 47.7572 8.43964   3
  -6 -11   1 68.1528 8.78101   5
   6 -11  -1 54.1064 8.97988   3
  -6 -11   1 73.5027 7.65640   4
   6 -11  -1 62.6243 8.15542   6
   6 -11  -1 58.6833 9.08326   6
  -6  11   1 53.0831 7.44076   4
  -6  11   1 69.7775 8.91437   6
  -5 -11   1 41.4629 4.85098   3
   5 -11  -1 41.4077 7.13752   6
   5 -11  -1 31.1577 6.74791   3
   5 -11  -1 36.0962 8.03709   3
  -5 -11   1 33.9400 6.81136   5
  -5 -11   1 39.1617 4.90066   6
  -5 -11   1 50.2477 5.63037   4
   5 -11  -1 35.2392 6.21909   6
  -5  11   1 35.2515 5.69032   4
  -4 -11   1 7.83127 3.18345   4
   4 -11  -1 3.82818 3.61058   3
   4 -11  -1 6.00524 3.55229   6
  -4 -11   1 -2.1817 3.45839   5
  -4 -11   1 2.33130 2.67366   3
   4 -11  -1 0.43592 4.09321   3
   4 -11  -1 6.16517 3.90796   4
  -4  11   1 7.71894 3.82627   4
  -4  11   1 7.10185 3.09500   4
   3 -11  -1 274.593 15.7123   3
  -3 -11   1 261.470 12.4613   6
  -3 -11   1 251.089 12.5755   3
   3 -11  -1 249.303 14.0362   6
   3 -11  -1 260.732 14.3167   3
  -3 -11   1 273.602 12.3399   4
   3 -11  -1 261.601 15.0089   6
  -3 -11   1 252.578 15.7681   5
  -3 -11   1 256.373 12.3450   6
   3 -11  -1 252.928 14.5891   4
  -3  11   1 247.601 10.8852   4
  -3  11   1 252.785 10.9571   4
  -2 -11   1 237.024 11.7262   4
   2 -11  -1 220.232 12.8118   4
  -2 -11   1 239.577 12.0886   3
  -2 -11   1 233.640 12.4449   3
   2 -11  -1 243.403 13.7819   6
   2 -11  -1 258.704 13.3057   6
  -2 -11   1 231.037 11.9847   6
  -2 -11   1 231.663 12.3125   6
   2 -11  -1 232.530 13.7328   3
  -2  11   1 237.789 8.58352   4
  -2  11   1 233.344 8.37015   4
  -1 -11   1 54.3260 6.38143   6
   1 -11  -1 48.9089 6.61888   3
  -1 -11   1 50.2508 6.36707   3
   1 -11  -1 50.1814 6.33227   3
  -1 -11   1 46.3459 5.96798   3
  -1 -11   1 46.8666 6.36730   4
   1 -11  -1 48.1323 6.06968   6
   1 -11  -1 53.8331 6.60918   6
   0 -11   1 8.33301 3.47656   6
   0 -11   1 4.99029 3.46767   4
   0 -11  -1 6.81104 2.77217   3
   0 -11   1 3.39825 3.46016   3
   0 -11  -1 8.72939 3.51209   3
   0 -11   1 7.00151 3.06202   3
   0 -11  -1 10.9280 3.59130   6
   0 -11  -1 6.71634 2.79331   6
   0 -11   1 9.43537 3.19163   6
  -1 -11  -1 219.255 11.0417   3
  -1 -11  -1 219.036 10.6451   4
   1 -11   1 202.999 12.2206   6
   1 -11   1 207.800 13.0306   6
  -1 -11  -1 203.057 11.2302   3
   1 -11   1 206.385 12.9146   3
  -1 -11  -1 211.221 11.2554   6
  -1 -11  -1 223.343 10.8501   6
  -1  11  -1 215.099 8.36837   4
   2 -11   1 206.708 12.9343   3
  -2 -11  -1 200.788 9.71718   6
  -2 -11  -1 216.114 10.2152   3
  -2 -11  -1 178.242 9.90567   3
  -2 -11  -1 194.434 10.1327   6
   2 -11   1 190.158 12.3752   6
   2 -11   1 185.900 13.1655   3
  -2 -11  -1 185.322 9.65706   4
   2 -11   1 182.545 12.7778   6
  -2  11  -1 193.030 9.50911   4
  -2  11  -1 191.534 9.41576   4
   3 -11   1 82.5836 8.62137   6
  -3 -11  -1 71.3341 5.82099   6
   3 -11   1 76.8460 8.97286   3
  -3 -11  -1 60.1368 5.44091   3
  -3 -11  -1 69.1794 5.78950   6
  -3 -11  -1 69.7452 5.84620   4
   3 -11   1 72.8559 8.11533   3
   3 -11   1 78.0354 8.58182   6
  -3 -11  -1 75.1160 5.73456   3
  -3  11  -1 74.5133 7.58851   4
  -3  11  -1 66.5105 6.76222   4
   4 -11   1 32.0682 6.88397   3
  -4 -11  -1 37.1489 4.09497   6
  -4 -11  -1 33.7815 4.51772   4
  -4 -11  -1 33.1212 6.81703   5
  -4 -11  -1 33.4380 4.20392   3
  -4 -11  -1 40.8161 4.04238   6
  -4 -11  -1 31.5907 4.07648   3
   4 -11   1 35.3087 6.88406   3
   4 -11   1 36.6314 6.49452   6
   4 -11   1 44.3342 7.29298   6
  -4  11  -1 28.7410 5.11534   4
  -4  11  -1 36.1633 5.92884   4
  -5 -11  -1 41.7895 7.26170   5
   5 -11   1 46.4745 8.00109   3
   5 -11   1 47.1026 8.17768   3
  -5 -11  -1 37.7050 4.01707   6
  -5 -11  -1 51.3042 4.28553   3
  -5 -11  -1 45.3347 4.04087   3
   5 -11   1 50.5129 7.62812   6
  -5 -11  -1 37.5029 4.83154   4
  -5  11  -1 44.9352 6.70104   4
   6 -11   1 -0.6866 3.55479   3
  -6 -11  -1 -0.5858 1.38307   6
   6 -11   1 7.43896 4.57193   6
  -6 -11  -1 2.05533 2.43933   4
  -6 -11  -1 4.12582 3.72639   5
  -6 -11  -1 3.06096 1.60775   3
   6 -11   1 2.46588 3.72653   6
  -6 -11  -1 2.76958 1.87141   6
  -6  11  -1 0.44455 3.45889   4
  -7 -11  -1 553.361 24.7023   5
   7 -11   1 520.057 25.4525   6
   7 -11   1 526.279 26.5084   6
  -7 -11  -1 559.624 15.8695   6
  -7 -11  -1 560.555 18.8854   4
   7 -11   1 560.844 27.2089   3
  -7 -11  -1 540.293 15.6719   3
  -7  11  -1 541.853 23.2002   4
   8 -11   1 101.907 12.3974   6
   8 -11   1 114.646 13.0053   3
  -8 -11  -1 87.4955 10.1770   5
  -8 -11  -1 99.1033 5.58188   6
  -8 -11  -1 103.872 5.61984   3
  -8  11  -1 99.4601 11.1021   4
  -9 -11  -1 16.4293 2.72693   6
  -9 -11  -1 14.1945 2.54646   3
  -9 -11  -1 5.27483 4.43864   5
   9 -11   1 1.78529 5.28205   3
   9 -11   1 14.7756 8.03095   6
  -9  11  -1 12.4774 6.12891   4
  -8 -12   1 6.27316 2.71293   3
   8 -12  -1 5.48591 5.12368   6
   8 -12  -1 7.33768 4.63929   3
  -8 -12   1 4.34471 4.86582   5
  -8 -12   1 4.50879 2.75408   6
  -8  12   1 7.66445 4.35103   4
  -8  12   1 -1.6319 4.42567   6
  -7 -12   1 -0.4814 2.21133   6
   7 -12  -1 1.32776 4.10244   3
  -7 -12   1 -3.0286 2.08703   3
   7 -12  -1 -0.0985 4.79794   6
  -7 -12   1 -0.4587 3.69315   5
  -7  12   1 1.98617 4.18606   4
   6 -12  -1 164.939 14.0194   3
  -6 -12   1 150.450 8.91390   6
   6 -12  -1 161.975 13.7945   6
  -6 -12   1 149.503 10.1495   4
  -6 -12   1 173.802 13.8309   5
   6 -12  -1 160.706 14.2554   6
  -6 -12   1 157.251 9.05045   3
  -6  12   1 156.972 11.0829   4
   5 -12  -1 239.903 16.2186   6
  -5 -12   1 193.390 10.5854   3
  -5 -12   1 216.313 11.2879   6
   5 -12  -1 209.478 15.6402   3
   5 -12  -1 221.516 15.6835   3
   5 -12  -1 200.046 14.6623   6
  -5 -12   1 189.700 11.6362   4
  -5 -12   1 213.932 10.7781   6
  -5 -12   1 214.762 15.3342   5
  -5  12   1 226.551 12.0395   4
   4 -12  -1 25.7450 5.95709   3
   4 -12  -1 32.8784 6.25480   6
  -4 -12   1 18.6458 4.73814   4
   4 -12  -1 25.3237 6.21408   3
   4 -12  -1 31.0568 6.55025   6
  -4 -12   1 27.5579 4.73006   6
  -4 -12   1 35.5122 7.17875   5
  -4 -12   1 25.6792 4.38432   6
  -4  12   1 23.4875 4.53732   4
   3 -12  -1 85.0501 8.75304   3
  -3 -12   1 84.5996 9.81974   5
  -3 -12   1 89.7001 7.48425   6
  -3 -12   1 85.2673 7.59408   3
   3 -12  -1 93.4840 8.64682   6
  -3 -12   1 88.5769 7.34898   6
  -3 -12   1 92.9775 7.78200   4
  -3 -12   1 77.3925 7.36755   3
   3 -12  -1 73.5736 9.29321   6
   3 -12  -1 85.7226 9.13800   3
  -3  12   1 88.2844 6.31229   4
  -3  12   1 84.6858 5.85686   4
   2 -12  -1 27.6568 5.44739   3
   2 -12  -1 22.9063 5.13355   6
   2 -12  -1 30.9082 5.92450   6
  -2 -12   1 32.9911 5.08641   6
   2 -12  -1 28.2240 6.07377   3
  -2 -12   1 24.3925 4.95864   6
  -2 -12   1 33.1381 5.68823   3
  -1 -12   1 126.226 10.0296   4
   1 -12  -1 120.522 9.07820   6
  -1 -12   1 112.364 9.50918   6
   1 -12  -1 120.830 9.28312   3
   1 -12  -1 120.451 9.97405   6
  -1 -12   1 109.397 9.06415   3
  -1 -12   1 120.517 10.0800   3
  -1 -12   1 118.704 9.20982   6
   0 -12  -1 24.7030 5.01405   3
   0 -12   1 14.5133 4.62916   3
   0 -12  -1 24.2121 4.52351   6
   0 -12  -1 32.0422 5.40358   6
   0 -12   1 17.6988 5.01615   6
   0 -12  -1 26.4158 4.90325   3
   0 -12   1 25.7556 5.02311   6
   1 -12   1 22.3305 5.48609   3
  -1 -12  -1 15.4830 4.48012   6
   1 -12   1 20.0141 5.41037   3
  -1 -12  -1 21.3327 4.45659   3
  -1 -12  -1 21.6871 4.38272   6
   1 -12   1 27.2919 5.67272   6
   1 -12   1 19.6240 5.37287   6
  -1 -12  -1 25.0426 4.52721   3
  -1 -12  -1 24.3483 4.89705   4
  -1  12  -1 22.8230 2.55684   4
  -1  12  -1 23.3530 2.75426   4
   2 -12   1 936.491 32.9783   3
  -2 -12  -1 983.133 28.7033   3
  -2 -12  -1 942.781 28.7624   4
   2 -12   1 991.295 33.3428   6
  -2 -12  -1 961.885 27.7741   6
   2 -12   1 969.397 32.0642   6
   2 -12   1 981.167 33.8704   3
  -2 -12  -1 968.389 28.4775   3
  -2 -12  -1 964.493 28.8826   6
  -2  12  -1 954.890 26.3395   4
  -2  12  -1 967.586 25.9309   4
   3 -12   1 91.5431 9.59008   3
   3 -12   1 84.8200 9.36813   6
   3 -12   1 74.9313 8.83928   6
  -3 -12  -1 86.0606 7.10675   4
  -3 -12  -1 85.7599 6.52948   6
  -3 -12  -1 96.6788 6.91527   3
   3 -12   1 85.4938 9.67651   3
  -3 -12  -1 79.9970 6.52199   3
  -3 -12  -1 87.3509 9.75565   5
  -3 -12  -1 93.4031 6.74378   6
  -3  12  -1 85.7007 7.19165   4
  -3  12  -1 93.1667 7.71493   4
   4 -12   1 6.79100 4.54335   6
  -4 -12  -1 12.2310 2.90521   6
   4 -12   1 6.19920 4.54847   6
  -4 -12  -1 15.1317 2.88124   3
  -4 -12  -1 8.23204 4.99348   5
   4 -12   1 12.5566 5.04199   3
  -4 -12  -1 10.5890 2.73171   3
  -4 -12  -1 10.0777 3.20003   4
  -4  12  -1 6.13191 3.94313   4
  -4  12  -1 8.20011 3.89500   4
  -5 -12  -1 109.847 6.53343   6
   5 -12   1 93.2354 10.6850   6
  -5 -12  -1 108.161 6.25476   3
  -5 -12  -1 122.850 6.77481   3
   5 -12   1 96.9617 11.6467   3
  -5 -12  -1 116.042 6.50381   6
   5 -12   1 111.206 11.6950   6
  -5 -12  -1 94.0565 10.4275   5
   5 -12   1 110.489 12.1996   3
  -5 -12  -1 104.094 7.71390   4
  -5  12  -1 96.0562 8.91589   4
   6 -12   1 1.10951 3.58484   3
  -6 -12  -1 2.07328 1.98035   3
  -6 -12  -1 4.41621 1.80162   6
  -6 -12  -1 -0.8077 1.53706   3
   6 -12   1 0.76355 4.74200   6
  -6 -12  -1 2.12355 1.82218   6
   6 -12   1 -6.1286 3.90917   6
  -6 -12  -1 7.99298 4.46347   5
  -6 -12  -1 4.04108 3.28719   4
   7 -12   1 14.6415 6.21425   6
  -7 -12  -1 29.7832 3.07008   3
   7 -12   1 23.0926 7.25087   6
   7 -12   1 26.6418 8.40352   3
  -7 -12  -1 27.9899 3.18476   6
  -7 -12  -1 35.8471 7.10751   5
  -7 -12  -1 26.7186 3.34760   6
  -7  12  -1 26.6433 6.47257   4
   8 -12   1 115.048 12.8145   6
  -8 -12  -1 110.803 5.20061   6
   8 -12   1 111.809 13.5981   3
  -8 -12  -1 112.866 5.00355   3
  -8 -12  -1 111.711 11.2577   5
  -8  12  -1 112.935 10.8708   4
  -7 -13   1 -1.5608 3.63284   5
   7 -13  -1 6.80157 4.13950   3
  -7 -13   1 10.6971 2.75511   3
  -7 -13   1 16.4150 3.53781   6
   7 -13  -1 7.55874 5.61776   6
  -7 -13   1 7.77868 2.71434   6
  -7  13   1 6.37719 4.06340   4
   6 -13  -1 4.66751 4.55449   6
   6 -13  -1 3.78027 4.51196   3
  -6 -13   1 0.86912 2.87536   6
   6 -13  -1 10.5778 5.18160   6
  -6 -13   1 2.77151 4.06053   5
  -6 -13   1 6.02103 2.60171   6
  -6 -13   1 5.10984 2.78161   3
  -6  13   1 3.10673 3.78807   4
  -5 -13   1 52.8353 8.79754   5
  -5 -13   1 41.3300 5.88642   6
   5 -13  -1 54.3677 9.00157   6
  -5 -13   1 40.4387 5.57789   3
   5 -13  -1 25.4589 8.28779   3
   5 -13  -1 47.6915 8.60098   3
  -5 -13   1 47.9853 5.80451   3
  -5 -13   1 47.1914 5.69449   6
   5 -13  -1 57.8995 9.25205   6
  -5  13   1 50.7226 6.40090   4
  -4 -13   1 47.2555 5.92827   6
   4 -13  -1 46.2589 8.55895   3
  -4 -13   1 40.7148 5.70696   6
  -4 -13   1 47.4674 5.59124   3
  -4 -13   1 38.4582 7.82004   5
   4 -13  -1 48.7307 7.80099   3
  -4 -13   1 37.1744 5.75108   3
   4 -13  -1 43.6862 7.68137   6
   4 -13  -1 45.1429 7.52760   6
  -4  13   1 45.3184 6.08145   4
  -4  13   1 53.0013 5.78324   4
  -3 -13   1 23.8777 5.03785   3
  -3 -13   1 21.4647 4.34639   6
   3 -13  -1 29.7626 6.11473   6
   3 -13  -1 13.2806 5.36113   6
  -3 -13   1 28.4205 5.03550   3
   3 -13  -1 13.0934 5.79750   3
  -3 -13   1 26.3652 6.60708   5
  -3 -13   1 17.6655 4.33521   6
   3 -13  -1 12.7239 5.56444   3
  -3  13   1 26.9560 3.43424   4
   2 -13  -1 57.5282 9.11713   3
  -2 -13   1 55.4725 6.81291   6
  -2 -13   1 50.3586 7.02611   3
  -2 -13   1 64.1562 9.68218   5
   2 -13  -1 60.5451 8.31452   3
  -2 -13   1 64.6153 7.45397   6
  -2 -13   1 57.8174 7.01578   3
   2 -13  -1 60.3689 7.92875   6
   2 -13  -1 50.7783 7.98878   6
  -1 -13   1 9.03539 4.29960   3
  -1 -13   1 14.6536 4.22559   6
  -1 -13   1 20.8637 5.13357   6
   1 -13  -1 23.7828 5.32671   3
  -1 -13   1 15.0790 4.57810   3
   1 -13  -1 16.8580 4.72157   3
   1 -13  -1 24.5962 5.61398   6
   1 -13  -1 23.1742 5.07084   6
   0 -13  -1 91.3166 9.30070   3
   0 -13  -1 110.912 8.95714   3
   0 -13   1 121.654 10.5185   6
   0 -13  -1 125.177 9.77906   6
   0 -13   1 102.679 9.47710   6
   0 -13  -1 111.285 8.96205   6
   0 -13   1 105.839 10.0791   3
   0 -13   1 111.694 9.93850   3
  -1 -13  -1 -0.3883 2.58903   6
   1 -13   1 0.44327 3.34896   3
   1 -13   1 2.97903 3.60657   6
  -1 -13  -1 0.16247 2.99783   3
   1 -13   1 -4.3688 2.83310   3
  -1 -13  -1 2.94891 2.78527   3
   1 -13   1 -4.2968 2.37855   6
  -1 -13  -1 2.47690 2.47453   6
  -2 -13  -1 427.760 17.2657   3
   2 -13   1 397.727 20.0157   3
   2 -13   1 397.592 19.6328   6
   2 -13   1 419.781 20.6831   6
  -2 -13  -1 397.429 16.3071   3
  -2 -13  -1 398.320 16.5455   4
  -2 -13  -1 420.049 16.9314   6
   2 -13   1 419.095 21.0005   3
  -2 -13  -1 401.165 16.0943   6
  -2  13  -1 398.775 14.2642   4
  -2  13  -1 410.118 12.9051   4
   3 -13   1 613.292 26.8139   3
  -3 -13  -1 611.421 20.0813   6
   3 -13   1 609.601 26.7101   6
  -3 -13  -1 591.374 23.2619   3
   3 -13   1 581.715 26.3989   3
  -3 -13  -1 636.367 27.2697   5
  -3 -13  -1 601.647 21.5414   4
  -3 -13  -1 604.326 20.6987   6
  -3 -13  -1 609.594 20.2080   3
   3 -13   1 616.191 25.7302   6
  -3  13  -1 618.915 19.6325   4
  -3  13  -1 609.778 20.0169   4
  -4 -13  -1 26.9067 4.23489   3
  -4 -13  -1 37.7626 7.23226   5
   4 -13   1 46.9466 7.83397   3
   4 -13   1 33.0907 7.20666   3
  -4 -13  -1 28.3960 4.15703   6
  -4 -13  -1 38.7207 5.88939   4
  -4 -13  -1 34.8339 4.29066   6
   4 -13   1 29.8411 7.03522   6
   4 -13   1 30.3683 7.26404   6
  -4  13  -1 25.4565 6.25132   4
  -4  13  -1 35.3852 5.60211   4
   5 -13   1 12.8575 5.62680   3
  -5 -13  -1 5.52531 2.64757   3
  -5 -13  -1 7.13147 2.56361   6
   5 -13   1 7.80759 5.40207   6
   5 -13   1 9.65318 5.02513   6
  -5 -13  -1 10.0884 4.16970   4
  -5 -13  -1 14.8567 5.85508   5
  -5  13  -1 2.33674 3.87214   4
   6 -13   1 108.963 11.4308   6
   6 -13   1 96.2825 12.6076   3
   6 -13   1 100.509 11.4922   6
  -6 -13  -1 92.2335 8.87171   4
  -6 -13  -1 109.292 11.0608   5
  -6 -13  -1 100.874 5.51127   6
  -6 -13  -1 107.281 5.69569   6
  -6  13  -1 92.6812 9.79483   4
   7 -13   1 201.787 16.8519   6
  -7 -13  -1 213.533 14.4163   5
  -7 -13  -1 201.285 6.87050   3
  -7 -13  -1 202.163 6.91513   6
   7 -13   1 201.836 15.9488   3
   6 -14  -1 32.6320 7.00719   6
  -6 -14   1 24.7071 4.51827   3
  -6 -14   1 25.0944 4.20927   3
  -6 -14   1 30.9788 4.38189   6
  -6 -14   1 22.1116 4.86619   6
   6 -14  -1 31.2045 7.39144   3
  -6  14   1 24.9703 5.41045   4
  -5 -14   1 3.59658 2.92807   6
  -5 -14   1 3.22999 2.96628   3
   5 -14  -1 6.37953 4.08612   3
  -5 -14   1 0.98435 3.07203   6
   5 -14  -1 0.98665 4.08580   6
  -5 -14   1 5.28989 3.26567   3
  -5 -14   1 2.77579 4.68994   5
  -5  14   1 1.61534 3.76904   4
   4 -14  -1 10.2007 5.48022   6
  -4 -14   1 -0.0977 4.55295   5
   4 -14  -1 2.12383 4.56531   3
  -4 -14   1 -0.3511 2.78101   6
   4 -14  -1 7.20660 5.00803   6
  -4 -14   1 8.01812 3.28896   6
  -4 -14   1 5.82572 3.11939   3
   4 -14  -1 7.41498 4.71513   3
  -3 -14   1 267.934 14.0320   3
   3 -14  -1 250.667 15.2669   6
  -3 -14   1 242.985 13.2448   6
  -3 -14   1 260.954 13.6796   6
  -3 -14   1 268.241 18.0887   5
   3 -14  -1 270.627 16.4494   3
   3 -14  -1 271.407 17.0507   6
  -3 -14   1 250.627 13.8076   3
   3 -14  -1 250.529 16.5428   3
   2 -14  -1 35.5570 7.03191   3
  -2 -14   1 38.2413 6.63624   3
  -2 -14   1 31.7280 5.75097   6
  -2 -14   1 34.2513 5.91074   3
  -2 -14   1 24.7464 5.38653   6
   2 -14  -1 51.6066 8.06583   3
   2 -14  -1 25.8194 6.50249   6
   2 -14  -1 29.1622 6.44961   6
  -2 -14   1 30.4589 7.42555   5
  -1 -14   1 92.0968 9.10719   6
  -1 -14   1 101.388 9.82633   3
   1 -14  -1 96.4463 9.86449   3
  -1 -14   1 81.3687 8.99264   6
   1 -14  -1 99.4317 9.86625   3
  -1 -14   1 90.7724 9.64443   3
   1 -14  -1 98.7988 9.65404   6
   0 -14   1 31.7046 6.28855   6
   0 -14  -1 30.0460 5.86729   6
   0 -14  -1 27.0249 5.54061   3
   0 -14  -1 30.9098 6.24921   3
   0 -14   1 19.9571 5.88278   3
   0 -14  -1 35.2838 5.81902   6
   0 -14   1 33.8979 7.84562   3
   0 -14   1 33.5805 6.90383   6
  -1 -14  -1 137.103 10.5965   6
   1 -14   1 141.655 12.4604   3
   1 -14   1 164.894 12.8409   3
  -1 -14  -1 150.128 10.3251   6
   1 -14   1 146.054 12.4639   6
  -1 -14  -1 149.724 11.0761   3
  -1 -14  -1 162.384 10.7778   3
   1 -14   1 162.560 12.6479   6
  -2 -14  -1 117.600 8.99864   3
  -2 -14  -1 117.369 8.64197   3
   2 -14   1 127.064 12.1143   3
  -2 -14  -1 113.877 9.07441   6
   2 -14   1 115.688 11.3503   3
  -2 -14  -1 114.507 8.29103   6
   2 -14   1 135.134 12.1034   6
   2 -14   1 132.150 11.9530   6
  -3 -14  -1 0.30773 2.65560   3
  -3 -14  -1 4.44094 2.94029   6
   3 -14   1 5.16165 4.21603   6
   3 -14   1 8.12688 4.05200   3
  -3 -14  -1 0.68160 2.84248   3
   3 -14   1 -6.3772 4.49998   6
  -3 -14  -1 5.23257 4.57084   5
  -3  14  -1 2.08777 3.56676   4
  -4 -14  -1 21.7995 3.91442   6
  -4 -14  -1 19.7186 3.51917   3
   4 -14   1 24.7361 6.88825   6
   4 -14   1 20.5108 6.37206   3
  -4 -14  -1 27.5632 7.14403   5
  -4 -14  -1 23.1796 3.84928   6
   4 -14   1 20.6403 5.91200   3
  -4 -14  -1 17.7187 3.79506   3
   4 -14   1 20.5659 6.65068   6
  -4  14  -1 22.5568 5.98772   4
  -5 -14  -1 2.40110 2.14073   3
  -5 -14  -1 -0.8146 2.07008   6
  -5 -14  -1 5.89900 5.27540   5
   5 -14   1 3.48845 3.71327   3
   5 -14   1 -2.8726 3.81649   6
  -5 -14  -1 4.21499 2.06889   6
  -5  14  -1 -1.0254 3.78576   4
  -6 -14  -1 63.4655 3.91239   6
  -6 -14  -1 58.9244 4.64754   6
  -6 -14  -1 62.7820 4.06041   3
   6 -14   1 48.1388 9.71051   3
   6 -14   1 63.7509 9.60684   6
  -6 -14  -1 62.6807 9.48455   5
  -6 -14  -1 62.2953 4.21999   3
  -6  14  -1 51.2390 8.10871   4
  -4 -15   1 131.266 9.60009   3
  -4 -15   1 131.220 9.85804   6
   4 -15  -1 131.207 13.4537   3
  -3 -15   1 57.4724 7.01235   6
  -3 -15   1 65.2776 6.95819   3
  -3 -15   1 82.7972 10.5388   5
   3 -15  -1 48.4046 8.56255   6
  -3 -15   1 61.5255 7.06484   6
   3 -15  -1 58.1081 9.45550   3
  -2 -15   1 3.47499 3.42388   6
   2 -15  -1 9.32781 4.50726   6
  -2 -15   1 1.68611 3.00115   3
  -2 -15   1 -4.4550 2.69347   6
   2 -15  -1 1.86322 3.00526   6
  -2 -15   1 7.43145 3.96529   3
  -2 -15   1 -2.3745 3.47493   5
   1 -15  -1 30.9610 7.63226   3
  -1 -15   1 29.6833 6.48709   6
   1 -15  -1 35.0280 6.92006   3
   1 -15  -1 34.6493 6.79228   6
  -1 -15   1 36.1840 6.50445   3
  -1 -15   1 29.1476 6.46630   6
   1 -15  -1 34.5607 6.38604   6
  -1 -15   1 40.1381 6.69931   3
   0 -15  -1 119.829 10.3404   6
   0 -15  -1 105.393 9.17801   6
   0 -15  -1 126.029 10.4346   3
   0 -15   1 105.033 10.3136   6
   0 -15   1 99.7873 10.7179   3
   0 -15  -1 106.081 9.38846   3
  -1 -15  -1 -0.6052 2.78281   6
  -1 -15  -1 3.49058 3.28094   3
   1 -15   1 -3.2504 3.69401   3
  -1 -15  -1 3.91825 3.55187   6
   1 -15   1 -3.5139 3.34231   6
  -1 -15  -1 2.31261 3.95929   3
   1 -15   1 5.48383 4.22363   6
  -2 -15  -1 32.4477 5.81356   6
  -2 -15  -1 48.0263 6.18343   6
  -2 -15  -1 32.5708 6.14847   3
   2 -15   1 46.8553 8.71528   3
  -2 -15  -1 36.8357 8.37806   5
   2 -15   1 40.4350 8.05112   6
  -3 -15  -1 6.66277 3.46603   3
   3 -15   1 3.72653 5.07082   6
  -3 -15  -1 5.52407 5.34896   5
  -3 -15  -1 9.62237 3.18245   3
  -3 -15  -1 0.83395 3.06345   6
  -3 -15  -1 5.85421 3.28751   6
   3 -15   1 1.27067 4.82477   3
  -4 -15  -1 21.0923 3.63558   6
  -4 -15  -1 23.9924 3.64974   3
   4 -15   1 12.9489 6.64335   3
  -4 -15  -1 21.5364 3.63743   3
  -4 -15  -1 20.2860 3.66186   6
  -4 -15  -1 22.1744 6.01865   5
  -4  15  -1 23.5250 3.98696   4
 -13   0   2 -2.8268 2.85316   5
 -13   0   2 -1.9564 3.69441   6
 -12   0   2 187.303 14.3842   6
 -12   0   2 187.533 14.9552   3
 -12   0   2 198.593 13.0979   5
 -11   0   2 -4.2639 2.87409   3
 -11   0   2 1.38714 2.95022   5
 -11   0   2 -5.1742 2.45870   6
 -10   0   2 135.026 11.5881   3
 -10   0   2 147.151 13.3540   6
  -9   0   2 0.63017 2.19835   5
  -9   0   2 -2.3537 2.32580   6
  -9   0   2 3.59070 2.99989   3
   9   0  -2 -3.0500 2.35208   4
  -8   0   2 6.19738 3.39271   6
  -8   0   2 2.09793 2.59436   4
   8   0  -2 4.84100 3.18920   3
   8   0  -2 0.34485 2.38034   4
   8   0  -2 3.02352 2.57971   5
   8   0  -2 -0.3814 2.66040   6
  -8   0   2 7.79196 2.76018   5
  -8   0   2 1.29030 2.47082   3
  -7   0   2 1.58477 1.81097   6
   7   0  -2 4.55226 2.55915   6
  -7   0   2 -0.8862 1.59445   3
  -7   0   2 2.96153 2.13312   4
  -7   0   2 -0.2083 1.58627   5
   6   0  -2 423.698 15.7277   3
  -6   0   2 431.983 15.4403   4
  -6   0   2 419.116 14.6660   5
  -6   0   2 435.534 16.2602   3
   6   0  -2 436.103 14.9941   4
   6   0  -2 436.500 15.7517   6
   6   0  -2 446.547 15.4700   5
  -6   0   2 454.645 16.1664   6
   5   0  -2 2.05201 1.63514   6
  -5   0   2 1.63928 1.54639   3
  -5   0   2 -0.3371 1.25984   6
   5   0  -2 2.63253 1.56744   5
  -5   0   2 1.14350 1.55101   4
   5   0  -2 0.36677 1.59967   4
   5   0  -2 0.84670 1.31815   3
  -5   0   2 1.57040 1.35414   5
  -4   0   2 78.1386 4.77126   5
  -4   0   2 78.8463 5.02576   4
   4   0  -2 85.7468 5.10882   4
  -4   0   2 81.0552 5.36231   3
   4   0  -2 75.1431 4.81086   5
   4   0  -2 87.8491 5.43778   3
  -4   0   2 70.1193 4.96881   6
  -3   0   2 0.43143 0.85899   3
  -3   0   2 -0.1257 0.82010   6
   3   0  -2 0.75899 0.89906   5
   3   0  -2 -0.2307 0.82090   6
  -3   0   2 -0.4094 0.69374   4
   3   0  -2 1.52389 0.99545   4
   3   0  -2 -0.4842 0.81817   3
  -3   0   2 -0.2424 0.62105   5
   2   0  -2 2448.85 60.1623   2
  -2   0   2 2462.35 63.1732   2
   1   0  -2 0.24033 0.61291   4
  -1   0   2 1.28317 0.70023   6
   1   0  -2 0.06143 0.42953   5
  -1   0   2 0.95315 0.71200   3
   1   0  -2 -0.2430 0.73176   6
  -1   0   2 0.41636 0.42758   5
  -1   0   2 0.00899 0.59522   4
   1   0  -2 2.14514 0.85540   3
   1   0   2 0.55526 0.49240   3
  -1   0  -2 1.86405 0.73110   6
  -1   0  -2 3.64124 0.91614   3
  -2   0  -2 3629.10 82.4675   2
   2   0   2 3659.64 82.8902   2
  -3   0  -2 -0.3734 0.61090   6
  -3   0  -2 -0.4553 0.41942   5
   3   0   2 -0.1898 0.56057   3
   3   0   2 -0.4167 0.63910   6
  -3   0  -2 0.39461 0.96512   3
   3   0   2 0.38059 0.62200   5
  -4   0  -2 30.3647 3.01330   4
   4   0   2 28.6781 2.90128   3
   4   0   2 31.0615 2.94840   6
  -4   0  -2 31.9336 2.78452   5
  -4   0  -2 34.9368 3.22013   3
  -4   0  -2 30.8139 3.12529   6
   4   0   2 29.0732 2.63752   5
  -5   0  -2 -0.4254 1.22017   4
  -5   0  -2 0.56922 0.98625   5
   5   0   2 -0.3712 0.92792   3
   5   0   2 -0.7354 1.17060   6
   5   0   2 -0.1701 1.02626   5
  -5   0  -2 1.80789 1.41640   6
  -5   0  -2 2.37091 1.54343   3
  -6   0  -2 1012.88 28.2097   3
  -6   0  -2 985.364 27.1484   4
  -6   0  -2 1028.30 28.0366   6
   6   0   2 992.821 27.2016   6
   6   0   2 1003.93 26.6873   5
  -6   0  -2 1009.75 26.3164   5
   6   0   2 1004.60 27.5950   3
   7   0   2 3.82391 1.96218   5
   7   0   2 1.84493 1.73401   6
   7   0   2 1.72059 1.93861   3
  -7   0  -2 2.86488 2.02230   3
  -7   0  -2 1.78888 1.60753   5
  -7   0  -2 0.83911 1.60408   6
  -7   0  -2 6.80171 2.61494   4
  -8   0  -2 1206.59 32.8503   5
   8   0   2 1161.05 33.3100   5
  -8   0  -2 1212.65 35.3184   3
  -8   0  -2 1237.22 34.7324   6
  -9   0  -2 1.98139 2.50898   6
  -9   0  -2 5.51000 3.26252   3
  -9   0  -2 4.50029 2.59975   5
 -10   0  -2 45.3592 7.08454   6
 -10   0  -2 44.4381 6.10135   5
 -10   0  -2 43.0678 6.77288   3
 -11   0  -2 -1.1510 2.38254   5
 -11   0  -2 2.75031 3.27211   3
 -11   0  -2 -2.4399 2.95581   6
 -12   0  -2 63.1010 8.50255   3
 -12   0  -2 42.2294 7.18633   5
 -12   0  -2 37.7796 7.25087   6
 -13   0  -2 2.07133 3.03893   3
 -13   0  -2 1.94732 3.26368   6
 -13   0  -2 -3.7549 2.54866   5
 -13  -1   2 14.0905 5.08869   5
 -13   1   2 25.3088 6.59805   6
 -13   1   2 24.7281 5.76763   5
 -12  -1   2 244.078 16.6030   3
 -12  -1   2 246.634 15.9513   6
 -12  -1   2 245.521 14.6155   5
 -12   1   2 245.321 14.6581   5
 -12   1   2 244.911 16.5963   6
 -12   1   2 244.430 16.8618   3
 -11  -1   2 15.7806 5.09035   3
 -11  -1   2 16.4895 4.76279   5
 -11  -1   2 16.8698 4.98239   6
 -11   1   2 12.5544 4.62017   5
 -11   1   2 21.4703 5.68609   6
 -11   1   2 15.4339 5.12314   3
 -10  -1   2 -0.8689 3.12765   6
 -10  -1   2 -3.2579 2.01075   3
 -10   1   2 2.02085 2.82340   5
 -10   1   2 -2.0965 2.65313   3
 -10   1   2 0.43503 2.80432   6
  -9  -1   2 129.994 9.77280   6
   9  -1  -2 125.241 9.19135   4
  -9  -1   2 120.661 9.09388   5
  -9  -1   2 124.835 9.82242   3
   9   1  -2 132.860 8.23318   4
  -9   1   2 110.652 9.71367   6
  -9   1   2 134.130 10.6488   3
  -9   1   2 133.930 9.34824   5
   8  -1  -2 58.9729 6.07049   4
   8  -1  -2 47.4082 5.85994   6
  -8  -1   2 47.7418 5.86649   3
   8  -1  -2 54.4187 5.69958   5
  -8  -1   2 48.4831 5.43801   5
  -8  -1   2 39.2688 5.38746   4
   8  -1  -2 54.5253 6.73501   3
  -8  -1   2 52.3855 5.96154   6
  -8   1   2 53.9699 5.75555   5
  -8   1   2 45.5878 5.87187   4
  -8   1   2 48.0564 6.52800   3
   8   1  -2 38.8153 5.65158   6
  -8   1   2 49.4613 6.18319   6
   8   1  -2 44.3583 6.75522   3
   8   1  -2 44.6732 6.10294   5
   7  -1  -2 1.72457 2.00572   6
  -7  -1   2 2.71241 2.25781   6
  -7  -1   2 0.96904 1.91540   4
  -7  -1   2 -0.0682 1.49682   3
   7  -1  -2 0.28929 1.62916   4
  -7  -1   2 -1.2523 1.47438   5
   7   1  -2 -2.4957 1.58091   4
   7   1  -2 -0.7419 1.86727   3
  -7   1   2 2.17909 2.20029   4
  -7   1   2 -2.6871 1.96061   3
  -7   1   2 0.55830 1.44861   5
  -7   1   2 0.03805 1.86357   6
  -6  -1   2 58.3752 5.05000   5
   6  -1  -2 50.1882 5.41058   6
   6  -1  -2 53.8323 5.42232   3
  -6  -1   2 47.7127 4.94863   3
  -6  -1   2 53.3319 5.14867   4
  -6  -1   2 49.0042 4.87469   6
   6  -1  -2 52.8588 4.86426   5
   6   1  -2 50.1588 4.88167   3
   6   1  -2 49.2552 4.38218   4
  -6   1   2 63.7054 5.70493   4
   6   1  -2 50.3260 5.20304   6
   6   1  -2 51.7352 4.96589   5
  -6   1   2 50.6898 4.69208   5
  -6   1   2 63.2584 5.89535   3
  -6   1   2 42.3822 6.39378   6
   5  -1  -2 2559.27 58.9736   3
   5  -1  -2 2557.22 58.7961   6
  -5  -1   2 2590.54 58.3803   6
   5  -1  -2 2569.17 57.4320   5
  -5  -1   2 2525.52 58.5476   5
  -5  -1   2 2631.20 58.7857   3
   5  -1  -2 2559.09 58.4790   4
  -5  -1   2 2566.58 57.7811   4
   5   1  -2 2524.36 59.1223   5
   5   1  -2 2562.70 56.8588   4
  -5   1   2 2591.32 59.4227   3
  -5   1   2 2676.12 59.3727   6
   5   1  -2 2618.19 58.1930   6
   5   1  -2 2597.09 58.3169   3
  -5   1   2 2562.77 58.3572   4
  -5   1   2 2559.78 57.8059   5
   4  -1  -2 599.488 17.7306   6
   4  -1  -2 592.812 17.9388   3
  -4  -1   2 609.425 17.4540   6
  -4  -1   2 596.608 17.5580   3
   4  -1  -2 604.680 16.8976   5
   4  -1  -2 586.481 17.4356   4
  -4  -1   2 582.180 16.9276   5
   4   1  -2 593.696 17.3691   3
  -4   1   2 619.851 18.0684   6
   4   1  -2 604.693 17.3355   6
  -4   1   2 607.650 16.8054   5
  -4   1   2 595.001 18.0389   3
   4   1  -2 600.457 16.5487   4
  -4   1   2 598.522 17.5084   4
   4   1  -2 580.907 17.2607   5
   3  -1  -2 970.474 23.5257   5
  -3  -1   2 962.052 24.1842   6
   3  -1  -2 983.837 24.2634   4
   3  -1  -2 988.233 24.3831   3
  -3  -1   2 983.584 24.3239   3
   3  -1  -2 968.086 24.5331   6
  -3  -1   2 961.626 23.9287   5
  -3  -1   2 959.561 23.7676   4
  -3   1   2 982.238 24.7226   6
  -3   1   2 986.742 23.4520   5
   3   1  -2 982.575 24.0638   3
  -3   1   2 955.437 24.8529   3
   3   1  -2 974.000 24.2767   5
  -3   1   2 942.868 24.1375   4
   3   1  -2 980.998 24.2053   6
   3   1  -2 962.644 23.5431   4
  -2  -1   2 207.190 7.22202   4
   2  -1  -2 209.961 6.75674   5
  -2  -1   2 206.416 7.23835   3
   2  -1  -2 209.451 7.71413   3
  -2  -1   2 204.664 7.28468   5
   2  -1  -2 208.231 7.21714   4
  -2  -1   2 207.339 7.46966   6
   2  -1  -2 201.439 7.50588   6
   2   1  -2 208.361 7.15427   6
  -2   1   2 207.019 7.27857   6
  -2   1   2 208.175 7.74807   3
   2   1  -2 208.243 6.81428   4
   2   1  -2 207.749 7.09944   5
  -2   1   2 200.366 6.81378   5
   2   1  -2 206.720 7.56614   3
  -2   1   2 209.898 7.25567   4
  -1  -1  -2 559.285 12.2676   5
   1  -1   2 555.619 14.2819   3
   1  -1   2 564.697 12.4861   5
  -1  -1  -2 551.103 12.4052   3
  -1  -1  -2 560.103 12.3452   6
   1  -1   2 561.216 14.1441   6
   1   1   2 566.257 12.0725   6
  -1   1  -2 551.635 14.1768   3
  -1   1  -2 565.691 13.4655   4
  -1   1  -2 544.663 13.9964   6
   1   1   2 518.488 12.3540   3
   2  -1   2 715.114 18.3701   6
  -2  -1  -2 741.977 16.5642   6
  -2  -1  -2 743.256 16.4267   5
   2  -1   2 725.026 16.6952   5
   2  -1   2 737.357 18.5183   3
   2  -1   2 738.902 18.6946   3
  -2  -1  -2 741.616 16.7993   3
   2  -1   2 713.355 18.3291   6
   2   1   2 741.495 16.1123   6
  -2   1  -2 726.180 16.8056   5
   2   1   2 743.284 16.6122   5
   2   1   2 738.203 16.5572   6
   2   1   2 744.984 16.6458   3
  -2   1  -2 703.314 18.4115   6
  -3  -1  -2 844.179 19.6773   5
  -3  -1  -2 824.780 19.8702   3
   3  -1   2 823.878 19.5484   5
  -3  -1  -2 841.631 19.8081   6
   3  -1   2 810.471 21.1196   6
   3  -1   2 842.266 21.4484   3
  -3   1  -2 851.995 21.6401   3
   3   1   2 801.149 19.8221   5
  -3   1  -2 835.792 21.4217   6
   3   1   2 851.434 19.6150   6
   3   1   2 813.260 19.6062   3
  -3   1  -2 837.171 19.6707   5
   4  -1   2 264.617 10.2063   3
  -4  -1  -2 264.504 9.18043   6
  -4  -1  -2 273.030 9.02258   5
   4  -1   2 272.936 10.2092   6
   4  -1   2 273.715 8.99926   5
  -4  -1  -2 261.841 9.27027   3
  -4   1  -2 277.484 9.03793   5
  -4   1  -2 272.178 10.4903   3
   4   1   2 255.017 8.83397   6
  -4   1  -2 277.431 10.4047   6
   4   1   2 255.161 8.91936   3
   4   1   2 252.239 9.06110   5
  -5  -1  -2 15.0803 2.60899   6
  -5  -1  -2 14.7634 2.66821   3
   5  -1   2 11.0039 2.68447   6
  -5  -1  -2 13.8916 2.39288   5
   5  -1   2 15.6185 2.56268   5
  -5  -1  -2 15.6534 2.67276   4
   5  -1   2 12.9744 2.69880   3
  -5   1  -2 15.9154 3.01735   6
   5   1   2 8.74683 2.20743   3
   5   1   2 15.8241 2.55826   6
  -5   1  -2 12.0045 2.29456   5
   5   1   2 14.0820 2.58392   5
  -5   1  -2 17.0206 3.08457   4
  -5   1  -2 14.6625 2.89861   3
   6  -1   2 35.6032 3.73129   5
  -6  -1  -2 33.9892 4.13055   3
  -6  -1  -2 34.7393 4.01982   6
  -6  -1  -2 39.5541 3.94801   4
   6  -1   2 32.9138 3.97071   3
  -6  -1  -2 37.8105 3.71562   5
   6  -1   2 33.7288 4.04373   6
  -6   1  -2 40.9747 4.78603   6
   6   1   2 32.8838 4.34621   5
   6   1   2 38.5859 3.81231   6
  -6   1  -2 37.7145 4.53906   3
  -6   1  -2 32.3457 4.22971   4
  -6   1  -2 39.1991 4.40831   5
   6   1   2 35.1947 3.82126   3
   7  -1   2 179.952 10.3232   3
  -7  -1  -2 185.460 9.42364   4
  -7  -1  -2 170.737 9.40991   6
   7  -1   2 181.203 9.23748   5
   7  -1   2 183.180 10.1800   6
  -7  -1  -2 183.080 8.97589   5
  -7  -1  -2 175.322 9.79754   3
  -7   1  -2 175.040 9.84315   4
   7   1   2 185.787 9.64034   5
  -7   1  -2 185.192 10.4781   3
   7   1   2 183.153 9.26036   6
  -7   1  -2 187.127 10.5620   6
  -7   1  -2 189.735 9.29969   5
   8  -1   2 758.856 23.7122   5
  -8  -1  -2 768.161 23.4148   5
  -8  -1  -2 739.398 23.8996   4
  -8  -1  -2 751.916 24.6855   3
  -8  -1  -2 758.884 24.5494   6
  -8   1  -2 715.839 24.5161   4
  -8   1  -2 769.329 25.7229   6
  -8   1  -2 737.059 25.7340   3
   8   1   2 690.195 25.7312   3
   8   1   2 740.193 24.0703   5
  -8   1  -2 740.377 23.1377   5
  -9  -1  -2 -3.0168 1.72476   5
  -9  -1  -2 -1.3549 2.49445   3
  -9  -1  -2 -4.3753 2.13301   6
  -9  -1  -2 3.23004 3.20350   4
  -9   1  -2 -0.4212 2.37579   6
  -9   1  -2 -0.3230 2.00595   5
  -9   1  -2 -3.2563 2.82722   3
 -10  -1  -2 46.3645 6.87875   6
 -10  -1  -2 61.8551 7.51545   3
 -10  -1  -2 55.5799 6.13093   5
 -10   1  -2 59.4866 7.51675   3
 -10   1  -2 59.5675 7.99708   6
 -10   1  -2 67.2465 6.85737   5
 -11  -1  -2 45.8971 7.52818   3
 -11  -1  -2 62.5732 7.68299   6
 -11  -1  -2 57.1284 6.86676   5
 -11   1  -2 64.8535 7.23854   5
 -11   1  -2 58.6676 7.88338   6
 -11   1  -2 57.1165 8.75880   3
 -12  -1  -2 148.029 11.7918   6
 -12  -1  -2 145.668 10.5732   5
 -12  -1  -2 145.878 12.1582   3
 -12   1  -2 145.587 12.3866   3
 -12   1  -2 166.009 11.1862   5
 -12   1  -2 158.847 12.3457   6
 -13  -1  -2 56.1815 6.84688   5
 -13  -1  -2 57.1682 8.85401   6
 -13  -1  -2 50.2007 10.1722   3
 -13   1  -2 56.5339 7.26178   5
 -13   1  -2 57.5499 9.44402   3
 -13   1  -2 72.4416 9.69987   6
 -13  -2   2 150.192 10.8359   5
 -13  -2   2 146.374 14.4148   3
 -13  -2   2 146.066 14.8499   6
 -13   2   2 147.057 11.9305   6
 -13   2   2 142.443 15.5966   3
 -12  -2   2 186.099 12.5744   5
 -12  -2   2 187.670 13.4639   3
 -12  -2   2 196.626 13.7672   6
 -12   2   2 181.110 14.7543   6
 -12   2   2 180.211 12.6271   5
 -12   2   2 176.576 13.9945   3
 -11  -2   2 71.8278 8.23403   3
 -11  -2   2 69.3713 8.39878   6
 -11  -2   2 68.9267 7.90479   5
 -11   2   2 59.1765 9.03779   6
 -11   2   2 73.9880 7.96624   5
 -11   2   2 68.6039 9.16265   3
  10  -2  -2 44.8299 7.26891   4
 -10  -2   2 46.4534 7.18743   3
 -10  -2   2 35.5264 6.19085   5
 -10  -2   2 47.3996 7.07487   6
 -10   2   2 43.2097 7.87461   6
 -10   2   2 34.7483 7.05866   3
 -10   2   2 45.8168 6.92380   5
   9  -2  -2 79.7022 8.03906   4
  -9  -2   2 79.9512 7.73861   3
  -9  -2   2 71.9440 7.23803   5
  -9  -2   2 76.3849 7.56174   6
  -9   2   2 85.5958 7.52131   5
  -9   2   2 70.1860 8.25999   3
   8  -2  -2 555.328 21.2759   6
  -8  -2   2 579.830 20.3446   5
   8  -2  -2 585.553 20.8815   4
  -8  -2   2 522.947 20.2257   6
   8  -2  -2 511.335 24.0878   3
  -8  -2   2 560.937 20.8933   3
  -8  -2   2 534.934 19.8234   4
   8   2  -2 580.522 17.5833   4
   8   2  -2 576.442 23.9726   5
  -8   2   2 570.072 20.0211   5
  -8   2   2 534.108 21.9281   3
  -8   2   2 555.188 21.8184   6
  -7  -2   2 110.496 7.43554   4
   7  -2  -2 110.654 7.92375   4
  -7  -2   2 109.860 7.80673   3
  -7  -2   2 119.105 8.06704   6
   7  -2  -2 98.1238 7.12156   5
  -7  -2   2 110.364 7.66393   5
   7  -2  -2 108.154 8.28464   6
  -7   2   2 102.804 7.10101   5
   7   2  -2 104.033 7.46396   3
   7   2  -2 114.460 7.85100   6
  -7   2   2 123.215 9.08395   6
   7   2  -2 95.0805 7.65140   5
   7   2  -2 119.754 6.75678   4
  -7   2   2 116.311 8.76285   3
  -7   2   2 104.498 7.86604   4
   6  -2  -2 3.61961 2.40438   3
  -6  -2   2 1.43329 1.56649   5
   6  -2  -2 4.06216 2.48383   4
  -6  -2   2 2.80525 2.05573   4
   6  -2  -2 1.76976 2.06609   6
  -6  -2   2 1.49954 1.60924   3
  -6  -2   2 4.23066 1.96288   6
   6  -2  -2 2.49710 1.53135   5
  -6   2   2 2.05522 1.99798   3
   6   2  -2 4.13825 1.88296   3
   6   2  -2 3.12877 2.00496   5
  -6   2   2 4.19157 2.27314   6
   6   2  -2 6.29604 1.85843   4
  -6   2   2 3.79377 1.79629   5
  -6   2   2 4.18920 2.19804   4
   6   2  -2 5.28640 2.19866   6
   5  -2  -2 6494.62 136.747   6
   5  -2  -2 6496.17 137.187   3
  -4  -2   2 201.509 8.67543   5
  -4  -2   2 211.312 8.67508   6
   4  -2  -2 192.789 8.04043   5
   4  -2  -2 192.534 8.87408   6
  -4  -2   2 215.497 8.36638   4
  -4  -2   2 210.551 8.69774   3
   4  -2  -2 194.926 9.10025   3
   4  -2  -2 211.795 9.27281   4
   4   2  -2 203.024 8.95008   5
  -4   2   2 205.758 9.25276   6
  -4   2   2 206.722 9.45368   3
  -4   2   2 196.793 8.77449   4
  -4   2   2 194.174 8.12444   5
   4   2  -2 186.861 8.21195   6
   4   2  -2 210.663 7.72315   4
   4   2  -2 204.185 8.54497   3
   3  -2  -2 54.7882 4.10132   6
  -3  -2   2 58.7541 3.86361   6
  -3  -2   2 54.0637 3.69632   4
   3  -2  -2 54.6458 4.11095   4
  -3  -2   2 63.7962 4.07951   3
  -3  -2   2 61.1051 4.17513   5
   3  -2  -2 51.4887 4.09896   3
   3  -2  -2 51.4074 3.60537   5
  -3   2   2 53.6912 4.04517   4
  -3   2   2 55.8529 3.67217   5
  -3   2   2 53.6000 4.20071   3
   3   2  -2 65.2084 3.61265   4
   3   2  -2 55.3352 3.83714   3
  -3   2   2 58.7363 4.27524   6
   3   2  -2 53.2840 4.09830   5
   3   2  -2 62.2842 4.03361   6
  -2  -2   2 14.8663 2.01519   6
   2  -2  -2 19.5315 2.29076   3
   2  -2  -2 19.0798 1.98502   5
  -2  -2   2 13.9920 2.23123   5
   2  -2  -2 16.7414 2.18980   6
   2  -2  -2 19.0871 2.57476   4
  -2  -2   2 16.8522 2.44418   3
  -2   2   2 16.2893 2.39496   3
  -2   2   2 16.8146 2.10403   4
   2   2  -2 15.2795 2.38558   5
   2   2  -2 17.2739 1.90483   4
   2   2  -2 16.9259 2.24045   3
  -2   2   2 16.7259 2.17672   6
   2   2  -2 18.8757 2.40097   6
  -2   2   2 19.1616 2.04761   5
   1  -2  -2 1440.51 31.1241   5
  -1  -2   2 1449.21 32.6867   5
  -1  -2   2 1447.79 32.3427   4
  -1  -2   2 1441.10 32.1818   6
   1  -2  -2 1424.55 31.5339   4
   1  -2  -2 1445.53 31.6302   6
   1  -2  -2 1439.06 31.8162   3
  -1  -2   2 1446.53 32.3102   3
   1   2  -2 1449.13 32.2553   6
   1   2  -2 1445.14 32.1892   4
  -1   2   2 1444.53 31.4219   6
  -1   2   2 1437.75 32.0883   3
  -1   2   2 1445.96 31.1781   4
  -1   2   2 1424.67 31.4557   5
   1   2  -2 1455.26 32.4303   3
   0   2  -2 1975.67 42.9777   6
   1  -2   2 112.435 5.24812   6
  -1  -2  -2 121.520 2.80200   6
   1  -2   2 111.384 5.34997   3
  -1  -2  -2 126.609 2.86218   3
  -1   2  -2 109.747 5.23803   3
  -1   2  -2 106.809 4.74043   4
  -1   2  -2 112.353 5.16044   6
  -2  -2  -2 154.662 4.15169   6
  -2  -2  -2 161.835 5.60066   5
   2  -2   2 162.758 5.63319   5
   2  -2   2 172.629 7.02622   3
   2  -2   2 159.002 6.95521   3
  -2  -2  -2 149.151 4.19430   3
   2  -2   2 172.712 6.93439   6
   2  -2   2 164.833 6.88667   6
   2   2   2 165.551 5.73015   5
   2   2   2 150.166 3.91846   3
  -2   2  -2 158.247 6.84360   6
  -2   2  -2 168.108 5.78550   5
   2   2   2 162.549 4.11781   3
   2   2   2 157.134 4.01908   6
   2   2   2 150.110 3.95789   6
  -3  -2  -2 1649.34 35.8241   6
   3  -2   2 1696.40 39.2481   6
  -3  -2  -2 1669.53 35.9390   3
   3  -2   2 1702.57 38.6861   6
  -3  -2  -2 1704.07 36.8615   5
   3  -2   2 1673.79 36.8924   5
   3  -2   2 1712.90 40.4288   3
   3   2   2 1659.92 35.4935   6
  -3   2  -2 1703.49 37.1570   5
   3   2   2 1633.01 35.5357   3
  -3   2  -2 1647.85 39.2859   6
   3   2   2 1701.56 37.7402   5
  -3   2  -2 1616.48 38.5808   4
  -3   2  -2 1690.88 39.5625   3
   4  -2   2 50.3919 4.40755   3
   4  -2   2 52.5379 4.43450   6
  -4  -2  -2 50.3847 3.24355   6
   4  -2   2 52.3731 3.61403   5
  -4  -2  -2 45.7896 3.47252   5
  -4  -2  -2 47.5424 3.23607   3
   4   2   2 49.4755 4.00890   5
   4   2   2 50.3717 3.08532   6
  -4   2  -2 49.2460 3.70977   5
   4   2   2 51.9403 3.21262   3
  -4   2  -2 48.3379 4.22771   4
  -4   2  -2 49.1643 4.50776   3
  -4   2  -2 50.4063 4.57480   6
   5  -2   2 13.4200 2.90664   6
   5  -2   2 13.1576 2.38973   5
  -5  -2  -2 9.00762 1.95749   4
  -5  -2  -2 9.49082 2.14555   5
  -5  -2  -2 11.6365 2.17061   3
   5  -2   2 11.5155 2.77158   3
  -5   2  -2 14.7488 3.29254   4
  -5   2  -2 12.2261 2.90524   6
   5   2   2 12.3990 2.13296   3
   5   2   2 10.4644 2.12642   6
  -5   2  -2 16.4897 2.75829   5
  -6  -2  -2 -0.6611 1.17373   5
   6  -2   2 0.08641 1.54841   6
   6  -2   2 1.71752 1.43192   5
  -6  -2  -2 2.36082 1.56072   4
  -6  -2  -2 0.96992 1.48284   6
   6  -2   2 -2.8024 1.66312   3
  -6  -2  -2 -0.2340 1.37082   3
   6   2   2 -1.1015 1.62552   5
  -6   2  -2 -1.4165 1.47219   4
  -6   2  -2 2.88655 2.10239   6
   6   2   2 1.89477 1.48947   3
  -6   2  -2 -0.0649 1.18637   5
   6   2   2 0.96875 1.32303   6
  -6   2  -2 2.29135 2.00038   3
   7  -2   2 80.9887 6.87781   6
  -7  -2  -2 76.0180 6.02167   3
   7  -2   2 72.7298 5.80994   5
  -7  -2  -2 80.7882 5.92949   4
   7  -2   2 68.2352 6.97484   3
  -7  -2  -2 72.3235 5.79338   5
  -7  -2  -2 81.0501 6.09279   6
   7   2   2 72.3945 5.58752   6
   7   2   2 74.8036 6.37414   5
  -7   2  -2 80.3318 7.33809   3
  -7   2  -2 77.1122 5.90732   5
  -7   2  -2 72.8818 7.07311   6
  -8  -2  -2 983.704 28.8505   3
   8  -2   2 970.138 28.3978   5
  -8  -2  -2 984.304 28.6831   6
  -8  -2  -2 986.998 27.8330   5
  -8  -2  -2 956.769 28.0876   4
  -8   2  -2 996.884 28.1544   5
  -8   2  -2 984.399 31.4620   3
  -8   2  -2 984.433 31.2957   6
   8   2   2 913.923 27.5847   3
   8   2   2 983.792 29.2037   5
  -8   2  -2 855.895 29.3605   4
  -9  -2  -2 775.722 26.1540   4
  -9  -2  -2 814.182 25.4385   5
  -9  -2  -2 801.153 26.8497   6
  -9  -2  -2 821.578 26.6399   3
  -9   2  -2 864.071 29.3155   6
  -9   2  -2 801.966 26.2589   5
  -9   2  -2 813.219 29.7383   3
 -10  -2  -2 68.9088 7.53786   3
 -10  -2  -2 64.3207 7.50589   6
 -10  -2  -2 73.1280 7.32962   5
 -10   2  -2 81.5912 7.56930   5
 -10   2  -2 66.4809 8.87253   6
 -10   2  -2 70.8975 8.64223   3
 -11  -2  -2 28.9786 5.92810   3
 -11  -2  -2 36.0647 5.84381   5
 -11  -2  -2 36.7143 5.91663   6
 -11   2  -2 38.4312 6.37930   5
 -11   2  -2 47.4148 8.02163   3
 -11   2  -2 30.2033 6.54868   6
 -12  -2  -2 153.298 10.8238   5
 -12  -2  -2 142.714 11.1960   6
 -12  -2  -2 140.945 11.1699   3
 -12   2  -2 129.780 10.2169   5
 -12   2  -2 143.633 12.8336   3
 -12   2  -2 142.524 12.5620   6
 -13  -2  -2 16.5654 5.23979   3
 -13  -2  -2 22.5187 4.94065   6
 -13   2  -2 25.5615 6.00803   6
 -13   2  -2 24.5251 5.88770   3
 -13  -3   2 0.95451 3.75980   3
 -13  -3   2 2.98348 3.32530   6
 -13   3   2 -4.2453 2.59756   6
 -13   3   2 2.88405 4.06490   3
 -12  -3   2 0.42619 3.59749   5
 -12  -3   2 11.1336 4.33764   6
 -12  -3   2 4.42965 3.34097   3
 -12   3   2 5.84266 4.78921   3
 -12   3   2 1.88822 3.60137   5
 -12   3   2 3.84315 4.19526   6
 -11  -3   2 8.73744 3.95625   5
 -11  -3   2 11.4120 4.20306   3
 -11  -3   2 12.8588 4.72160   6
 -11   3   2 13.4344 5.56623   6
 -11   3   2 9.58478 4.12988   5
 -11   3   2 7.44065 4.95090   3
 -10  -3   2 20.2591 5.00617   5
  10  -3  -2 14.0216 4.73311   4
 -10  -3   2 24.2603 5.54453   3
 -10  -3   2 16.7111 4.77598   6
 -10   3   2 15.1509 4.80691   5
 -10   3   2 20.5780 5.62692   3
 -10   3   2 32.2107 6.66084   6
  -9  -3   2 91.3179 8.32640   5
  -9  -3   2 82.5839 8.21655   3
  -9  -3   2 85.3827 7.93517   6
   9  -3  -2 96.3218 8.76581   4
  -9   3   2 90.6192 9.93190   3
  -9   3   2 84.9525 9.02870   6
  -9   3   2 91.9006 8.12781   5
  -8  -3   2 133.755 9.34968   3
  -8  -3   2 120.698 9.96139   4
   8  -3  -2 141.206 10.2087   6
  -8  -3   2 144.648 9.40173   6
   8  -3  -2 146.288 10.0608   4
  -8  -3   2 144.512 9.42357   5
  -8   3   2 151.293 11.0493   3
  -8   3   2 141.460 9.23811   5
  -8   3   2 161.491 11.0738   6
  -7  -3   2 145.537 8.71053   4
   7  -3  -2 152.287 9.57379   4
   7  -3  -2 155.283 9.92680   6
   7  -3  -2 142.485 8.81581   5
  -7  -3   2 160.541 9.37595   5
   7  -3  -2 145.140 9.97865   3
  -7  -3   2 165.286 9.30757   6
  -7  -3   2 170.106 9.66011   3
   7   3  -2 159.002 6.85647   4
  -7   3   2 137.177 9.94588   3
  -7   3   2 164.070 10.6617   6
   7   3  -2 165.628 10.2898   5
  -7   3   2 168.451 9.26637   5
   7   3  -2 156.072 9.14653   3
  -7   3   2 159.507 9.85301   4
   7   3  -2 151.459 8.69088   6
  -6  -3   2 -0.4606 1.44553   6
   6  -3  -2 -2.1801 1.98557   6
   6  -3  -2 0.59208 1.92895   3
  -6  -3   2 0.18339 1.36259   3
   6  -3  -2 2.62862 2.29100   4
  -6  -3   2 4.37261 1.90381   4
   6  -3  -2 0.00223 1.45963   5
  -6  -3   2 0.31682 1.54252   5
   6   3  -2 1.42316 1.86062   3
   6   3  -2 0.76265 1.75109   5
  -6   3   2 4.15588 2.42960   6
  -6   3   2 0.18348 1.45084   5
   6   3  -2 2.08470 1.61199   6
  -6   3   2 -1.2062 1.46157   3
  -6   3   2 5.21541 2.44415   4
   5  -3  -2 4963.93 108.455   6
   5  -3  -2 5086.86 106.431   5
  -5  -3   2 4878.54 106.099   4
   5  -3  -2 5033.46 108.969   3
   5   3  -2 5218.98 104.158   4
  -5   3   2 5147.72 109.059   6
  -5   3   2 4972.80 107.800   4
   5   3  -2 5164.84 109.116   5
   5   3  -2 5037.89 106.791   6
   5   3  -2 4913.98 106.867   3
   4  -3  -2 775.437 22.6193   3
   4  -3  -2 759.662 20.6999   5
  -4  -3   2 775.859 21.9354   5
  -4  -3   2 753.125 20.3511   4
  -4  -3   2 747.381 20.9227   3
   4  -3  -2 758.569 22.1394   6
   4  -3  -2 774.989 22.1906   4
  -4  -3   2 798.602 21.1397   6
   4   3  -2 803.945 22.6130   5
  -4   3   2 755.242 22.2692   6
   4   3  -2 759.808 21.0197   3
  -4   3   2 755.855 21.6399   4
  -4   3   2 760.198 22.6206   3
   4   3  -2 806.162 21.1309   6
   4   3  -2 778.645 19.0072   4
  -4   3   2 765.696 20.9816   5
  -3  -3   2 2177.15 47.9271   4
   3  -3  -2 2185.18 49.8135   3
   3  -3  -2 2167.68 49.4346   6
  -3  -3   2 2232.20 48.6867   6
   3  -3  -2 2189.62 49.3015   4
  -3  -3   2 2181.40 49.8063   5
   3  -3  -2 2171.95 48.0509   5
  -3  -3   2 2228.16 48.9186   3
  -3   3   2 2185.14 49.9187   3
   3   3  -2 2141.00 48.8372   3
  -3   3   2 2242.80 48.4584   5
   3   3  -2 2243.85 48.8545   6
   3   3  -2 2177.52 46.8811   4
   3   3  -2 2192.62 50.2068   5
  -3   3   2 2172.87 49.5606   6
  -3   3   2 2157.24 50.4110   4
  -2  -3   2 14.9559 2.57250   5
  -2  -3   2 13.9239 2.12341   4
   2  -3  -2 14.8734 2.14839   5
  -2  -3   2 16.6447 2.24990   6
   2  -3  -2 17.7423 2.64338   4
   2  -3  -2 18.2855 2.37296   6
   2  -3  -2 18.7243 2.43824   3
  -2  -3   2 18.1817 2.41805   3
  -2   3   2 18.0824 2.28596   5
   2   3  -2 14.2614 2.58265   5
  -2   3   2 17.2952 2.16852   4
  -2   3   2 16.8187 2.53871   6
  -2   3   2 19.3158 2.54994   3
   2   3  -2 18.1475 2.66604   6
   2   3  -2 15.3358 1.92949   4
   2   3  -2 14.8439 2.50864   3
  -1  -3   2 1094.17 26.1473   3
  -1  -3   2 1101.71 26.2757   5
   1  -3  -2 1097.68 25.3727   6
  -1  -3   2 1097.22 24.9990   4
   1  -3  -2 1103.19 25.3069   4
   1  -3  -2 1099.93 25.5637   5
  -1  -3   2 1094.23 26.1615   6
   1  -3  -2 1105.57 25.8882   3
   1   3  -2 1094.93 26.4521   6
  -1   3   2 1092.16 26.1630   3
   1   3  -2 1092.74 26.4081   3
  -1   3   2 1093.91 24.0670   4
   1   3  -2 1097.41 24.6308   4
   0  -3  -2 238.741 6.77257   3
   0  -3  -2 223.392 5.77730   4
   0  -3  -2 235.832 5.79907   4
   0  -3  -2 234.367 6.67198   6
   0  -3   2 223.144 7.92325   4
   0  -3   2 227.272 8.53665   3
   0  -3   2 238.846 8.53282   6
   0   3  -2 231.094 8.48565   3
   0   3  -2 227.071 7.62831   4
   0   3  -2 224.200 8.26461   6
   0   3   2 243.048 6.70268   6
  -1  -3  -2 9689.38 195.308   2
   1  -3   2 9999.99 215.904   2
  -1   3  -2 9882.08 214.893   2
   2  -3   2 864.831 22.8520   6
   2  -3   2 856.328 22.9834   6
  -2  -3  -2 862.687 21.2313   5
   2  -3   2 869.859 20.8308   5
   2  -3   2 864.883 23.3100   3
   2  -3   2 874.528 22.8226   3
  -2   3  -2 848.893 22.3803   4
   3  -3   2 1928.20 44.3484   6
  -3  -3  -2 1866.79 42.3703   5
  -3  -3  -2 1864.65 39.1765   6
   3  -3   2 1904.54 44.7905   3
  -3  -3  -2 1865.46 39.2300   3
   3  -3   2 1909.08 43.4438   5
   3  -3   2 1921.04 44.8681   3
   3  -3   2 1922.86 44.4848   6
  -3   3  -2 1873.72 43.6010   4
  -3   3  -2 1899.81 42.2122   5
   3   3   2 1848.89 38.6567   6
  -3   3  -2 1922.31 44.8036   3
   3   3   2 1804.82 38.6622   3
   3   3   2 1928.33 42.8377   5
  -3   3  -2 1870.19 44.4795   6
  -4  -3  -2 8.47288 1.53078   6
  -4  -3  -2 12.3350 2.33031   5
   4  -3   2 7.09423 2.30580   3
   4  -3   2 13.2594 3.04249   6
   4  -3   2 11.7960 2.14407   5
  -4  -3  -2 9.79123 1.58154   3
  -4   3  -2 8.33614 2.47576   6
  -4   3  -2 9.35326 2.10652   5
   4   3   2 9.41690 1.40454   3
  -4   3  -2 10.1972 2.41269   4
   4   3   2 6.71280 1.98368   5
   4   3   2 9.62183 1.36942   6
  -4   3  -2 7.27113 2.36570   3
   5  -3   2 3377.51 72.1968   5
   5  -3   2 3361.64 75.5426   3
   5  -3   2 3279.61 74.9133   6
  -5  -3  -2 3328.35 70.5440   6
  -5  -3  -2 3315.10 70.6959   3
  -5  -3  -2 3233.79 70.7866   4
  -5  -3  -2 3246.22 72.3921   5
  -5   3  -2 3383.44 75.6918   6
  -5   3  -2 3400.76 72.6163   5
   5   3   2 3245.07 69.8704   3
  -5   3  -2 3339.77 74.6598   4
   5   3   2 3538.79 70.1782   6
  -5   3  -2 3343.25 75.9231   3
   5   3   2 3322.55 73.4565   5
   6  -3   2 224.751 11.2478   6
  -6  -3  -2 217.832 9.70026   5
  -6  -3  -2 213.079 9.07085   3
   6  -3   2 232.146 11.7478   3
   6  -3   2 221.313 9.58930   5
  -6  -3  -2 217.650 9.02896   6
  -6   3  -2 215.249 9.90163   5
   6   3   2 195.901 8.39917   3
  -6   3  -2 218.825 11.4530   6
  -6   3  -2 217.495 11.5663   3
   6   3   2 217.723 10.3553   5
   6   3   2 224.092 8.56982   6
  -6   3  -2 216.842 11.1064   4
  -7  -3  -2 242.987 10.6827   6
  -7  -3  -2 263.677 11.4294   5
  -7  -3  -2 252.903 10.4672   4
   7  -3   2 256.774 11.4612   5
   7  -3   2 246.163 13.0411   6
   7  -3   2 263.396 13.6117   3
  -7  -3  -2 258.693 10.9444   3
   7   3   2 245.231 12.1120   5
  -7   3  -2 246.081 12.9916   4
  -7   3  -2 246.288 13.1542   6
  -7   3  -2 262.746 13.7346   3
   7   3   2 250.835 10.1856   6
   7   3   2 263.743 11.4293   3
  -7   3  -2 250.864 11.5514   5
  -8  -3  -2 -0.5904 1.95192   4
  -8  -3  -2 -0.3951 1.97279   3
  -8  -3  -2 0.03703 2.04930   5
  -8  -3  -2 0.19501 1.71311   6
   8  -3   2 1.29951 2.06729   5
  -8   3  -2 2.79152 2.14889   5
  -8   3  -2 0.42898 2.61330   6
   8   3   2 -2.4029 1.78403   3
   8   3   2 2.21257 2.53809   5
  -8   3  -2 -1.2135 2.39511   3
  -9  -3  -2 486.200 18.7764   5
  -9  -3  -2 489.037 18.6364   6
  -9  -3  -2 485.023 20.2483   4
  -9  -3  -2 499.876 19.0074   3
  -9   3  -2 474.544 22.0155   6
  -9   3  -2 495.061 22.0112   3
  -9   3  -2 540.866 19.6802   5
 -10  -3  -2 46.1745 5.87003   5
 -10  -3  -2 35.3192 6.06931   3
 -10  -3  -2 33.8108 5.71928   6
 -10   3  -2 31.8498 6.66337   3
 -10   3  -2 29.6986 6.62982   6
 -10   3  -2 33.8361 5.98531   5
 -11  -3  -2 81.3139 8.43292   3
 -11  -3  -2 81.6307 8.67065   6
 -11  -3  -2 82.3789 8.00983   5
 -11   3  -2 76.1225 8.30301   5
 -11   3  -2 79.7060 10.1322   6
 -12  -3  -2 25.4457 5.84348   5
 -12  -3  -2 21.0462 5.43495   3
 -12  -3  -2 29.6648 5.74792   6
 -12   3  -2 18.0863 6.30764   6
 -12   3  -2 25.6072 5.59527   5
 -12   3  -2 25.5390 6.15793   3
 -12  -4   2 96.3668 9.74829   5
 -12  -4   2 96.7303 9.31991   6
 -12  -4   2 96.4908 10.0835   3
 -12   4   2 81.7914 11.1099   3
 -12   4   2 81.0980 10.9062   6
 -12   4   2 97.0356 9.39015   5
 -11  -4   2 363.899 17.8679   5
 -11  -4   2 349.779 17.8232   6
 -11  -4   2 345.578 18.4373   3
 -11   4   2 357.868 20.0576   6
 -11   4   2 374.310 21.0182   3
 -11   4   2 382.906 18.5011   5
 -10  -4   2 248.399 14.1869   6
 -10  -4   2 246.045 14.1591   5
 -10  -4   2 255.966 14.4514   3
  10  -4  -2 246.368 15.3661   4
 -10   4   2 247.413 14.3919   5
 -10   4   2 249.391 15.9173   6
 -10   4   2 246.775 16.7130   3
  -9  -4   2 336.216 15.8975   6
   9  -4  -2 305.377 16.4034   4
  -9  -4   2 317.348 15.8292   5
  -9  -4   2 345.104 16.2296   3
  -9   4   2 322.854 18.0047   6
  -9   4   2 345.492 18.5750   3
  -9   4   2 327.694 15.9640   5
  -8  -4   2 218.996 11.7919   6
   8  -4  -2 240.627 13.7677   4
  -8  -4   2 258.084 13.0309   5
   8  -4  -2 236.306 13.8699   6
  -8  -4   2 228.783 12.0596   3
  -8   4   2 233.523 14.2021   3
  -8   4   2 248.666 12.6066   5
  -8   4   2 235.256 13.9610   6
   7  -4  -2 146.976 9.92931   3
  -7  -4   2 132.115 8.33229   4
  -7  -4   2 122.545 8.65588   5
  -7  -4   2 145.183 8.61068   6
   7  -4  -2 144.538 9.72276   6
   7  -4  -2 142.220 8.66246   5
   7  -4  -2 139.587 9.76879   4
  -7  -4   2 138.084 8.56448   3
   7   4  -2 136.252 9.53347   5
  -7   4   2 129.393 9.10831   4
  -7   4   2 145.173 10.1055   6
  -7   4   2 134.296 8.72439   5
   7   4  -2 135.223 8.31062   6
   7   4  -2 131.154 8.29429   3
  -7   4   2 138.161 10.0119   3
   6  -4  -2 18.0264 3.87145   5
  -6  -4   2 24.7661 4.33459   5
  -6  -4   2 18.0037 3.41654   3
  -6  -4   2 17.2267 3.31529   4
   6  -4  -2 25.2885 4.59015   4
   6  -4  -2 18.9862 4.24262   6
  -6  -4   2 18.9561 3.32603   6
   6  -4  -2 16.7796 3.83193   3
  -6   4   2 20.7749 3.72611   5
  -6   4   2 23.2780 4.78176   4
   6   4  -2 17.4289 3.32647   3
   6   4  -2 20.4375 2.04284   4
  -6   4   2 16.5819 3.81365   6
   6   4  -2 12.3004 3.42838   6
  -6   4   2 14.5849 3.73849   3
   6   4  -2 18.3815 4.00616   5
  -5  -4   2 413.977 13.9420   4
   5  -4  -2 408.149 14.4659   5
   5  -4  -2 412.017 16.2294   3
   5  -4  -2 412.332 15.7294   4
  -5  -4   2 415.465 14.1785   3
   5  -4  -2 419.818 15.9274   6
  -5  -4   2 431.606 15.5241   5
  -5  -4   2 412.281 14.0770   6
   5   4  -2 413.457 16.1332   5
   5   4  -2 413.632 14.0982   6
   5   4  -2 413.705 14.3407   3
  -5   4   2 428.685 14.7748   5
  -5   4   2 425.190 16.0945   6
  -5   4   2 412.288 16.3242   3
   5   4  -2 416.779 10.8309   4
  -5   4   2 412.564 15.3854   4
   4  -4  -2 525.279 17.9563   3
  -4  -4   2 520.283 16.2129   3
   4  -4  -2 520.230 17.5651   4
   4  -4  -2 542.383 17.8965   6
   4  -4  -2 544.931 16.5550   5
  -4  -4   2 541.498 17.7331   5
  -4  -4   2 550.107 16.3640   6
   4   4  -2 550.103 13.5712   4
  -4   4   2 552.427 18.1352   6
   4   4  -2 573.787 16.8792   3
   4   4  -2 557.309 16.4955   6
  -4   4   2 543.162 18.3013   3
  -4   4   2 557.152 16.9387   5
   4   4  -2 536.152 18.0478   5
  -4   4   2 543.412 17.2376   4
  -3  -4   2 24.8252 3.19689   5
   3  -4  -2 18.6188 3.25142   3
  -3  -4   2 16.7842 2.64149   3
   3  -4  -2 24.0962 3.54312   6
   3  -4  -2 15.4380 2.98555   4
  -3  -4   2 15.9895 2.38956   4
  -3  -4   2 17.4430 2.70248   6
   3  -4  -2 20.9394 2.88495   5
  -3   4   2 20.0219 3.24265   3
  -3   4   2 16.5966 2.84798   4
   3   4  -2 16.5902 2.76655   6
  -3   4   2 26.5967 3.07272   5
   3   4  -2 15.3535 2.64003   3
   3   4  -2 19.3233 1.96374   4
  -3   4   2 22.4821 3.35618   6
   3   4  -2 13.5858 3.08296   5
   2  -4  -2 736.063 20.1215   6
  -2  -4   2 742.095 18.9864   4
  -2  -4   2 755.376 21.1932   5
   2  -4  -2 765.127 20.0766   4
  -2  -4   2 745.064 20.0929   3
  -2  -4   2 738.025 19.8367   6
   2  -4  -2 739.273 20.3737   3
   2  -4  -2 753.967 19.5764   5
   2   4  -2 717.231 19.8963   6
   2   4  -2 756.406 17.9725   4
  -2   4   2 737.420 20.4185   3
  -2   4   2 712.721 18.9464   4
   2   4  -2 733.075 20.1606   3
  -2   4   2 761.100 20.3270   6
  -1  -4   2 484.489 14.4075   3
  -1  -4   2 476.053 13.2116   4
   1  -4  -2 482.244 13.4612   5
   1  -4  -2 456.022 13.0810   4
   1  -4  -2 464.490 13.4759   3
  -1  -4   2 480.025 14.1949   6
   1  -4  -2 466.803 13.2372   6
   1   4  -2 461.496 14.6051   6
   1   4  -2 463.029 16.1674   3
  -1   4   2 474.920 13.5344   3
  -1   4   2 466.167 11.6903   4
  -1   4   2 465.493 11.7519   4
   1   4  -2 464.489 12.5995   4
   0  -4   2 1732.88 39.8879   3
   0  -4  -2 1718.61 35.6324   4
   0  -4  -2 1667.15 36.5736   6
   0  -4  -2 1728.80 36.8281   3
   0  -4  -2 1659.69 35.4246   4
   0  -4   2 1708.19 39.8561   6
   0  -4   2 1666.59 38.4833   4
   0   4   2 1712.98 36.6846   6
   0   4  -2 1724.51 38.2545   4
   0   4  -2 1694.53 39.5423   6
   0   4  -2 1688.72 39.7721   3
   1  -4   2 1017.89 26.5591   6
   1  -4   2 979.030 26.5644   3
  -1  -4  -2 1030.15 22.0600   3
   1  -4   2 1046.45 26.5654   6
  -1  -4  -2 1040.22 22.0160   3
  -1  -4  -2 1023.79 21.9724   6
  -1  -4  -2 1051.65 21.9570   6
   1  -4   2 990.333 25.1269   4
  -1   4  -2 1018.82 25.4334   4
  -1   4  -2 996.589 26.0008   6
  -1   4  -2 1050.31 25.2897   4
  -1   4  -2 968.450 28.2470   3
   2  -4   2 114.498 6.76820   6
   2  -4   2 125.338 7.09936   3
   2  -4   2 123.719 6.72067   5
  -2  -4  -2 138.042 6.37971   5
   2  -4   2 118.473 6.80328   3
  -2  -4  -2 118.005 3.21217   6
   2  -4   2 108.431 6.51365   6
  -2  -4  -2 122.790 3.32494   6
  -2   4  -2 120.454 6.17761   4
  -2   4  -2 112.918 6.19236   4
   3  -4   2 283.992 11.7462   6
   3  -4   2 292.894 12.0745   3
   3  -4   2 295.702 11.7415   6
  -3  -4  -2 255.170 6.83954   3
  -3  -4  -2 277.561 10.4363   5
   3  -4   2 283.981 10.0188   5
   3  -4   2 288.786 11.8462   3
  -3  -4  -2 271.259 6.91391   6
  -3   4  -2 280.357 11.0472   4
  -3   4  -2 280.131 11.7341   6
   4  -4   2 42.9883 4.77677   6
   4  -4   2 42.7113 5.07838   3
  -4  -4  -2 38.3647 2.49914   3
   4  -4   2 37.1353 4.51222   6
   4  -4   2 32.4594 3.42983   5
  -4  -4  -2 37.5368 2.43820   6
  -4  -4  -2 37.6103 3.86968   5
  -4   4  -2 41.6051 4.81163   6
  -4   4  -2 36.3609 4.28598   4
   4   4   2 37.8842 4.12285   5
  -4   4  -2 43.3053 4.01317   5
  -4   4  -2 40.6782 4.73414   3
   4   4   2 39.9926 2.25976   6
  -5  -4  -2 89.3888 4.50068   3
   5  -4   2 87.5375 5.63947   5
   5  -4   2 79.8994 6.60164   3
  -5  -4  -2 85.9647 5.85627   5
  -5  -4  -2 79.4847 3.78083   4
   5  -4   2 79.1758 6.43447   6
  -5  -4  -2 82.3351 4.36110   6
  -5   4  -2 82.0362 6.90834   3
  -5   4  -2 86.2783 6.56635   4
   5   4   2 74.9982 3.88890   3
  -5   4  -2 87.7040 5.92815   5
   5   4   2 76.8137 6.12493   5
  -5   4  -2 73.5838 6.55309   6
   5   4   2 81.0221 3.96148   6
  -6  -4  -2 27.8240 3.14054   6
  -6  -4  -2 22.6861 3.95775   5
  -6  -4  -2 29.7454 3.06220   4
   6  -4   2 32.2978 5.17221   6
   6  -4   2 30.4057 3.86195   5
  -6  -4  -2 29.9022 3.24785   3
   6  -4   2 30.6706 5.31699   3
  -6   4  -2 25.0481 4.02738   5
   6   4   2 29.2417 2.97324   3
  -6   4  -2 23.3440 4.48613   6
   6   4   2 24.2299 2.92322   6
   6   4   2 33.3657 4.59159   5
  -6   4  -2 28.1554 5.04306   3
  -7  -4  -2 103.858 6.46213   3
  -7  -4  -2 117.549 7.84522   5
  -7  -4  -2 93.9625 6.24617   6
   7  -4   2 110.137 7.34621   5
   7  -4   2 110.462 8.92736   6
  -7  -4  -2 112.656 6.50798   4
   7  -4   2 97.0548 8.51892   3
  -7   4  -2 109.239 8.59636   4
   7   4   2 114.673 8.26976   5
   7   4   2 104.363 6.04509   3
  -7   4  -2 116.617 9.27589   3
  -7   4  -2 110.657 9.00850   6
   7   4   2 106.890 6.04822   6
  -7   4  -2 103.131 7.41866   5
  -8  -4  -2 65.7715 5.88893   4
  -8  -4  -2 76.6064 6.00035   3
  -8  -4  -2 68.1565 6.33794   5
  -8  -4  -2 61.0476 5.56565   6
   8   4   2 64.7235 5.31648   3
  -8   4  -2 67.4589 6.51103   5
   8   4   2 65.3822 7.72649   5
  -8   4  -2 68.2285 7.90182   3
  -8   4  -2 64.9767 8.17866   6
  -9  -4  -2 73.3218 6.73265   3
  -9  -4  -2 74.4116 7.57492   4
  -9  -4  -2 94.3673 7.80511   5
  -9  -4  -2 87.2222 7.08538   6
  -9   4  -2 61.3026 8.36818   3
  -9   4  -2 68.1433 7.21836   5
  -9   4  -2 74.0835 8.52765   6
 -10  -4  -2 24.9315 4.99677   3
 -10  -4  -2 20.8372 4.58073   5
 -10  -4  -2 19.1278 4.40675   6
 -10   4  -2 29.8098 6.83080   6
 -10   4  -2 23.7989 5.07172   5
 -10   4  -2 23.6029 6.54200   3
 -11  -4  -2 242.361 13.5421   3
 -11  -4  -2 245.292 13.4391   6
 -11  -4  -2 261.905 14.0408   5
 -11   4  -2 235.475 14.0108   5
 -11   4  -2 227.714 17.1785   6
 -11   4  -2 257.015 16.9042   3
 -12  -4  -2 54.9995 6.64609   3
 -12  -4  -2 57.1598 6.86333   6
  12  -4   2 52.1060 9.17263   6
 -12  -4  -2 52.8337 7.05368   5
 -12   4  -2 52.2474 9.20698   3
 -12   4  -2 41.6785 9.16660   6
 -12   4  -2 55.6006 7.74223   5
 -12  -5   2 -1.0927 2.46230   6
 -12  -5   2 8.52422 3.80995   3
 -12  -5   2 2.17682 3.18594   5
 -12   5   2 12.6199 5.73286   6
 -12   5   2 -6.2773 3.16103   3
 -12   5   2 -1.8295 2.76392   5
 -11  -5   2 93.2476 9.33934   5
 -11  -5   2 84.1181 9.12182   3
 -11  -5   2 80.9264 8.72355   6
 -11   5   2 92.3560 11.0199   3
 -11   5   2 78.4740 10.4355   6
 -11   5   2 85.8141 9.28905   5
  10  -5  -2 108.067 11.3658   4
 -10  -5   2 119.252 9.96616   3
 -10  -5   2 128.410 10.1406   5
 -10  -5   2 112.266 9.52522   6
 -10   5   2 117.630 10.0933   5
 -10   5   2 104.978 11.3870   3
 -10   5   2 113.680 11.3609   6
  -9  -5   2 119.343 9.40650   6
  -9  -5   2 97.3587 10.5036   5
   9  -5  -2 118.885 10.5527   4
  -9  -5   2 100.985 8.92563   3
  -9   5   2 120.010 11.3863   5
  -9   5   2 105.918 10.3955   6
  -9   5   2 105.121 10.6559   3
   8  -5  -2 5.62836 3.43226   6
  -8  -5   2 3.72723 2.22284   3
  -8  -5   2 7.58905 3.23251   5
   8  -5  -2 4.73596 3.33963   4
  -8  -5   2 6.74009 2.86625   6
  -8   5   2 9.68590 3.42339   5
  -8   5   2 3.95960 3.24636   3
  -8   5   2 3.76706 4.18421   6
   7  -5  -2 14.5196 4.26370   4
  -7  -5   2 15.5932 3.53590   6
   7  -5  -2 10.6951 3.84762   3
  -7  -5   2 16.4049 4.01233   5
  -7  -5   2 12.2913 3.11201   3
  -7  -5   2 14.0397 3.46826   4
   7  -5  -2 3.47449 3.61681   6
  -7   5   2 16.1453 4.67110   6
   7   5  -2 8.74578 2.74423   3
  -7   5   2 12.1259 3.93538   3
   7   5  -2 4.41869 3.69040   5
  -7   5   2 12.8322 3.47523   5
  -6  -5   2 173.623 10.0861   5
   6  -5  -2 168.201 10.4760   6
  -6  -5   2 168.640 9.02422   3
   6  -5  -2 151.331 8.74158   5
  -6  -5   2 177.071 8.66788   4
  -6  -5   2 174.879 8.94977   6
   6  -5  -2 171.123 10.3607   4
   6  -5  -2 174.451 10.9600   3
   6   5  -2 170.664 8.78116   6
   6   5  -2 169.457 10.6525   5
  -6   5   2 183.203 9.85530   5
  -6   5   2 177.168 11.0299   3
  -6   5   2 177.027 10.0809   4
  -6   5   2 163.829 10.6246   6
  -5  -5   2 1.68231 1.66590   6
   5  -5  -2 4.31286 2.42342   4
  -5  -5   2 4.26592 1.79919   4
  -5  -5   2 3.95489 2.19322   5
  -5  -5   2 0.00838 1.57020   3
   5  -5  -2 3.20205 2.23947   6
   5  -5  -2 1.29481 1.71408   5
   5  -5  -2 2.31456 2.15123   3
  -5   5   2 1.46726 2.09934   3
  -5   5   2 1.46059 2.23470   4
   5   5  -2 4.22930 1.97979   6
  -5   5   2 2.89777 2.19156   6
   5   5  -2 5.16304 2.56500   5
  -5   5   2 4.45356 2.11227   5
   5   5  -2 3.10475 1.90443   3
  -4  -5   2 1021.72 26.4107   3
   4  -5  -2 1002.28 26.4216   5
  -4  -5   2 974.734 27.9736   5
   4  -5  -2 980.899 27.8336   4
  -4  -5   2 963.167 25.0000   4
   4  -5  -2 953.658 27.6529   6
  -4  -5   2 996.715 25.7609   6
   4  -5  -2 997.337 28.3095   3
   4   5  -2 963.584 28.3046   5
   4   5  -2 986.414 26.2880   3
  -4   5   2 1004.73 26.9425   5
  -4   5   2 983.185 26.8315   4
  -4   5   2 995.737 28.5580   3
   4   5  -2 1003.58 26.0770   6
  -4   5   2 996.791 28.2156   6
  -3  -5   2 110.763 7.11197   5
   3  -5  -2 108.982 6.31187   5
   3  -5  -2 110.748 6.99444   6
   3  -5  -2 123.019 7.44594   3
  -3  -5   2 108.806 6.15683   6
  -3  -5   2 111.211 6.18931   3
   3  -5  -2 118.902 7.06884   4
  -3  -5   2 110.187 5.74084   4
  -3   5   2 116.966 6.52644   4
  -3   5   2 107.377 7.01516   6
   3   5  -2 119.612 4.16174   4
  -3   5   2 107.831 7.19243   3
   3   5  -2 122.639 6.59985   6
   3   5  -2 122.604 6.69199   3
   2  -5  -2 3847.05 81.3020   5
   2  -5  -2 3810.42 81.8075   6
  -2  -5   2 3784.64 83.8330   5
   2  -5  -2 3822.43 82.1125   3
   2   5  -2 3807.40 81.9498   6
  -2   5   2 3832.43 81.9318   6
  -2   5   2 3780.64 79.8809   4
   2   5  -2 3896.29 78.9678   4
  -2   5   2 3830.77 82.2372   3
   2   5  -2 3745.01 82.1555   3
   1  -5  -2 87.2857 5.11176   3
   1  -5  -2 83.9758 4.84115   4
  -1  -5   2 96.7064 5.25871   4
  -1  -5   2 97.1668 5.92528   6
   1  -5  -2 91.9134 5.27895   5
   1  -5  -2 91.7941 5.07908   6
  -1  -5   2 90.9830 5.70729   3
   1   5  -2 108.183 4.81432   4
  -1   5   2 89.2482 3.92495   4
  -1   5   2 95.8276 5.36388   3
   1   5  -2 94.1946 4.68781   4
   1   5  -2 90.2190 5.55515   3
   1   5  -2 100.341 5.87397   6
  -1   5   2 94.1133 3.97124   4
   0  -5  -2 730.062 17.2674   4
   0  -5  -2 701.993 16.9569   4
   0  -5  -2 702.526 18.0666   3
   0  -5  -2 701.108 17.9286   6
   0  -5   2 741.559 20.6475   6
   0  -5   2 730.493 20.8522   3
   0   5  -2 698.927 20.0004   6
   0   5  -2 718.626 18.8275   4
   0   5   2 709.299 18.0259   6
   0   5  -2 700.316 20.3556   3
   0   5  -2 737.496 18.7235   4
   1  -5   2 9.23500 2.15489   4
   1  -5   2 8.31297 2.22214   6
   1  -5   2 11.3159 2.74915   6
  -1  -5  -2 9.84792 1.47266   6
  -1  -5  -2 5.68889 1.18080   3
  -1  -5  -2 7.17585 1.30274   6
  -1  -5  -2 7.96324 1.39839   3
  -1  -5  -2 6.77556 0.75629   4
   1  -5   2 7.41557 2.25913   3
  -1   5  -2 8.71856 2.25469   6
  -1   5  -2 11.1823 2.28006   4
  -1   5  -2 13.6804 2.85451   4
   2  -5   2 452.714 15.5276   6
  -2  -5  -2 441.171 10.7371   3
   2  -5   2 429.595 13.9861   5
  -2  -5  -2 441.466 10.7096   6
  -2  -5  -2 441.388 10.6903   6
   2  -5   2 452.808 16.0335   3
   2  -5   2 452.205 15.7850   6
   2  -5   2 446.146 15.6654   3
  -2  -5  -2 421.263 10.6572   3
  -2   5  -2 464.478 14.4951   4
  -2   5  -2 452.091 14.7222   4
  -3  -5  -2 48.0487 2.10220   3
   3  -5   2 42.2429 4.63837   6
  -3  -5  -2 44.3251 2.06310   6
   3  -5   2 48.1070 4.15308   5
  -3  -5  -2 49.4920 4.44482   5
   3  -5   2 44.1176 4.64787   6
   3  -5   2 44.4120 4.71870   3
   3  -5   2 49.2529 5.11370   3
  -3   5  -2 45.3297 4.49241   4
  -3   5  -2 47.2724 4.39619   4
  -3   5  -2 37.8355 4.62953   6
  -4  -5  -2 329.630 9.06154   3
   4  -5   2 375.943 15.1866   3
  -4  -5  -2 345.055 9.12606   6
   4  -5   2 340.585 12.4702   5
   4  -5   2 351.942 14.4589   6
   4  -5   2 353.521 14.6863   6
   4  -5   2 351.875 14.9868   3
  -4  -5  -2 369.198 13.4868   5
  -4   5  -2 351.144 14.8220   6
   4   5   2 330.895 8.10327   6
  -4   5  -2 321.352 13.4764   4
  -5  -5  -2 190.857 6.74234   3
   5  -5   2 171.082 8.78355   5
  -5  -5  -2 188.628 6.03262   4
   5  -5   2 190.904 11.2465   3
  -5  -5  -2 186.758 6.72637   6
  -5  -5  -2 186.812 9.54940   5
   5  -5   2 190.895 10.8641   6
   5  -5   2 177.666 10.5768   6
   5   5   2 183.639 6.11039   6
  -5   5  -2 186.774 11.0544   6
  -5   5  -2 197.597 11.2111   3
  -5   5  -2 185.821 9.45935   5
  -5   5  -2 191.462 10.4526   4
   5   5   2 189.871 6.25729   3
  -6  -5  -2 659.215 17.4934   6
  -6  -5  -2 628.800 17.4788   3
  -6  -5  -2 629.952 17.0096   4
   6  -5   2 631.564 22.7105   6
  -6  -5  -2 629.714 20.8823   5
  -6   5  -2 636.513 23.4890   6
  -6   5  -2 644.416 22.3844   4
  -6   5  -2 678.540 21.2859   5
   6   5   2 631.650 16.6113   3
   6   5   2 629.448 16.7392   6
   6   5   2 649.150 21.8576   5
  -6   5  -2 680.786 24.0853   3
   7  -5   2 159.267 9.24386   5
  -7  -5  -2 159.209 7.72370   3
  -7  -5  -2 153.845 7.46027   4
  -7  -5  -2 143.111 7.35359   6
   7  -5   2 128.842 10.7373   3
  -7  -5  -2 146.897 9.26946   5
   7  -5   2 142.430 10.4983   6
  -7   5  -2 167.545 11.8720   6
   7   5   2 167.595 10.4268   5
  -7   5  -2 157.169 9.55276   5
   7   5   2 153.448 7.13546   3
  -7   5  -2 173.190 11.7860   3
   7   5   2 146.052 6.90988   6
  -8  -5  -2 5.74479 2.38926   6
  -8  -5  -2 11.3371 3.42033   5
  -8  -5  -2 6.43795 2.63827   4
  -8  -5  -2 8.19468 2.73907   3
   8   5   2 4.76213 2.48907   3
  -8   5  -2 3.93083 3.77411   6
  -8   5  -2 12.7779 3.57706   5
  -8   5  -2 7.78237 3.99176   3
  -9  -5  -2 66.1057 6.50416   4
  -9  -5  -2 58.6772 5.86989   3
  -9  -5  -2 79.4031 7.44407   5
  -9   5  -2 62.1886 9.25341   6
  -9   5  -2 72.4335 7.76546   5
 -10  -5  -2 77.5774 7.63596   3
 -10  -5  -2 78.2687 9.43018   5
 -10  -5  -2 82.7904 7.16924   6
 -10  -5  -2 76.9369 8.68239   4
 -10   5  -2 74.6774 9.68843   3
 -10   5  -2 83.9068 8.28981   5
 -10   5  -2 85.9233 10.6929   6
 -11  -5  -2 4.61111 2.95510   3
  11  -5   2 6.79681 5.42275   6
 -11  -5  -2 8.89670 3.29918   6
 -11   5  -2 2.75450 4.07718   3
 -11   5  -2 -0.0202 2.98566   5
 -11   5  -2 4.72712 4.96308   6
 -12  -5  -2 19.2011 4.33315   3
  12  -5   2 15.0853 6.32074   6
 -12  -5  -2 20.5519 4.72648   5
 -12  -5  -2 20.3084 4.47688   6
 -12   5  -2 34.9667 6.86564   3
 -12   5  -2 18.4503 5.24296   5
 -12   5  -2 17.8846 7.23120   6
 -12  -6   2 23.3160 5.18835   5
 -12  -6   2 18.0648 4.55384   3
 -12   6   2 15.9707 6.23445   5
 -12   6   2 22.4213 5.77153   3
 -12   6   2 24.3738 6.07981   6
 -11  -6   2 244.545 15.4029   5
 -11  -6   2 247.543 14.0690   6
 -11   6   2 260.659 17.7996   6
 -11   6   2 225.716 17.2866   3
 -11   6   2 244.315 15.7180   5
 -10  -6   2 137.361 10.2797   6
  10  -6  -2 139.039 12.1516   4
 -10  -6   2 167.325 11.9491   5
 -10  -6   2 141.085 10.3610   3
 -10   6   2 154.693 13.4219   3
 -10   6   2 140.238 12.6304   6
 -10   6   2 146.190 11.4673   5
  -9  -6   2 24.5645 5.76415   3
  -9  -6   2 12.9190 4.45055   5
   9  -6  -2 18.8179 5.86984   4
  -9  -6   2 18.5753 4.55089   6
  -9   6   2 22.6206 6.03749   6
  -9   6   2 12.9777 4.89728   3
  -9   6   2 8.49519 3.88841   5
   8  -6  -2 -0.4742 3.01921   6
  -8  -6   2 1.23489 2.84195   4
   8  -6  -2 1.03799 3.51846   4
  -8  -6   2 -1.0911 2.16744   3
  -8  -6   2 2.69358 2.91710   5
  -8  -6   2 0.66744 2.19883   6
  -8   6   2 3.16971 3.64748   3
  -8   6   2 1.21590 3.05881   6
  -8   6   2 0.11115 2.71609   5
   7  -6  -2 5.33248 3.49125   3
   7  -6  -2 0.45848 2.69149   4
  -7  -6   2 3.60362 2.14467   6
  -7  -6   2 3.02498 1.88070   4
  -7  -6   2 1.67482 1.91997   5
   7  -6  -2 4.56513 3.44653   6
  -7  -6   2 2.13470 2.07279   3
  -7   6   2 -0.8079 2.21162   5
  -7   6   2 -3.4384 2.89383   6
  -7   6   2 3.06666 3.07294   3
   7   6  -2 2.46211 2.65241   3
   6  -6  -2 1.01075 2.79298   3
  -6  -6   2 2.16548 2.05011   3
   6  -6  -2 -1.2235 1.98378   6
   6  -6  -2 3.12961 2.63281   4
   6  -6  -2 0.17945 1.86736   5
  -6  -6   2 1.51205 2.27253   5
  -6  -6   2 3.20278 2.04015   4
  -6  -6   2 0.89850 1.73405   6
  -6   6   2 -1.4306 2.46681   4
  -6   6   2 -2.5123 1.50528   5
   6   6  -2 -0.4641 1.90003   3
   6   6  -2 3.24074 2.62812   5
   6   6  -2 0.97936 2.17458   6
  -6   6   2 -3.0409 2.55057   3
  -6   6   2 1.33039 2.19304   6
   5  -6  -2 63.1160 6.25160   6
  -5  -6   2 59.6131 4.90007   4
   5  -6  -2 61.0224 5.49214   5
  -5  -6   2 57.6527 6.22385   5
  -5  -6   2 62.8547 5.17930   6
  -5  -6   2 62.1849 5.26694   3
   5  -6  -2 55.9522 6.42461   3
   5  -6  -2 62.9826 6.39065   4
  -5   6   2 55.6907 6.36342   3
   5   6  -2 62.1405 5.43084   3
  -5   6   2 72.0936 6.08029   5
  -5   6   2 49.5559 5.87452   6
  -5   6   2 47.9415 5.32943   4
   4  -6  -2 341.038 13.9936   4
   4  -6  -2 326.884 13.7927   6
   4  -6  -2 317.582 12.5349   5
  -4  -6   2 313.598 11.8446   6
  -4  -6   2 334.363 12.1997   3
  -4  -6   2 330.032 11.5502   4
  -4  -6   2 322.722 13.9762   5
   4  -6  -2 324.275 14.0493   3
   4   6  -2 315.107 12.0610   6
   4   6  -2 325.634 12.3115   3
  -4   6   2 344.532 14.4004   3
  -4   6   2 337.729 14.0838   6
  -4   6   2 319.020 12.6571   4
   3  -6  -2 138.142 8.21250   3
  -3  -6   2 138.517 7.44528   3
  -3  -6   2 143.272 8.70518   5
  -3  -6   2 128.051 6.96477   6
   3  -6  -2 136.078 8.07854   6
  -3  -6   2 133.659 6.70517   4
   3  -6  -2 129.723 7.38945   5
   3   6  -2 133.064 7.30311   3
   3   6  -2 144.551 7.40993   6
  -3   6   2 134.632 7.10221   4
  -3   6   2 147.815 8.29146   6
  -3   6   2 133.294 8.34429   3
   2  -6  -2 390.058 14.0809   3
   2  -6  -2 389.568 13.6912   4
  -2  -6   2 414.814 14.1055   3
  -2  -6   2 420.855 14.3214   4
   2  -6  -2 406.482 13.8488   5
   2  -6  -2 398.397 13.9985   6
   2   6  -2 393.333 13.8158   3
   2   6  -2 413.190 10.7226   4
  -2   6   2 393.221 14.2691   3
  -2   6   2 405.913 12.3823   4
  -2   6   2 386.044 13.9933   6
   2   6  -2 421.340 10.7213   4
   2   6  -2 420.014 13.8751   6
  -2   6   2 391.877 12.1456   4
   1  -6  -2 997.789 25.1027   4
   1  -6  -2 981.372 25.4629   6
   1  -6  -2 1003.75 25.7840   3
  -1  -6   2 997.248 25.4147   4
  -1  -6   2 981.122 27.1839   3
  -1  -6   2 1018.54 26.9801   6
   1   6  -2 981.142 26.6070   6
   1   6  -2 982.656 26.6255   3
   1   6  -2 982.796 23.7753   4
  -1   6   2 1005.05 22.2922   4
  -1   6   2 1020.22 25.9602   3
  -1   6   2 1019.38 22.3365   4
   1   6  -2 999.733 23.7184   4
   0  -6   2 2.64275 1.68474   6
   0  -6  -2 1.01920 1.19821   3
   0  -6  -2 5.95712 1.62819   6
   0  -6  -2 1.16109 1.24731   3
   0  -6   2 2.13387 2.02762   3
   0  -6  -2 3.49146 1.19548   4
   0  -6  -2 3.25306 1.41424   6
   0  -6  -2 5.32633 1.48290   4
   0  -6   2 3.07420 1.82143   4
   0   6  -2 3.48976 1.54961   4
   0   6  -2 3.01909 1.94912   3
   0   6  -2 1.23927 1.44643   6
   0   6  -2 3.46621 1.53078   4
  -1  -6  -2 83.2263 3.56212   4
  -1  -6  -2 85.5137 4.40719   6
  -1  -6  -2 83.4376 3.59249   4
   1  -6   2 87.1915 6.22387   6
   1  -6   2 86.6456 6.27418   6
   1  -6   2 85.6078 6.36714   3
  -1  -6  -2 81.6612 4.45130   3
  -1  -6  -2 83.3355 4.25072   6
   1  -6   2 83.9698 5.74794   4
   1  -6   2 87.6863 6.24699   3
  -1   6  -2 84.3980 5.52669   4
  -1   6  -2 88.9260 5.38474   4
   2  -6   2 277.458 11.9322   6
  -2  -6  -2 262.930 7.83772   3
  -2  -6  -2 269.058 7.93999   6
   2  -6   2 260.304 11.8908   6
  -2  -6  -2 255.306 7.87377   3
  -2  -6  -2 255.736 7.71952   6
  -2   6  -2 269.909 11.0500   4
  -2   6  -2 285.869 10.9830   4
   3  -6   2 1782.97 41.8659   5
  -3  -6  -2 1798.11 43.0189   5
  -3  -6  -2 1708.02 37.2110   3
   3  -6   2 1721.77 43.9872   6
   3  -6   2 1742.81 44.2863   3
  -3  -6  -2 1723.87 36.3269   6
   3  -6   2 1743.15 44.3793   6
   3  -6   2 1722.33 45.1715   3
  -3   6  -2 1720.78 42.7079   4
  -3   6  -2 1745.02 42.4272   4
   4  -6   2 254.987 13.0571   3
   4  -6   2 262.000 12.8621   3
   4  -6   2 275.639 13.1923   6
  -4  -6  -2 261.071 11.6971   5
   4  -6   2 257.035 10.9313   5
  -4  -6  -2 238.530 7.12896   3
  -4  -6  -2 250.481 7.19503   6
   4  -6   2 250.806 12.4051   6
  -4   6  -2 264.345 12.1335   4
  -4   6  -2 266.002 13.0381   6
  -4   6  -2 263.685 11.8897   4
  -5  -6  -2 222.868 10.8249   5
   5  -6   2 193.245 11.7335   3
   5  -6   2 193.174 11.8723   3
  -5  -6  -2 198.396 8.27192   4
  -5  -6  -2 198.118 7.51502   3
   5  -6   2 211.472 10.1250   5
   5  -6   2 205.980 11.7044   6
  -5  -6  -2 207.234 6.87654   6
   5   6   2 188.316 5.64071   3
   5   6   2 200.419 5.63260   6
  -5   6  -2 188.891 11.6796   6
  -5   6  -2 200.342 11.0880   4
   6  -6   2 500.982 20.1678   6
   6  -6   2 474.659 20.6943   3
  -6  -6  -2 477.598 18.0505   5
  -6  -6  -2 483.023 13.5674   4
  -6  -6  -2 482.954 13.8211   3
   6  -6   2 510.978 20.7703   6
  -6  -6  -2 513.335 13.9699   6
   6  -6   2 486.170 17.3520   5
   6  -6   2 473.930 20.0806   3
  -6   6  -2 467.116 20.5210   3
  -6   6  -2 453.634 18.9504   4
   6   6   2 495.725 13.9087   6
   6   6   2 480.882 12.7807   3
  -6   6  -2 472.941 20.4122   6
   7  -6   2 282.878 15.7688   6
  -7  -6  -2 274.858 10.2301   6
  -7  -6  -2 284.546 10.4919   3
  -7  -6  -2 297.051 13.8246   5
   7  -6   2 295.020 15.9569   6
  -7  -6  -2 275.190 10.3866   4
  -7   6  -2 303.639 16.6338   3
  -7   6  -2 296.169 13.9264   5
  -7   6  -2 294.875 16.0346   6
   7   6   2 270.834 9.55217   3
   7   6   2 276.139 9.40007   6
  -8  -6  -2 5.27415 2.97387   5
  -8  -6  -2 8.71172 2.50743   6
  -8  -6  -2 -0.4829 1.99302   4
   8  -6   2 2.73530 4.30560   6
  -8  -6  -2 9.42709 2.63558   3
  -8   6  -2 12.1402 3.82887   5
   8   6   2 4.74718 2.13746   3
  -8   6  -2 10.7642 4.23493   3
   9  -6   2 73.3128 10.3229   6
  -9  -6  -2 81.2700 7.46409   4
  -9  -6  -2 74.3158 7.74847   5
  -9  -6  -2 77.1621 6.48807   3
  -9  -6  -2 80.7651 6.47129   6
  -9   6  -2 84.7601 9.94464   3
  -9   6  -2 84.5595 9.68386   5
  -9   6  -2 79.0279 10.3409   6
 -10  -6  -2 83.3038 7.78866   4
 -10  -6  -2 92.6261 7.53569   3
  10  -6   2 78.5143 10.2753   6
 -10  -6  -2 85.0307 7.28577   6
 -10  -6  -2 93.4959 8.71235   5
 -10   6  -2 92.8068 10.5676   6
 -10   6  -2 92.5047 9.71207   5
 -10   6  -2 99.6418 11.0012   3
  11  -6   2 73.8521 10.3539   6
 -11  -6  -2 58.4081 6.50064   3
 -11  -6  -2 81.4504 7.15364   6
 -11  -6  -2 67.1245 7.63881   5
 -11   6  -2 59.8138 9.57153   3
 -11   6  -2 65.9242 10.3346   6
 -11   6  -2 58.6015 8.38686   5
 -12  -6  -2 84.8753 7.57917   3
  12  -6   2 85.8063 11.3128   3
 -12  -6  -2 85.4448 8.64452   5
  12  -6   2 80.8521 12.6344   6
 -12   6  -2 85.3042 12.5652   6
 -12   6  -2 81.0095 8.51660   5
 -11  -7   2 94.6370 8.54556   6
 -11  -7   2 102.470 9.66022   5
 -11   7   2 85.3355 10.5180   3
 -11   7   2 97.4785 9.53648   5
 -11   7   2 98.1029 10.9881   6
 -10  -7   2 84.0824 8.17429   6
 -10  -7   2 85.1075 9.14007   5
 -10  -7   2 95.5248 8.41650   3
 -10   7   2 84.1273 10.4576   6
 -10   7   2 90.3170 9.17427   5
 -10   7   2 92.9726 10.6794   3
  -9  -7   2 5.87951 3.49868   5
   9  -7  -2 5.46134 4.30432   4
  -9  -7   2 10.1661 3.39301   6
  -9  -7   2 8.41071 3.33163   3
  -9   7   2 6.71278 3.65567   5
  -9   7   2 13.5615 4.83596   6
  -9   7   2 11.9416 4.71327   3
  -8  -7   2 656.224 28.2430   5
  -8  -7   2 632.276 22.2395   3
  -8  -7   2 637.430 22.2169   4
   8  -7  -2 619.024 25.9451   6
  -8   7   2 652.327 27.2216   3
  -8   7   2 598.395 24.1926   5
  -8   7   2 610.554 26.3948   6
  -7  -7   2 15.9305 3.80050   4
   7  -7  -2 14.7823 4.55907   3
  -7  -7   2 14.4633 4.23340   5
  -7  -7   2 11.8155 3.31707   3
  -7  -7   2 12.1397 3.22979   6
   7  -7  -2 18.9022 4.46395   6
   7  -7  -2 12.1131 4.55758   4
  -7   7   2 19.3323 4.48229   5
  -7   7   2 14.0113 5.08483   3
  -7   7   2 16.0455 4.65037   6
  -6  -7   2 201.283 9.83048   6
  -6  -7   2 186.764 9.67257   3
  -6  -7   2 188.616 11.6221   5
   6  -7  -2 192.945 12.0800   4
   6  -7  -2 177.568 11.6628   6
   6  -7  -2 195.921 12.3629   3
  -6  -7   2 185.302 9.36928   4
  -6   7   2 199.594 11.3584   5
  -6   7   2 187.824 12.3057   3
  -6   7   2 162.592 10.3634   4
   6   7  -2 181.508 9.79743   3
  -6   7   2 169.756 11.7501   6
   5  -7  -2 187.443 11.1660   4
  -5  -7   2 185.766 9.24058   3
   5  -7  -2 192.071 11.5192   3
   5  -7  -2 169.998 9.52361   5
  -5  -7   2 194.128 9.24747   6
   5  -7  -2 181.954 11.0809   6
  -5  -7   2 187.447 8.93065   4
  -5  -7   2 196.950 11.4528   5
  -5   7   2 168.138 11.1410   6
  -5   7   2 197.918 11.8753   4
   5   7  -2 192.360 9.35979   6
   5   7  -2 186.070 9.59774   3
  -4  -7   2 219.362 9.71724   6
  -4  -7   2 211.326 9.87524   3
   4  -7  -2 213.111 11.6619   4
   4  -7  -2 217.397 11.4270   3
  -4  -7   2 216.487 9.36180   4
   4  -7  -2 217.227 10.6397   5
  -4  -7   2 211.889 11.8591   5
   4  -7  -2 217.196 11.4301   6
  -4   7   2 214.553 10.2719   4
  -4   7   2 204.761 11.5640   3
  -4   7   2 218.482 11.4440   6
   4   7  -2 211.140 10.1285   3
  -3  -7   2 155.150 7.57758   4
   3  -7  -2 158.791 8.46614   5
   3  -7  -2 155.705 8.97909   6
   3  -7  -2 156.394 9.02249   3
   3  -7  -2 156.363 9.02889   4
  -3  -7   2 156.202 8.16281   6
  -3  -7   2 156.470 9.79021   5
  -3  -7   2 164.478 8.24002   3
   3   7  -2 156.229 8.20130   3
  -3   7   2 156.421 9.08815   3
  -3   7   2 155.252 7.76742   4
   3   7  -2 150.268 8.03917   6
  -3   7   2 168.029 9.26450   6
  -3   7   2 147.618 7.76920   4
  -2  -7   2 1.70562 1.50222   3
   2  -7  -2 2.97593 2.16919   3
   2  -7  -2 2.65940 1.95409   4
  -2  -7   2 1.71586 2.03293   5
  -2  -7   2 5.17276 2.10787   6
   2  -7  -2 1.31989 1.83928   6
   2  -7  -2 2.98831 1.87173   5
  -2  -7   2 2.52678 1.70229   4
   2   7  -2 4.07611 0.96510   4
  -2   7   2 4.40264 2.13449   3
   2   7  -2 0.78029 1.57707   6
  -2   7   2 3.75343 1.66165   4
   2   7  -2 3.76073 0.94378   4
  -2   7   2 4.80771 1.64925   4
   2   7  -2 1.13830 1.72268   3
  -2   7   2 3.78580 2.07247   6
   1  -7  -2 427.507 14.4544   3
   1  -7  -2 404.223 13.9876   6
  -1  -7   2 437.606 14.2831   4
  -1  -7   2 414.317 15.4160   3
  -1  -7   2 443.058 15.5752   6
   1  -7  -2 416.277 13.8926   4
   1   7  -2 410.220 14.7496   3
  -1   7   2 432.342 10.5904   4
   1   7  -2 421.551 14.7433   6
  -1   7   2 421.249 10.5666   4
   1   7  -2 437.038 12.1562   4
   1   7  -2 418.685 12.1702   4
   0  -7   2 740.454 21.2083   4
   0  -7  -2 732.326 19.0688   4
   0  -7   2 783.759 23.0473   6
   0  -7   2 722.491 22.7966   3
   0  -7  -2 725.124 19.4342   4
   0  -7  -2 747.177 20.0887   6
   0  -7  -2 714.578 20.0463   3
   0  -7  -2 739.390 20.3054   6
   0  -7   2 742.963 22.5081   6
   0   7  -2 760.260 19.8414   4
   0   7  -2 743.231 22.2658   3
   0   7  -2 742.435 21.9252   6
   1  -7   2 911.386 25.1021   4
  -1  -7  -2 882.023 21.5862   4
   1  -7   2 891.574 26.4403   3
  -1  -7  -2 930.941 22.6342   6
   1  -7   2 925.485 26.9385   6
  -1  -7  -2 909.110 23.0094   3
   1  -7   2 906.473 26.4903   6
  -1  -7  -2 918.880 22.7294   3
   1  -7   2 913.282 27.2750   3
  -1  -7  -2 915.902 21.5259   4
  -1  -7  -2 920.857 22.9006   6
  -1   7  -2 910.070 24.1424   4
  -1   7  -2 876.961 24.2167   4
  -2  -7  -2 17.2340 2.11922   3
  -2  -7  -2 18.9893 1.68524   4
  -2  -7  -2 17.2978 2.27922   6
   2  -7   2 14.7289 3.57276   3
  -2  -7  -2 16.3549 2.01032   3
   2  -7   2 18.2044 3.81814   6
   2  -7   2 17.5662 3.78551   6
  -2  -7  -2 15.8477 2.04599   6
   2  -7   2 13.2686 3.36011   3
  -2  -7  -2 14.9622 1.59646   4
  -2   7  -2 17.9258 3.51554   4
  -2   7  -2 19.8818 3.72187   4
  -3  -7  -2 8.16091 3.00943   5
  -3  -7  -2 8.38180 1.41200   6
  -3  -7  -2 8.30609 1.49324   6
   3  -7   2 8.13779 2.64659   5
  -3  -7  -2 8.83557 1.44485   3
   3  -7   2 7.94458 3.06264   3
   3  -7   2 7.04682 2.82733   3
  -3  -7  -2 7.76538 1.03049   4
  -3  -7  -2 8.45181 1.01715   4
   3  -7   2 9.12804 2.93318   6
  -3  -7  -2 8.94826 1.47890   3
   3  -7   2 5.46415 2.90291   6
  -3   7  -2 7.01291 2.83116   4
  -3   7  -2 10.5597 2.84189   4
   4  -7   2 6.96426 3.14741   3
  -4  -7  -2 8.58607 1.41009   3
  -4  -7  -2 10.0286 1.18256   4
   4  -7   2 6.45575 3.41156   6
  -4  -7  -2 11.6656 1.55449   6
  -4  -7  -2 4.48548 2.74916   5
   4  -7   2 5.01875 2.86117   3
   4  -7   2 10.9842 3.45441   6
  -4   7  -2 8.01138 2.77786   4
  -4   7  -2 9.26923 3.19820   4
   5  -7   2 168.895 11.3623   6
   5  -7   2 178.954 11.5250   6
  -5  -7  -2 162.938 5.87960   3
  -5  -7  -2 177.799 10.3044   5
   5  -7   2 175.081 11.4444   3
   5  -7   2 162.936 9.24485   5
  -5  -7  -2 173.515 6.01129   6
   5  -7   2 156.020 11.2194   3
  -5  -7  -2 163.745 5.65242   4
  -5   7  -2 162.938 11.3437   6
  -5   7  -2 162.959 9.97085   4
  -5   7  -2 166.490 10.2499   4
  -6  -7  -2 1223.66 28.9550   4
  -6  -7  -2 1221.68 28.7828   3
   6  -7   2 1237.81 38.1944   3
   6  -7   2 1204.73 37.4301   6
   6  -7   2 1258.67 39.1917   3
  -6  -7  -2 1285.01 36.1513   5
  -6  -7  -2 1286.23 28.8911   6
   6  -7   2 1301.83 38.8872   6
   6   7   2 1123.92 26.0351   3
  -6   7  -2 1256.25 38.6658   6
  -7  -7  -2 2.47537 1.56572   3
  -7  -7  -2 0.20031 1.39459   6
   7  -7   2 4.96368 3.39603   6
  -7  -7  -2 -0.8348 2.25698   5
   7  -7   2 -1.3239 2.61373   3
   7  -7   2 1.76916 2.92155   6
  -7  -7  -2 -0.5176 1.78513   4
  -7   7  -2 1.75671 3.38540   6
   7   7   2 4.13857 1.51509   3
   7   7   2 -0.9089 1.24502   6
  -8  -7  -2 20.0300 3.12023   6
  -8  -7  -2 26.5406 5.05501   5
  -8  -7  -2 19.4341 3.56635   4
   8  -7   2 19.6894 5.84011   6
   8  -7   2 18.8259 5.70710   3
  -8  -7  -2 21.9584 3.22923   3
   8   7   2 20.6542 2.77090   3
  -8   7  -2 25.4194 6.36982   3
  -8   7  -2 23.3992 5.74349   6
  -9  -7  -2 8.82708 2.73646   6
   9  -7   2 10.0875 4.91127   3
  -9  -7  -2 4.31753 3.28979   4
  -9  -7  -2 11.5339 2.77631   3
   9  -7   2 3.19315 4.05170   6
  -9   7  -2 18.3688 5.69827   6
  -9   7  -2 5.00315 4.24696   3
 -10  -7  -2 2.62967 2.45270   6
 -10  -7  -2 -3.5530 2.55376   5
 -10  -7  -2 9.10066 3.39428   4
 -10  -7  -2 3.86777 2.49640   3
  10  -7   2 2.39052 4.67559   3
  10  -7   2 -3.7006 3.74777   6
 -10   7  -2 1.79704 3.29797   5
 -10   7  -2 -0.5313 3.78759   6
 -10   7  -2 1.64015 4.25491   3
 -11  -7  -2 93.5066 6.94132   6
 -11  -7  -2 86.8149 6.92081   3
  11  -7   2 93.2943 10.9490   3
  11  -7   2 99.2651 11.0786   6
 -11  -7  -2 97.7832 9.04745   5
 -11   7  -2 86.9723 9.40108   5
 -11   7  -2 83.9743 12.9296   6
 -11  -8   2 31.1264 6.88893   5
 -11  -8   2 30.6423 5.30941   3
 -11  -8   2 36.3557 5.71854   6
 -11   8   2 38.7302 7.92085   3
 -11   8   2 36.4656 7.44036   6
 -11   8   2 44.2089 7.10885   5
 -10  -8   2 12.7534 4.29513   3
 -10  -8   2 7.50471 3.62657   6
 -10  -8   2 12.7577 4.78943   5
 -10   8   2 17.2174 5.75876   6
 -10   8   2 5.96797 4.18342   5
 -10   8   2 13.4832 5.83664   3
  -9  -8   2 15.3071 5.01449   5
   9  -8  -2 18.9013 5.49873   4
  -9  -8   2 8.41743 3.83566   6
  -9   8   2 13.5981 5.14504   6
  -9   8   2 13.1799 4.91437   5
  -9   8   2 15.5204 7.32860   3
  -8  -8   2 86.3021 9.07085   5
   8  -8  -2 92.9603 10.4587   6
  -8  -8   2 87.2765 8.11609   4
  -8  -8   2 104.698 9.38563   3
   8  -8  -2 84.2851 9.78342   4
  -8  -8   2 99.2918 7.95998   6
  -8   8   2 86.4760 9.74218   6
  -8   8   2 75.4181 8.57024   5
  -8   8   2 109.972 11.0388   3
  -7  -8   2 36.6222 4.92611   4
  -7  -8   2 36.2872 5.22484   3
   7  -8  -2 28.7653 6.19868   6
  -7  -8   2 36.6244 4.77379   6
   7  -8  -2 35.7636 6.97885   3
   7  -8  -2 46.2519 8.53555   4
  -7  -8   2 33.9518 6.61565   5
  -7   8   2 35.2602 6.94538   3
  -7   8   2 36.5615 6.65718   6
  -6  -8   2 47.3700 7.16514   5
  -6  -8   2 39.3609 4.84645   6
  -6  -8   2 37.0226 5.10568   4
   6  -8  -2 42.8471 6.99273   4
   6  -8  -2 45.5246 7.03886   6
  -6  -8   2 41.0697 4.89281   3
   6  -8  -2 48.1398 7.34301   3
  -6   8   2 44.8931 7.35666   3
  -6   8   2 32.6326 6.68166   6
   5  -8  -2 1251.03 37.5340   6
  -5  -8   2 1271.97 37.9599   5
   5  -8  -2 1347.09 38.0475   4
   5  -8  -2 1260.63 37.8648   3
  -5  -8   2 1296.63 33.5818   6
  -5  -8   2 1271.98 33.1546   4
  -5  -8   2 1263.67 33.7889   3
  -5   8   2 1249.55 35.2538   4
  -5   8   2 1322.94 38.5931   3
   5   8  -2 1213.17 33.7407   3
  -5   8   2 1269.60 37.7178   6
   4  -8  -2 282.515 13.6975   4
   4  -8  -2 261.150 13.1904   6
   4  -8  -2 251.995 12.0777   5
  -4  -8   2 283.571 11.1800   4
   4  -8  -2 250.875 13.0744   3
  -4  -8   2 268.954 13.9646   5
  -4  -8   2 250.177 11.0845   6
  -4  -8   2 257.942 11.3422   3
  -4   8   2 245.431 13.0046   6
  -4   8   2 245.170 11.1821   4
   4   8  -2 244.428 10.9415   6
   4   8  -2 246.837 11.2369   3
  -4   8   2 238.461 11.2433   4
  -4   8   2 245.403 13.1592   3
   3  -8  -2 40.8881 5.41077   5
  -3  -8   2 46.1995 4.52386   4
   3  -8  -2 42.4239 5.43782   4
   3  -8  -2 34.4852 4.68223   6
  -3  -8   2 45.8559 6.43561   5
  -3  -8   2 44.3120 4.76265   3
  -3  -8   2 53.6795 5.04251   6
  -3   8   2 42.6053 5.24899   3
   3   8  -2 41.9233 4.47194   6
   3   8  -2 37.7569 4.45466   3
  -3   8   2 37.5959 4.20905   4
  -3   8   2 50.1827 5.43646   6
  -3   8   2 34.4560 4.08615   4
  -2  -8   2 60.3581 5.14002   4
   2  -8  -2 50.8405 5.08220   6
   2  -8  -2 62.7826 5.55041   3
  -2  -8   2 55.7824 5.38460   6
  -2  -8   2 49.1307 5.36703   3
   2  -8  -2 54.1410 5.21085   4
   2  -8  -2 58.5320 6.17285   5
  -2   8   2 65.7468 4.94315   4
  -2   8   2 60.7955 4.16980   4
   2   8  -2 56.5589 4.99065   3
  -1  -8   2 608.435 20.3410   3
  -1  -8   2 603.510 20.0256   6
   1  -8  -2 602.139 19.0149   6
   1  -8  -2 602.885 18.7913   6
   1  -8  -2 597.419 19.7302   3
   1  -8  -2 601.412 18.9894   4
   1  -8  -2 598.526 19.1298   3
  -1  -8   2 603.177 18.8104   4
   1   8  -2 609.181 17.2318   4
   1   8  -2 613.417 15.4722   4
   1   8  -2 595.221 19.8374   3
   1   8  -2 600.899 19.1815   6
   0  -8   2 2.06400 2.20333   4
   0  -8   2 -0.8670 1.78566   6
   0  -8  -2 4.36237 1.70085   6
   0  -8  -2 1.32870 1.67925   3
   0  -8  -2 1.17262 1.57983   3
   0  -8  -2 1.77391 1.38075   4
   0  -8   2 1.17260 1.82853   6
   0  -8  -2 0.43064 1.38163   4
   0  -8   2 0.89321 1.81984   3
   0  -8  -2 1.26466 1.51723   6
   0   8  -2 1.35520 1.43238   4
   0   8  -2 4.83457 2.01143   4
  -1  -8  -2 194.842 8.24953   3
   1  -8   2 184.415 10.4240   3
  -1  -8  -2 196.278 7.76512   4
  -1  -8  -2 195.348 7.99928   6
  -1  -8  -2 190.412 8.50848   3
  -1  -8  -2 197.681 8.34703   6
   1  -8   2 173.038 10.0815   6
   1  -8   2 193.768 10.7884   6
   1  -8   2 190.990 9.63038   4
   1  -8   2 188.590 10.9127   3
  -1  -8  -2 195.492 7.52490   4
  -1   8  -2 187.259 8.92669   4
  -1   8  -2 194.443 8.87001   4
  -2  -8  -2 1559.56 35.2926   3
  -2  -8  -2 1551.49 34.6315   4
  -2  -8  -2 1559.92 35.5807   6
  -2  -8  -2 1491.00 35.8714   3
  -2  -8  -2 1552.82 34.8296   4
   2  -8   2 1568.54 41.4864   6
   2  -8   2 1535.35 41.7307   3
  -2  -8  -2 1566.46 35.4943   6
   2  -8   2 1496.82 41.1368   6
   2  -8   2 1527.92 42.4598   3
  -2   8  -2 1563.49 40.8551   4
  -2   8  -2 1546.69 38.9665   4
  -3  -8  -2 584.673 15.1154   3
   3  -8   2 562.470 21.4431   3
   3  -8   2 549.092 21.2238   6
  -3  -8  -2 559.769 14.8825   6
  -3  -8  -2 575.056 20.8275   5
   3  -8   2 546.826 20.7647   6
   3  -8   2 540.602 21.6910   3
  -3  -8  -2 575.760 15.0064   6
  -3  -8  -2 573.314 14.9781   3
  -3  -8  -2 556.804 14.0944   4
   3  -8   2 558.583 19.3250   5
  -3  -8  -2 566.352 14.2764   4
  -3   8  -2 564.301 19.4427   4
  -3   8  -2 567.264 19.1980   4
  -4  -8  -2 218.622 12.0040   5
  -4  -8  -2 204.348 6.87639   3
   4  -8   2 229.937 13.0434   3
   4  -8   2 181.787 10.1865   5
   4  -8   2 212.113 12.7710   6
   4  -8   2 233.660 12.7832   6
  -4  -8  -2 214.333 7.19741   6
  -4  -8  -2 215.104 6.94442   6
  -4  -8  -2 199.667 6.64879   4
   4  -8   2 211.501 12.9617   3
  -4   8  -2 202.970 11.2624   4
  -4   8  -2 211.486 11.2947   4
   5  -8   2 807.916 28.6243   6
  -5  -8  -2 815.664 26.8523   5
   5  -8   2 762.942 31.6757   3
  -5  -8  -2 798.063 18.9299   6
  -5  -8  -2 791.662 19.0206   3
  -5  -8  -2 779.926 19.3321   4
   5  -8   2 797.737 27.9836   6
   5  -8   2 779.667 29.0374   3
  -5   8  -2 829.239 26.3486   4
  -5   8  -2 799.139 28.8645   4
  -6  -8  -2 1239.77 37.1288   5
  -6  -8  -2 1234.82 28.5901   6
   6  -8   2 1258.94 40.2791   3
  -6  -8  -2 1252.54 29.6802   4
   6  -8   2 1195.75 39.4590   6
  -6  -8  -2 1236.32 28.6722   3
   6  -8   2 1213.29 38.5500   6
   6  -8   2 1224.80 39.2659   3
  -6   8  -2 1277.57 36.4620   4
  -6   8  -2 1261.74 39.8702   6
   7  -8   2 70.0875 9.08693   6
  -7  -8  -2 79.9499 5.48430   4
  -7  -8  -2 74.9624 4.57041   6
  -7  -8  -2 85.8582 8.34814   5
   7  -8   2 71.2205 9.35976   3
  -7  -8  -2 77.9347 4.74169   3
   7  -8   2 59.7979 9.31821   6
  -7   8  -2 86.2343 10.1623   6
  -8  -8  -2 371.652 12.4202   3
  -8  -8  -2 361.711 17.7936   5
  -8  -8  -2 362.066 13.8020   4
  -8  -8  -2 372.879 12.5177   6
   8  -8   2 345.956 19.8662   6
   8  -8   2 361.131 20.7569   3
  -8   8  -2 351.308 20.1230   6
   9  -8   2 4.24790 4.05813   3
   9  -8   2 1.42027 3.81058   6
  -9  -8  -2 -0.7423 1.97695   6
  -9  -8  -2 3.82036 2.12702   3
  -9  -8  -2 0.09562 3.13497   4
  -9  -8  -2 2.50743 3.24282   5
  -9   8  -2 0.57077 4.60306   6
  10  -8   2 25.2431 7.72613   6
 -10  -8  -2 25.2227 5.07210   4
  10  -8   2 35.2698 7.79590   3
 -10  -8  -2 25.0202 5.76694   5
 -10  -8  -2 32.3303 4.30593   6
 -10  -8  -2 26.5291 4.18211   3
 -10   8  -2 28.9064 7.27719   6
  10   8   2 28.4946 3.62863   3
 -11  -8  -2 52.1764 5.59477   3
 -11  -8  -2 52.1607 5.44569   6
 -11  -8  -2 50.8040 7.84689   5
  11  -8   2 50.9454 9.78157   6
  11  -8   2 40.6974 9.34698   3
 -11   8  -2 42.1291 9.37484   6
 -10  -9   2 24.3153 6.02259   5
 -10  -9   2 20.3166 4.70256   6
 -10  -9   2 21.3029 4.25278   3
 -10   9   2 29.2840 7.29872   3
 -10   9   2 21.1478 6.70567   6
  -9  -9   2 0.21644 3.61839   5
  -9  -9   2 9.20980 3.61711   3
  -9  -9   2 7.71931 3.38606   6
  -9   9   2 1.31861 4.92794   3
  -9   9   2 10.8560 5.83602   6
   8  -9  -2 27.6615 6.83953   6
  -8  -9   2 25.2817 6.10202   5
  -8  -9   2 33.3641 5.01764   3
  -8  -9   2 23.6320 4.32963   6
   8  -9  -2 19.0528 5.80655   4
  -8  -9   2 25.5612 5.67220   4
  -8   9   2 25.5860 7.13500   3
  -8   9   2 24.1266 6.14490   6
  -7  -9   2 4.34616 3.52674   5
  -7  -9   2 2.18917 2.44175   6
   7  -9  -2 -4.8834 3.48992   4
  -7  -9   2 4.12299 2.48700   3
  -7  -9   2 -1.5084 2.59019   4
  -7   9   2 10.7814 4.93757   6
  -7   9   2 -0.5814 3.40504   3
   6  -9  -2 -0.2982 3.75046   3
  -6  -9   2 2.28031 2.42783   4
  -6  -9   2 -2.3967 2.79927   5
   6  -9  -2 -0.2478 2.79352   4
  -6  -9   2 5.75627 2.47537   6
  -6  -9   2 3.33441 2.29215   3
   6  -9  -2 6.73958 3.46200   6
  -6   9   2 -1.6135 2.85135   4
  -6   9   2 3.81745 3.59448   6
  -6   9   2 2.04786 4.14621   3
  -5  -9   2 546.033 18.5890   3
   5  -9  -2 519.390 21.5026   6
   5  -9  -2 533.195 21.9668   4
   5  -9  -2 511.689 21.7308   3
  -5  -9   2 515.941 18.0911   4
  -5  -9   2 549.297 22.4013   5
  -5  -9   2 514.146 18.1219   6
  -5   9   2 507.952 18.8648   4
  -5   9   2 549.429 22.4622   3
  -5   9   2 513.571 21.8218   6
  -5   9   2 512.566 19.3711   4
  -4  -9   2 344.591 13.7029   4
  -4  -9   2 355.291 14.2752   3
   4  -9  -2 327.409 15.7791   6
   4  -9  -2 353.065 16.6501   4
  -4  -9   2 365.576 14.2803   6
   4  -9  -2 336.165 16.2668   3
  -4  -9   2 371.125 17.5153   5
  -4   9   2 356.572 13.8979   4
   4   9  -2 329.908 13.8588   3
  -4   9   2 357.962 16.5788   6
  -4   9   2 342.470 13.7965   4
  -4   9   2 342.803 16.5320   3
   3  -9  -2 154.741 9.89301   4
  -3  -9   2 161.892 9.20662   6
  -3  -9   2 164.531 8.93008   4
   3  -9  -2 150.638 10.8389   5
   3  -9  -2 165.326 10.2956   3
   3  -9  -2 167.533 10.0360   6
  -3  -9   2 151.330 10.9188   5
  -3  -9   2 169.609 9.54382   3
   3   9  -2 161.063 9.18184   3
   3   9  -2 144.364 10.2486   6
  -3   9   2 170.826 10.6295   6
  -3   9   2 162.298 8.10766   4
  -3   9   2 169.438 8.41447   4
   2  -9  -2 17.2915 3.80588   3
  -2  -9   2 17.0761 3.84402   3
  -2  -9   2 21.2504 3.72101   4
   2  -9  -2 13.9235 3.54453   5
  -2  -9   2 14.7059 3.69777   6
   2  -9  -2 16.0601 3.61723   4
   2  -9  -2 14.2494 3.22786   6
   2  -9  -2 17.9766 3.89148   6
   2  -9  -2 15.5728 3.61653   3
   2   9  -2 10.3881 3.05490   3
   2   9  -2 18.9990 3.57515   6
  -2   9   2 16.4689 2.46557   4
  -2   9   2 18.2131 2.69020   4
  -1  -9   2 1572.86 41.0418   6
   1  -9  -2 1579.85 40.2886   3
  -1  -9   2 1537.68 38.9711   4
   1  -9  -2 1521.86 39.8229   3
   1  -9  -2 1529.39 38.9005   4
  -1  -9   2 1541.97 40.4226   6
  -1  -9   2 1565.30 41.2440   3
   1  -9  -2 1546.04 39.6983   6
   1  -9  -2 1537.38 39.0850   6
   1   9  -2 1566.86 33.6579   4
   1   9  -2 1566.38 33.6457   4
   1   9  -2 1485.61 39.9527   6
   0  -9   2 0.36002 2.12361   4
   0  -9   2 -0.0952 2.36964   3
   0  -9  -2 4.36752 2.05757   3
   0  -9   2 2.77096 2.10946   3
   0  -9  -2 5.58900 2.16245   6
   0  -9  -2 2.61815 1.68102   4
   0  -9  -2 3.07261 1.95476   6
   0  -9   2 4.35222 2.46685   6
   0  -9   2 3.20275 2.16711   6
   0   9  -2 1.24704 1.48936   4
  -1  -9  -2 444.948 14.5152   6
   1  -9   2 496.162 18.8553   6
   1  -9   2 461.448 18.6390   3
   1  -9   2 460.018 18.4141   4
  -1  -9  -2 452.842 14.4046   4
   1  -9   2 430.723 17.7324   6
   1  -9   2 433.982 20.4353   3
  -1  -9  -2 439.099 15.3550   3
  -1  -9  -2 452.189 14.0656   4
  -1  -9  -2 446.725 14.9532   6
  -1  -9  -2 443.927 14.8517   3
  -1   9  -2 441.648 15.1433   4
  -1   9  -2 444.367 14.8347   4
   2  -9   2 103.273 8.36630   6
  -2  -9  -2 105.771 6.13895   3
  -2  -9  -2 108.301 6.15252   6
   2  -9   2 96.8617 8.59232   3
   2  -9   2 105.101 8.67801   6
  -2  -9  -2 97.9214 5.55821   4
   2  -9   2 108.562 8.87095   3
  -2  -9  -2 105.802 5.65098   4
  -2  -9  -2 109.291 5.94669   3
  -2  -9  -2 113.553 5.90750   6
  -2   9  -2 110.021 7.49917   4
  -2   9  -2 109.433 7.39510   4
   3  -9   2 295.836 15.0883   6
   3  -9   2 283.166 15.0816   3
   3  -9   2 289.405 15.5583   6
  -3  -9  -2 312.920 10.1588   6
  -3  -9  -2 299.940 9.79186   4
   3  -9   2 320.517 16.2389   3
  -3  -9  -2 294.003 14.7887   5
  -3  -9  -2 300.200 10.0704   3
  -3  -9  -2 292.496 10.0683   3
  -3  -9  -2 293.396 9.89019   6
  -3   9  -2 304.355 13.5774   4
  -3   9  -2 318.839 13.7049   4
  -4  -9  -2 1033.31 24.6403   3
   4  -9   2 1034.23 34.9696   3
   4  -9   2 1038.86 33.6622   6
  -4  -9  -2 1046.71 24.7903   6
  -4  -9  -2 1054.06 24.9372   4
  -4  -9  -2 1024.52 32.8765   5
  -4  -9  -2 1068.44 24.5808   6
   4  -9   2 1046.76 34.1988   3
  -4  -9  -2 1048.10 24.9674   3
   4  -9   2 1084.72 34.5601   6
  -4   9  -2 1046.14 31.4265   4
  -4   9  -2 1080.82 31.1908   4
   5  -9   2 3222.43 81.0567   3
   5  -9   2 3224.41 79.0058   3
  -5  -9  -2 3172.73 67.9647   3
   5  -9   2 3221.05 79.4866   6
   5  -9   2 3223.85 79.8835   6
  -5  -9  -2 3217.41 68.0163   6
  -5  -9  -2 3202.34 69.1974   4
  -5  -9  -2 3283.82 77.8708   5
  -6  -9  -2 13.7919 1.99943   6
  -6  -9  -2 16.7996 4.41706   5
   6  -9   2 16.7746 5.24224   3
   6  -9   2 16.7293 5.45584   6
  -6  -9  -2 15.4387 2.12011   3
   6  -9   2 16.7484 4.92386   6
  -6   9  -2 11.3595 4.26869   4
   7  -9   2 106.092 10.7808   6
  -7  -9  -2 100.600 6.31332   4
  -7  -9  -2 91.5258 4.73622   3
  -7  -9  -2 93.0258 9.36924   5
   7  -9   2 95.7168 10.6478   6
  -7  -9  -2 92.4055 4.75121   6
  -7   9  -2 105.932 9.87337   4
  -7   9  -2 82.6912 10.3104   6
   8  -9   2 27.0791 6.97476   3
  -8  -9  -2 36.3612 3.52575   6
  -8  -9  -2 36.4065 5.03394   4
  -8  -9  -2 45.2390 7.20710   5
  -8  -9  -2 40.2091 3.56035   3
   8  -9   2 43.5728 8.19903   6
  -8   9  -2 39.6410 7.29252   4
  -8   9  -2 41.1432 7.90358   6
   9  -9   2 8.05572 5.58227   3
  -9  -9  -2 16.4813 4.02078   4
  -9  -9  -2 3.38274 3.75024   5
   9  -9   2 9.61435 4.85033   6
  -9  -9  -2 6.96942 2.14803   6
  -9   9  -2 9.58696 4.60609   4
  -9   9  -2 14.9237 5.83870   6
  10  -9   2 359.269 24.6504   6
 -10  -9  -2 389.223 18.8150   5
 -10  -9  -2 360.697 12.0868   3
 -10  -9  -2 352.808 12.0258   6
 -10   9  -2 343.833 20.8466   6
 -10 -10   2 55.5074 6.10960   3
 -10 -10   2 64.2383 8.20316   5
 -10 -10   2 46.9550 5.79447   6
 -10  10   2 41.4788 9.44170   3
  -9 -10   2 81.3178 7.37009   3
  -9 -10   2 83.7667 9.59418   5
  -9 -10   2 80.0469 7.16682   6
  -9  10   2 78.1996 11.9516   6
  -9  10   2 82.7794 10.6137   3
   8 -10  -2 67.3264 10.1194   4
   8 -10  -2 55.0708 9.34510   6
  -8 -10   2 56.4096 6.32409   6
  -8 -10   2 67.5233 8.74954   5
  -8 -10   2 69.1673 6.51664   3
  -8  10   2 51.8127 9.18820   6
  -8  10   2 70.2496 9.74597   3
  -8  10   2 67.3586 7.80575   4
   7 -10  -2 0.98083 4.19251   4
  -7 -10   2 1.14182 3.36977   5
  -7 -10   2 0.38541 2.45321   6
   7 -10  -2 -0.5019 3.67347   6
  -7 -10   2 1.63357 2.58311   3
  -7 -10   2 -1.4199 3.18086   4
  -7  10   2 3.44362 3.85810   4
  -7  10   2 -2.2983 3.57988   6
  -7  10   2 -3.6887 4.16261   3
   6 -10  -2 29.7821 6.95528   4
  -6 -10   2 33.6759 5.89556   4
  -6 -10   2 27.9776 4.61787   6
  -6 -10   2 31.1275 5.05601   3
   6 -10  -2 28.9564 6.76768   6
   6 -10  -2 37.2198 7.02329   3
  -6 -10   2 29.4986 6.46735   5
  -6  10   2 31.4041 6.62585   6
  -6  10   2 34.1003 7.23969   3
  -6  10   2 32.1926 5.59335   4
  -5 -10   2 55.4137 5.97758   4
  -5 -10   2 66.2513 8.15102   5
   5 -10  -2 62.4130 7.37171   6
  -5 -10   2 52.7109 5.52020   6
   5 -10  -2 51.7607 7.91585   4
   5 -10  -2 48.7056 8.38883   3
  -5 -10   2 50.5438 6.10216   3
  -5  10   2 50.2722 6.72151   4
  -5  10   2 53.2666 6.12534   4
  -5  10   2 48.5902 7.93103   3
  -5  10   2 62.9352 7.69578   6
   4 -10  -2 171.119 11.5141   3
   4 -10  -2 159.536 11.0878   6
  -4 -10   2 165.219 9.60709   4
  -4 -10   2 170.894 12.3876   5
  -4 -10   2 175.735 9.98214   3
   4 -10  -2 170.750 11.6698   6
   4 -10  -2 169.032 11.8205   4
  -4 -10   2 182.907 9.99452   6
  -4  10   2 162.436 9.39705   4
  -4  10   2 177.518 12.0346   6
  -4  10   2 171.038 9.48219   4
  -3 -10   2 462.553 17.4322   6
   3 -10  -2 423.032 19.0257   3
   3 -10  -2 450.599 18.6436   6
   3 -10  -2 455.204 19.0859   4
  -3 -10   2 437.968 20.2452   5
   3 -10  -2 462.324 18.9991   3
  -3 -10   2 442.814 16.7790   4
   3 -10  -2 462.480 19.4298   6
  -3 -10   2 468.192 17.7495   3
  -3  10   2 440.442 18.8001   6
  -3  10   2 441.428 14.9309   4
  -3  10   2 473.059 15.0140   4
  -2 -10   2 485.327 18.8422   3
   2 -10  -2 455.732 18.5080   3
  -2 -10   2 468.445 17.3323   4
   2 -10  -2 481.192 19.0999   6
   2 -10  -2 491.118 18.6835   6
   2 -10  -2 487.044 19.4536   3
   2 -10  -2 468.811 18.5904   4
  -2 -10   2 518.382 21.4634   6
  -2 -10   2 492.247 18.5282   6
  -2  10   2 479.556 13.0130   4
  -2  10   2 475.594 13.0788   4
   1 -10  -2 5.32173 2.63639   3
  -1 -10   2 0.80992 2.57446   6
  -1 -10   2 6.84757 2.90118   3
   1 -10  -2 2.56236 2.40776   6
  -1 -10   2 4.50137 2.45395   3
   1 -10  -2 4.80369 2.61022   3
  -1 -10   2 5.13640 3.07948   4
   1 -10  -2 1.65174 2.47216   4
  -1 -10   2 2.10574 2.24356   6
   1 -10  -2 7.19468 2.53638   6
   0 -10   2 36.6774 6.03862   6
   0 -10   2 50.0301 6.16174   6
   0 -10  -2 39.3994 4.60683   6
   0 -10   2 54.5243 6.35466   3
   0 -10  -2 52.6208 5.20865   3
   0 -10   2 44.2338 6.08238   3
   0 -10  -2 52.7329 5.32304   4
   0 -10  -2 57.4237 5.75040   3
   0 -10  -2 39.9206 5.24506   6
   0 -10   2 36.3727 4.99024   4
   0  10  -2 40.2809 3.77349   4
  -1 -10  -2 65.0197 5.28790   4
  -1 -10  -2 69.0472 5.40875   4
  -1 -10  -2 57.0798 5.60973   3
   1 -10   2 62.4275 7.08209   3
  -1 -10  -2 64.5758 5.57513   6
  -1 -10  -2 62.1588 5.25113   3
   1 -10   2 53.9568 6.71529   6
   1 -10   2 59.6405 6.96296   6
  -1 -10  -2 79.4071 5.73584   6
   1 -10   2 67.8130 7.40840   3
  -1  10  -2 63.4871 5.42320   4
  -1  10  -2 61.0485 5.18021   4
   2 -10   2 615.978 23.4313   3
  -2 -10  -2 598.700 17.9910   6
  -2 -10  -2 602.327 18.2614   4
   2 -10   2 618.420 24.3311   3
  -2 -10  -2 628.526 18.7604   6
  -2 -10  -2 576.094 17.7286   4
   2 -10   2 598.926 22.9644   6
  -2 -10  -2 600.259 18.6522   3
  -2 -10  -2 616.566 18.2812   3
   2 -10   2 612.247 23.7783   6
  -2  10  -2 616.451 19.8823   4
  -2  10  -2 608.238 19.8246   4
  -3 -10  -2 352.994 13.0809   4
   3 -10   2 376.645 18.2336   6
  -3 -10  -2 379.942 12.3406   3
  -3 -10  -2 375.903 12.1541   6
   3 -10   2 363.591 18.3360   3
   3 -10   2 351.364 17.4208   3
   3 -10   2 386.996 20.8482   6
  -3 -10  -2 359.862 12.0813   6
  -3 -10  -2 362.291 12.1946   3
  -3 -10  -2 380.385 17.8795   5
  -3  10  -2 361.745 15.2499   4
  -4 -10  -2 1042.15 25.6805   3
  -4 -10  -2 1076.99 25.5163   3
  -4 -10  -2 1076.94 25.1886   6
   4 -10   2 1006.70 34.7220   6
  -4 -10  -2 1074.06 34.3583   5
   4 -10   2 1047.69 36.3069   3
   4 -10   2 1068.28 35.6377   3
   4 -10   2 1052.66 35.7620   6
  -4  10  -2 1072.47 31.9832   4
  -5 -10  -2 57.5400 3.43347   6
   5 -10   2 65.3281 8.90354   3
  -5 -10  -2 56.3908 3.71632   3
  -5 -10  -2 56.2023 3.67110   6
   5 -10   2 54.0208 8.91551   3
  -5 -10  -2 66.5039 7.93087   5
  -5 -10  -2 51.4380 3.37473   3
   5 -10   2 54.4937 8.12226   6
   5 -10   2 60.1407 8.71341   6
  -5  10  -2 68.6494 7.75794   4
   6 -10   2 10.7416 4.90068   3
  -6 -10  -2 1.85306 2.22358   4
  -6 -10  -2 4.26310 3.71093   5
  -6 -10  -2 6.64061 1.44778   6
   6 -10   2 9.73443 4.51779   6
  -6 -10  -2 6.57974 1.58738   6
  -6 -10  -2 5.92256 1.49845   3
  -6 -10  -2 5.26841 1.31230   3
   6 -10   2 5.04078 4.80532   6
  -6  10  -2 9.73194 4.13171   4
  -7 -10  -2 1.11772 3.76917   5
   7 -10   2 9.77715 6.05290   6
  -7 -10  -2 7.68916 1.50221   3
   7 -10   2 12.0064 4.97260   6
   7 -10   2 6.92321 4.44674   3
  -7 -10  -2 6.74057 1.54200   6
  -7 -10  -2 6.05414 2.48744   4
  -7  10  -2 3.73787 3.72421   4
   8 -10   2 25.1630 7.08484   3
   8 -10   2 16.0007 7.47733   6
  -8 -10  -2 22.2749 4.46619   4
  -8 -10  -2 21.3395 2.21139   3
  -8 -10  -2 16.1174 2.03408   6
  -8 -10  -2 10.2491 4.78600   5
  -8  10  -2 28.2276 6.68003   4
  -9 -10  -2 10.8342 1.89939   6
  -9 -10  -2 11.3106 1.83616   3
   9 -10   2 13.5347 5.80955   3
  -9 -10  -2 14.5708 4.63289   5
   9 -10   2 2.51608 5.30821   6
  -9  10  -2 9.38607 4.89630   4
  10 -10   2 33.9982 7.90096   3
 -10 -10  -2 33.8172 2.85968   6
 -10 -10  -2 28.0164 6.29660   5
  10 -10   2 36.6223 7.08235   6
   9 -11  -2 24.9909 6.87036   6
  -9 -11   2 16.1141 3.65418   3
  -9 -11   2 21.7259 5.78223   5
  -9 -11   2 11.6463 3.35948   6
  -9  11   2 4.53669 5.76951   3
  -9  11   2 15.7550 6.16012   6
  -9  11   2 15.3871 5.05862   4
   8 -11  -2 22.1511 7.80662   6
   8 -11  -2 28.0082 7.04648   6
  -8 -11   2 32.8915 5.13441   6
  -8 -11   2 28.7619 4.78165   3
  -8 -11   2 27.4011 6.75965   5
  -8  11   2 29.7301 6.56358   4
  -8  11   2 33.1190 7.58669   3
  -8  11   2 30.8280 7.40634   6
  -7 -11   2 49.7302 8.14781   5
   7 -11  -2 43.6722 8.24271   6
   7 -11  -2 36.9566 7.85907   4
  -7 -11   2 48.1130 5.72120   6
   7 -11  -2 41.5803 7.39865   6
  -7 -11   2 47.0898 5.88888   3
  -7  11   2 36.9544 7.79026   6
   6 -11  -2 174.292 13.8923   3
   6 -11  -2 178.318 13.6777   6
   6 -11  -2 165.908 13.8498   3
  -6 -11   2 178.939 10.0937   6
  -6 -11   2 168.127 10.5712   4
  -6 -11   2 173.985 13.5577   5
   6 -11  -2 163.587 13.6576   6
  -6 -11   2 176.149 10.0980   3
   6 -11  -2 184.490 13.6656   4
  -6  11   2 187.710 11.5321   4
  -6  11   2 176.310 13.4113   6
  -5 -11   2 83.8274 7.33860   3
   5 -11  -2 93.7100 9.44043   6
  -5 -11   2 92.3506 10.0232   5
  -5 -11   2 88.1344 7.17398   6
   5 -11  -2 88.4435 9.87415   4
   5 -11  -2 99.9630 9.95923   3
  -5 -11   2 86.3667 7.60332   4
   5 -11  -2 64.9548 8.36289   6
   5 -11  -2 76.1100 9.18385   3
  -5  11   2 85.6490 9.10064   6
  -5  11   2 70.2502 7.28111   4
  -5  11   2 80.0200 7.87150   4
  -4 -11   2 296.459 13.8355   4
  -4 -11   2 297.178 17.4050   5
   4 -11  -2 280.198 16.2449   4
   4 -11  -2 289.357 15.9086   6
  -4 -11   2 291.237 13.8954   3
   4 -11  -2 306.256 17.0646   3
  -4 -11   2 285.957 14.0863   6
   4 -11  -2 306.121 16.4048   3
  -4  11   2 293.142 12.9297   4
  -4  11   2 289.012 12.5675   4
   3 -11  -2 433.185 18.8148   6
   3 -11  -2 438.898 20.0540   6
  -3 -11   2 443.380 17.5474   6
  -3 -11   2 419.488 21.1906   5
   3 -11  -2 460.002 19.4662   4
  -3 -11   2 424.038 17.3393   4
  -3 -11   2 433.607 17.7235   3
   3 -11  -2 449.354 20.4543   3
   3 -11  -2 433.864 19.5317   3
  -3  11   2 434.691 14.0781   4
  -3  11   2 433.398 14.2529   4
  -2 -11   2 5.75331 3.52554   4
  -2 -11   2 8.54159 3.27025   3
   2 -11  -2 7.54665 3.48283   4
   2 -11  -2 6.74547 3.40805   6
   2 -11  -2 5.31559 3.11106   3
  -2 -11   2 9.89175 3.58496   6
   2 -11  -2 3.77383 2.81688   6
  -2 -11   2 5.74266 3.43321   6
   2 -11  -2 4.16192 3.02923   3
  -1 -11   2 2.67953 3.05397   3
  -1 -11   2 3.91593 2.89564   3
  -1 -11   2 6.58146 3.25612   6
   1 -11  -2 0.33470 2.83230   3
   1 -11  -2 4.04858 2.94901   4
  -1 -11   2 -1.2188 2.60371   4
  -1 -11   2 1.04811 2.64398   6
   1 -11  -2 6.83135 3.15684   3
   1 -11  -2 0.90441 2.37920   6
   0 -11   2 3.12417 2.54637   4
   0 -11  -2 2.55135 2.48140   3
   0 -11   2 0.51736 2.53846   6
   0 -11  -2 2.33291 2.28551   6
   0 -11  -2 1.34751 2.09540   3
   0 -11   2 3.98594 3.21018   3
   0 -11   2 3.65631 3.32312   3
   0 -11  -2 3.70638 2.61124   6
   0 -11  -2 2.10075 2.38475   4
   0 -11   2 6.77538 3.46579   6
   0  11  -2 3.09361 1.57928   4
   0  11  -2 0.94146 1.53223   4
   1 -11   2 3.61568 2.80814   3
  -1 -11  -2 1.65059 2.16710   6
  -1 -11  -2 -0.3257 1.76083   3
   1 -11   2 1.15386 2.52949   6
  -1 -11  -2 2.09259 2.03126   4
   1 -11   2 0.38315 2.59153   3
  -1 -11  -2 3.60759 2.14742   6
   1 -11   2 -1.0736 1.92630   6
  -1 -11  -2 -3.2413 2.10064   3
  -1 -11  -2 -2.7301 1.93140   4
  -1  11  -2 3.12475 2.13551   4
  -1  11  -2 -2.3161 1.77287   4
  -2 -11  -2 68.7029 5.78885   6
  -2 -11  -2 59.9431 5.23539   6
   2 -11   2 78.1890 8.64185   6
  -2 -11  -2 62.9382 5.15705   3
  -2 -11  -2 51.8726 5.58585   4
   2 -11   2 71.8821 8.22986   3
   2 -11   2 60.8823 7.75707   6
  -2 -11  -2 55.9993 5.49244   3
   2 -11   2 54.7843 8.41027   3
  -2  11  -2 57.8146 5.85740   4
  -2  11  -2 64.9100 6.08649   4
  -3 -11  -2 11.8352 2.44615   3
  -3 -11  -2 5.86576 2.53167   4
  -3 -11  -2 10.6783 2.57426   6
  -3 -11  -2 6.66335 2.14715   6
   3 -11   2 12.3851 4.91405   6
  -3 -11  -2 6.26171 2.39198   3
  -3 -11  -2 9.84654 4.28806   5
   3 -11   2 9.97575 4.64312   3
  -3  11  -2 2.53836 3.28304   4
  -3  11  -2 6.44261 3.59007   4
   4 -11   2 -2.1950 3.66928   3
  -4 -11  -2 2.14408 1.55428   6
  -4 -11  -2 2.08616 1.54269   3
  -4 -11  -2 1.27398 1.37362   3
  -4 -11  -2 -0.8949 1.95531   4
  -4 -11  -2 4.50923 3.71526   5
   4 -11   2 0.98983 3.10498   6
  -4 -11  -2 1.75803 1.56394   6
   4 -11   2 0.56019 3.43184   6
  -4  11  -2 -1.7168 2.97388   4
  -5 -11  -2 16.7388 3.05181   4
  -5 -11  -2 9.77434 5.21000   5
  -5 -11  -2 14.5146 2.05873   3
   5 -11   2 18.3355 5.73982   6
   5 -11   2 13.3599 5.35331   3
  -5 -11  -2 16.8596 2.34827   3
   5 -11   2 4.25656 5.92107   3
  -5 -11  -2 13.1834 2.14318   6
  -5 -11  -2 16.0260 2.17466   6
  -5  11  -2 17.2882 4.70759   4
   6 -11   2 8.45772 5.91129   6
  -6 -11  -2 5.64114 2.54506   4
  -6 -11  -2 5.57323 1.47586   6
  -6 -11  -2 3.45225 3.85910   5
  -6 -11  -2 5.32051 1.24304   3
   6 -11   2 4.35082 4.27719   3
   6 -11   2 2.23814 3.65214   6
  -6 -11  -2 5.38357 1.36135   6
  -6  11  -2 1.41266 3.47569   4
  -7 -11  -2 23.8091 5.78623   5
   7 -11   2 18.9364 6.68362   6
  -7 -11  -2 18.8836 3.80530   4
   7 -11   2 27.4720 6.98803   3
   7 -11   2 10.7146 5.81641   6
  -7  11  -2 29.0398 6.24507   4
   8 -11   2 508.259 25.5956   6
  -8 -11  -2 510.838 23.1363   5
  -8 -11  -2 492.277 17.3296   4
   8 -11   2 499.381 25.9973   3
   9 -11   2 2.92971 4.89831   3
  -9 -11  -2 13.5192 4.72951   5
   9 -11   2 -8.6970 4.68425   6
  -9  11  -2 4.06970 4.65921   4
  -8 -12   2 2.73289 3.01316   6
   8 -12  -2 10.0504 5.11009   6
  -8 -12   2 1.72741 4.55272   5
   8 -12  -2 6.09775 4.50312   3
  -8 -12   2 2.69066 3.27686   3
  -8  12   2 7.35936 4.51114   4
  -8  12   2 10.9705 5.96528   6
   7 -12  -2 98.7307 11.3905   3
  -7 -12   2 99.7770 10.9787   5
  -7 -12   2 117.098 8.33254   6
   7 -12  -2 109.006 11.1873   6
  -7 -12   2 111.004 8.14304   3
   7 -12  -2 87.1047 12.4443   6
  -7  12   2 98.2456 11.1735   6
  -7  12   2 103.475 10.9694   4
  -6 -12   2 17.5483 5.97880   5
  -6 -12   2 11.1901 3.51585   3
   6 -12  -2 11.2894 5.53749   6
   6 -12  -2 14.4863 5.23359   6
   6 -12  -2 12.7297 5.42975   3
  -6  12   2 3.96331 3.84036   4
  -6  12   2 19.7630 6.28268   6
   5 -12  -2 42.8980 8.24525   3
   5 -12  -2 34.3638 7.35525   6
   5 -12  -2 41.6528 7.50571   4
  -5 -12   2 44.4618 5.70029   3
  -5 -12   2 47.7243 6.07588   6
   5 -12  -2 29.3355 7.13210   6
  -5  12   2 49.3177 6.74043   4
  -5  12   2 51.1509 5.94705   4
   4 -12  -2 262.541 15.7788   3
  -4 -12   2 284.063 13.7295   6
   4 -12  -2 252.748 16.3031   3
  -4 -12   2 262.811 13.2228   6
  -4 -12   2 264.313 17.1693   5
   4 -12  -2 264.396 16.2061   6
  -4 -12   2 280.604 13.5901   3
   4 -12  -2 247.059 15.0254   6
   4 -12  -2 263.533 16.5657   4
  -4  12   2 260.304 11.8936   4
  -3 -12   2 73.1643 7.27388   6
   3 -12  -2 76.8550 8.74958   6
  -3 -12   2 74.1998 9.14775   5
   3 -12  -2 77.3567 8.48085   3
   3 -12  -2 72.1914 8.22579   4
   3 -12  -2 75.5046 8.35777   6
  -3 -12   2 79.2633 7.68760   3
   3 -12  -2 67.1252 8.50434   3
  -3 -12   2 73.5281 7.37322   6
  -3  12   2 68.2674 4.63073   4
   2 -12  -2 24.3059 4.93061   6
   2 -12  -2 27.2570 5.44238   4
  -2 -12   2 26.1004 6.24907   5
   2 -12  -2 24.4418 5.34316   3
  -2 -12   2 15.8831 4.71236   6
  -2 -12   2 29.5062 5.18874   6
   2 -12  -2 25.7395 4.81266   3
  -2 -12   2 23.0382 5.31640   3
   2 -12  -2 24.8731 5.52299   6
  -1 -12   2 195.784 12.1215   3
   1 -12  -2 186.519 11.8110   6
   1 -12  -2 188.366 13.0654   6
   1 -12  -2 189.499 11.4355   3
  -1 -12   2 189.990 12.3525   6
   1 -12  -2 185.352 12.0120   4
  -1 -12   2 189.189 11.8155   6
   0 -12  -2 66.4119 7.04760   6
   0 -12   2 69.1795 9.32442   3
   0 -12   2 55.9301 7.34214   6
   0 -12   2 48.6143 8.02896   3
   0 -12  -2 71.4350 7.28962   3
   0 -12  -2 64.0452 6.43853   6
   0 -12   2 62.5681 8.37277   6
   0 -12  -2 58.7704 6.64343   3
   1 -12   2 220.154 13.4654   6
   1 -12   2 234.955 14.8863   3
  -1 -12  -2 208.598 10.9858   3
   1 -12   2 221.365 13.8864   3
  -1 -12  -2 217.844 10.7409   6
  -1 -12  -2 234.794 12.8137   4
   1 -12   2 224.601 14.0371   6
  -1 -12  -2 208.593 11.4150   6
  -1 -12  -2 227.474 11.9071   3
  -1  12  -2 217.553 9.09816   4
  -1  12  -2 223.425 9.14990   4
   2 -12   2 20.5242 5.46120   6
   2 -12   2 28.8780 7.43772   3
  -2 -12  -2 32.0014 5.68744   6
  -2 -12  -2 35.5521 4.46079   6
   2 -12   2 29.0693 6.83942   3
  -2 -12  -2 41.1741 5.36721   4
  -2 -12  -2 31.9145 5.10248   3
   2 -12   2 54.6498 8.18360   6
  -2 -12  -2 35.8500 4.42941   3
  -2  12  -2 43.8621 5.37893   4
  -2  12  -2 46.2776 5.42174   4
  -3 -12  -2 264.137 12.9851   6
  -3 -12  -2 279.840 11.2193   3
  -3 -12  -2 275.376 12.2610   4
   3 -12   2 251.883 16.3490   6
  -3 -12  -2 280.318 11.1103   6
  -3 -12  -2 280.078 16.6239   5
   3 -12   2 280.450 17.4223   3
  -3 -12  -2 280.025 11.3407   3
   3 -12   2 240.226 15.8533   3
  -3  12  -2 277.757 13.1887   4
  -4 -12  -2 44.7354 5.21428   4
   4 -12   2 54.7954 8.99096   3
  -4 -12  -2 43.9957 4.12821   6
   4 -12   2 50.8354 8.37405   6
  -4 -12  -2 40.5719 3.94593   3
  -4 -12  -2 42.4059 4.09251   6
  -4 -12  -2 48.4923 4.10782   3
  -4 -12  -2 44.9506 8.01816   5
   4 -12   2 40.6971 7.71974   3
   4 -12   2 40.2223 7.29910   6
  -4  12  -2 47.9298 6.62053   4
  -5 -12  -2 74.6697 4.34933   6
   5 -12   2 71.7036 9.94974   6
  -5 -12  -2 75.6935 4.32790   6
  -5 -12  -2 80.6656 4.39835   3
  -5 -12  -2 74.2711 4.12562   3
  -5 -12  -2 80.8542 9.63028   5
   5 -12   2 68.6822 10.5202   6
  -5 -12  -2 75.3239 6.33011   4
   5 -12   2 67.9869 10.7080   3
  -5  12  -2 82.8446 8.78539   4
   6 -12   2 11.0564 6.08886   3
   6 -12   2 11.2928 6.13466   6
  -6 -12  -2 13.0422 5.01715   5
  -6  12  -2 3.95754 3.92113   4
  -7 -12  -2 1.48518 3.66272   5
  -7 -12  -2 4.28466 3.10473   4
   7 -12   2 2.24816 4.58295   6
  -7  12  -2 1.16122 3.80624   4
   8 -12   2 21.3498 8.35213   3
  -8 -12  -2 25.4775 6.57577   5
   8 -12   2 27.4228 7.28257   6
  -8  12  -2 13.6285 5.22391   4
   7 -13  -2 -4.1473 3.13053   6
  -7 -13   2 0.75278 3.53808   5
  -7 -13   2 0.06822 3.04733   3
  -7 -13   2 1.21751 2.35978   6
  -7  13   2 -0.5727 3.77053   4
   6 -13  -2 -2.3538 4.16860   3
  -6 -13   2 3.99039 2.86536   3
   6 -13  -2 10.3910 5.25945   6
  -6 -13   2 3.46592 2.80619   6
  -6 -13   2 -0.3879 4.07124   5
  -6  13   2 4.20727 4.01684   4
  -5 -13   2 -4.9861 2.93251   5
   5 -13  -2 9.05403 5.23646   3
   5 -13  -2 3.91242 3.91700   6
  -5 -13   2 3.95053 3.09635   6
  -5 -13   2 6.71460 3.16917   3
   5 -13  -2 -1.7958 4.73660   6
   5 -13  -2 0.71859 3.39299   3
  -5  13   2 1.34584 4.49609   4
  -5  13   2 -0.2383 2.93452   4
  -4 -13   2 34.4217 5.82790   6
  -4 -13   2 35.7230 5.92277   3
   4 -13  -2 40.4472 7.02683   6
  -4 -13   2 43.6418 8.35629   5
   4 -13  -2 50.9865 8.73496   3
   4 -13  -2 44.0048 8.01426   6
  -4 -13   2 36.9298 6.17248   6
   4 -13  -2 41.2717 7.75657   3
  -4  13   2 48.1841 4.84844   4
  -4  13   2 44.7880 5.16065   4
   3 -13  -2 100.684 9.79126   6
  -3 -13   2 92.6579 8.51954   6
   3 -13  -2 87.4879 10.4253   3
  -3 -13   2 91.5476 8.83150   3
  -3 -13   2 109.015 11.2146   5
   3 -13  -2 97.5575 10.5406   3
  -3 -13   2 98.3422 8.75309   6
   3 -13  -2 99.9779 10.1640   6
  -3 -13   2 89.5647 8.73396   3
  -2 -13   2 162.045 11.3125   6
   2 -13  -2 159.582 12.0066   6
  -2 -13   2 149.611 13.3119   5
  -2 -13   2 150.445 11.2775   3
   2 -13  -2 136.192 11.7406   3
   2 -13  -2 149.791 11.3636   6
  -2 -13   2 150.598 10.6911   6
  -2 -13   2 150.181 10.9937   3
  -1 -13   2 229.600 13.6633   6
  -1 -13   2 224.114 13.3819   3
   1 -13  -2 225.194 13.5582   6
   1 -13  -2 214.857 13.1316   3
  -1 -13   2 219.921 14.3493   3
   1 -13  -2 209.022 12.7092   6
   1 -13  -2 226.185 13.7778   3
  -1 -13   2 219.076 13.1944   6
   0 -13  -2 2.76279 3.14092   3
   0 -13   2 12.2054 4.47947   3
   0 -13  -2 2.78236 2.74001   6
   0 -13  -2 0.87003 3.42889   3
   0 -13   2 12.8262 4.48906   6
   0 -13   2 6.51199 4.01532   6
   0 -13  -2 5.38552 3.37513   6
   0 -13   2 12.5350 4.54033   3
   1 -13   2 297.938 17.3993   6
  -1 -13  -2 305.423 14.6841   3
  -1 -13  -2 312.698 14.1909   3
   1 -13   2 309.490 16.8650   3
   1 -13   2 313.520 18.0276   3
  -1 -13  -2 321.892 14.8960   6
  -1 -13  -2 296.228 13.6480   6
   1 -13   2 325.468 17.0631   6
  -1  13  -2 290.167 10.6663   4
  -1  13  -2 309.606 9.63356   4
  -2 -13  -2 4.02345 2.63961   6
  -2 -13  -2 3.45800 3.10837   4
   2 -13   2 -0.5635 3.83292   6
   2 -13   2 -2.7755 4.40383   3
   2 -13   2 6.70367 4.25401   3
   2 -13   2 9.72399 4.88053   6
  -2 -13  -2 6.96809 3.06420   6
  -2 -13  -2 -0.5245 2.37919   3
  -2  13  -2 5.39556 3.00450   4
   3 -13   2 85.8013 10.3366   3
   3 -13   2 78.3751 10.5963   6
  -3 -13  -2 96.7955 10.4415   5
  -3 -13  -2 89.6370 6.35394   3
   3 -13   2 74.9123 9.87480   3
  -3 -13  -2 82.8908 6.39968   3
  -3 -13  -2 85.7094 6.46455   6
  -3 -13  -2 83.3756 6.33701   6
   3 -13   2 94.0273 11.9496   6
  -3  13  -2 90.5040 8.51586   4
  -3  13  -2 91.7221 7.72964   4
  -4 -13  -2 37.8548 7.94031   5
  -4 -13  -2 30.9416 3.77512   3
   4 -13   2 35.9244 7.99642   6
  -4 -13  -2 32.1701 3.90668   3
   4 -13   2 31.7206 7.45694   6
   4 -13   2 40.7334 8.66013   3
   4 -13   2 35.0319 7.44062   3
  -4 -13  -2 43.0985 5.82924   4
  -4 -13  -2 34.3625 3.87446   6
  -4 -13  -2 33.3651 3.89902   6
  -4  13  -2 24.0267 5.76624   4
   5 -13   2 14.6190 6.11454   6
   5 -13   2 25.0987 6.72620   3
  -5 -13  -2 20.2729 2.71393   6
  -5 -13  -2 22.9363 2.60426   3
  -5 -13  -2 19.1327 4.60238   4
  -5 -13  -2 24.8348 6.14139   5
   5 -13   2 25.0325 6.31713   6
  -5 -13  -2 20.6425 2.76781   6
  -5  13  -2 14.1912 5.23122   4
  -6 -13  -2 3.85194 3.57681   4
  -6 -13  -2 1.57194 3.86449   5
   6 -13   2 8.22228 5.53610   6
   6 -13   2 2.65954 4.93853   6
   6 -13   2 -1.8329 3.49634   3
  -6  13  -2 12.1131 4.09521   4
   7 -13   2 1.33985 4.79625   6
   7 -13   2 -2.5139 3.62460   3
  -7 -13  -2 3.92802 4.67042   5
  -7  13  -2 -0.1582 3.10819   4
  -6 -14   2 8.16792 2.96700   6
   6 -14  -2 -1.1098 2.90669   3
  -6 -14   2 6.22174 3.47194   3
  -6 -14   2 5.63049 4.48806   6
  -6  14   2 6.74558 3.21309   4
  -5 -14   2 22.0752 4.61823   6
   5 -14  -2 14.0437 6.39741   6
  -5 -14   2 7.13140 5.14325   5
  -5 -14   2 12.3915 4.33279   6
  -5 -14   2 12.8662 4.14924   3
   5 -14  -2 16.1895 7.37072   3
  -5  14   2 18.4142 3.66773   4
  -4 -14   2 1.58219 4.10051   5
  -4 -14   2 2.22023 3.24588   6
   4 -14  -2 4.63592 4.43803   6
  -4 -14   2 3.09096 3.34670   3
  -4 -14   2 1.64141 3.55006   6
   4 -14  -2 -6.5107 3.32317   6
   4 -14  -2 7.31008 3.62200   3
   4 -14  -2 3.64233 4.49570   3
  -4 -14   2 2.17010 2.95518   3
  -4  14   2 0.49445 1.94081   4
  -3 -14   2 35.6439 6.24514   3
   3 -14  -2 42.6427 7.52892   3
   3 -14  -2 24.7070 6.20096   6
   3 -14  -2 37.3603 7.59028   3
  -3 -14   2 48.4404 6.64306   3
  -3 -14   2 38.7669 6.51422   6
  -3 -14   2 43.9870 6.62244   6
  -3 -14   2 36.2827 8.54094   5
   3 -14  -2 41.7429 7.54659   6
  -2 -14   2 233.984 14.1591   3
   2 -14  -2 237.511 15.0880   6
   2 -14  -2 213.012 13.8959   6
  -2 -14   2 227.283 16.7150   5
  -2 -14   2 248.506 14.7306   3
   2 -14  -2 247.652 15.9291   3
   2 -14  -2 220.993 14.1212   3
  -2 -14   2 242.208 14.3255   6
  -2 -14   2 256.598 14.4130   6
  -1 -14   2 226.768 14.6086   3
   1 -14  -2 246.612 14.3499   3
   1 -14  -2 248.587 14.0746   6
  -1 -14   2 257.297 15.4188   6
   1 -14  -2 245.787 14.8963   6
   1 -14  -2 264.527 15.5448   3
  -1 -14   2 282.263 16.2597   3
   0 -14  -2 136.147 10.7030   3
   0 -14   2 145.070 12.3646   3
   0 -14   2 138.864 11.3059   6
   0 -14   2 129.682 11.7746   6
   0 -14   2 144.669 12.4630   3
   0 -14  -2 158.287 10.7037   3
   0 -14  -2 150.595 11.0058   6
   0 -14  -2 119.045 9.74788   6
  -1 -14  -2 225.370 12.0492   3
   1 -14   2 217.220 14.5617   6
  -1 -14  -2 213.093 12.6643   6
   1 -14   2 217.146 15.0994   6
   1 -14   2 184.973 14.4721   3
  -1 -14  -2 211.490 12.6539   3
   1 -14   2 198.935 14.7812   3
  -1 -14  -2 197.670 11.3087   6
   2 -14   2 6.54240 3.98680   6
  -2 -14  -2 5.44300 3.14632   3
  -2 -14  -2 6.21037 2.84008   6
   2 -14   2 1.19106 4.21297   3
   2 -14   2 -0.5594 3.87790   3
  -2 -14  -2 -3.2521 2.73656   3
   2 -14   2 1.04572 2.79629   6
  -2 -14  -2 -5.7916 2.62809   6
  -2  14  -2 0.48419 2.27946   4
  -2  14  -2 1.86626 2.89658   4
  -3 -14  -2 13.2498 5.22005   4
  -3 -14  -2 6.14927 2.92204   6
   3 -14   2 8.64579 5.50237   3
   3 -14   2 5.05466 5.52045   3
   3 -14   2 4.13187 4.38371   6
  -3 -14  -2 12.6841 5.85927   5
  -3 -14  -2 10.9943 2.97712   6
  -3 -14  -2 8.10092 3.02145   3
  -3 -14  -2 9.93966 3.40595   3
   3 -14   2 3.88827 5.88836   6
  -3  14  -2 7.84454 3.70414   4
  -4 -14  -2 267.285 10.1920   6
  -4 -14  -2 265.072 10.3257   3
   4 -14   2 261.177 18.3581   6
  -4 -14  -2 266.461 10.4890   3
  -4 -14  -2 266.314 17.7205   5
   4 -14   2 266.200 18.2439   3
  -4 -14  -2 260.675 13.5593   4
   4 -14   2 265.929 18.3626   6
  -4 -14  -2 266.038 10.3740   6
  -4  14  -2 259.188 13.7484   4
  -5 -14  -2 13.9605 2.04814   3
  -5 -14  -2 12.3333 1.90585   6
   5 -14   2 17.2817 6.05934   3
  -5 -14  -2 12.7963 2.18261   6
   5 -14   2 11.7756 5.42230   6
  -5 -14  -2 7.43527 4.62588   5
  -5  14  -2 12.1136 4.84667   4
   6 -14   2 61.1341 10.4370   6
   6 -14   2 60.6573 9.20565   3
  -6 -14  -2 71.5546 9.28112   5
  -6  14  -2 61.8578 7.70749   4
   4 -15  -2 96.7738 10.7517   6
   4 -15  -2 101.176 13.0248   3
  -4 -15   2 100.430 8.72045   3
  -4 -15   2 97.3559 8.91744   6
  -4 -15   2 88.4521 12.4024   5
  -3 -15   2 6.52435 3.41072   6
  -3 -15   2 0.71205 3.23047   6
  -3 -15   2 1.20991 5.64197   5
  -3 -15   2 3.36298 3.10577   3
   3 -15  -2 -3.4669 2.85712   3
  -2 -15   2 1.96387 3.51467   3
  -2 -15   2 2.58259 3.38576   6
   2 -15  -2 11.0544 4.52851   3
   2 -15  -2 3.44206 3.82110   6
  -2 -15   2 3.37120 4.43873   5
   2 -15  -2 6.79579 3.31448   6
  -2 -15   2 5.54769 3.45251   6
  -1 -15   2 1.32002 3.85280   6
   1 -15  -2 -4.3735 2.90977   6
   1 -15  -2 -0.1818 3.42211   6
   1 -15  -2 2.35321 4.51415   3
   1 -15  -2 -2.6219 3.15639   3
  -1 -15   2 6.16598 4.01552   6
  -1 -15   2 0.57540 3.86231   3
   0 -15  -2 283.889 15.8320   3
   0 -15   2 294.214 17.0269   6
   0 -15  -2 284.984 15.8729   6
   0 -15  -2 282.873 15.2471   3
   0 -15   2 271.669 16.9468   6
   0 -15   2 290.031 17.7115   3
   0 -15  -2 273.522 14.6876   6
  -1 -15  -2 70.9958 8.24578   6
  -1 -15  -2 84.3698 7.59783   6
   1 -15   2 80.1858 10.2459   6
  -1 -15  -2 73.5036 8.19883   3
   1 -15   2 80.3382 10.0703   3
   1 -15   2 88.2100 9.93607   6
  -1 -15  -2 79.1314 7.87689   3
   2 -15   2 9.71622 4.25202   3
  -2 -15  -2 9.89258 3.41487   3
  -2 -15  -2 10.0145 3.40324   3
   2 -15   2 4.97759 5.33127   6
  -2 -15  -2 6.19945 3.66869   6
  -2 -15  -2 2.90555 5.03186   5
  -2 -15  -2 9.41742 3.22741   6
  -3 -15  -2 37.0245 4.67194   6
   3 -15   2 31.5643 7.62178   6
  -3 -15  -2 39.2006 4.88461   3
  -3 -15  -2 36.4311 4.72470   3
  -3 -15  -2 35.2466 7.21602   5
  -3 -15  -2 40.3089 4.73365   6
  -3  15  -2 34.9403 5.95011   4
  -4 -15  -2 157.673 8.00410   6
   4 -15   2 167.920 15.4711   3
  -4 -15  -2 152.154 14.5743   5
  -4 -15  -2 156.657 7.79485   3
  -4 -15  -2 163.943 8.60447   6
  -4  15  -2 167.904 10.3554   4
 -13   0   3 28.2030 6.47067   6
 -13   0   3 27.9764 6.43642   5
 -12   0   3 2.77333 3.29688   5
 -12   0   3 2.26347 3.73883   6
 -12   0   3 -0.1232 3.63915   3
 -11   0   3 4.51256 3.97144   6
 -11   0   3 5.77932 3.64291   5
 -11   0   3 3.87433 3.75706   3
 -10   0   3 1.53184 2.75667   3
  10   0  -3 0.18937 2.91361   4
 -10   0   3 3.85276 3.93865   6
 -10   0   3 -0.1266 2.22913   5
  -9   0   3 1082.85 33.9463   6
   9   0  -3 1049.97 31.6800   4
  -9   0   3 1059.45 32.3871   5
  -9   0   3 1049.01 34.6800   3
   8   0  -3 -0.2924 1.92714   4
  -8   0   3 -0.5228 1.83723   5
  -8   0   3 2.24446 2.66601   6
  -8   0   3 2.40763 2.55076   4
   8   0  -3 -2.6437 2.47239   6
  -8   0   3 -3.3648 2.51659   3
   7   0  -3 2966.12 68.0914   4
  -7   0   3 2977.46 70.6023   3
  -7   0   3 2974.61 70.1642   6
   7   0  -3 2901.28 70.6585   3
   7   0  -3 2929.20 69.2537   5
   7   0  -3 2970.94 70.0548   6
  -7   0   3 2972.80 71.4964   4
  -7   0   3 2973.98 66.9413   5
   6   0  -3 -2.7837 1.33695   4
  -6   0   3 -0.0572 1.35347   5
  -6   0   3 2.01972 1.80817   4
   6   0  -3 0.39830 1.62550   5
  -6   0   3 1.05380 1.51787   6
   6   0  -3 -0.9336 1.70552   6
   6   0  -3 -0.6952 1.30319   3
  -6   0   3 -0.8816 1.20838   3
  -5   0   3 831.866 24.1581   3
   5   0  -3 860.528 23.8549   6
  -5   0   3 822.745 23.9560   6
   5   0  -3 822.125 23.0320   5
  -5   0   3 789.598 23.3675   4
   5   0  -3 816.972 24.1455   3
  -5   0   3 861.962 22.8028   5
   5   0  -3 817.045 23.3310   4
  -4   0   3 0.87600 1.31096   4
   4   0  -3 0.53506 1.57937   6
   4   0  -3 0.52185 1.20270   5
  -4   0   3 -1.5774 1.22373   6
   4   0  -3 1.24799 1.35316   3
  -4   0   3 0.20934 1.00321   5
  -4   0   3 0.60793 1.33227   3
   4   0  -3 2.29256 1.54995   4
   3   0  -3 9.32363 2.08907   6
   3   0  -3 11.5816 2.25102   4
  -3   0   3 10.3020 1.88909   5
   3   0  -3 10.4241 2.19399   3
  -3   0   3 9.57255 2.20417   3
  -3   0   3 8.43328 2.02308   4
   3   0  -3 10.9240 1.96913   5
  -3   0   3 9.49367 2.08289   6
  -2   0   3 -0.2332 0.81074   4
   2   0  -3 -0.4325 0.81643   6
   2   0  -3 -0.0178 0.76463   3
  -2   0   3 -0.4924 0.90196   3
   2   0  -3 1.66770 0.99254   4
  -2   0   3 -0.1196 0.61486   5
  -2   0   3 0.34077 0.79892   6
   2   0  -3 -1.1051 0.47460   5
  -1   0   3 1878.20 40.3242   4
   0   0   3 0.59021 0.32396   5
   0   0   3 0.93868 0.77753   4
   0   0  -3 0.41008 0.38769   5
   0   0   3 1.50835 0.84674   3
   0   0  -3 0.08508 0.68160   4
   0   0  -3 0.15982 0.85808   6
   0   0  -3 -0.3462 0.69328   3
   1   0   3 4172.40 99.3844   2
  -1   0  -3 4201.01 94.2088   2
   2   0   3 1.21660 0.83595   3
   2   0   3 1.16024 0.82481   6
  -2   0  -3 1.44550 0.87333   6
  -2   0  -3 0.26200 0.73384   3
   3   0   3 156.057 6.49754   3
   3   0   3 147.363 6.22176   3
  -3   0  -3 146.349 6.26442   6
   3   0   3 139.959 5.05140   5
  -3   0  -3 150.455 5.09744   5
   4   0   3 2.59434 1.30671   6
  -4   0  -3 1.59338 1.34357   6
  -4   0  -3 2.11238 1.25270   3
  -4   0  -3 1.62802 0.84175   5
   4   0   3 2.79121 1.23374   3
   4   0   3 1.40127 1.08358   5
   4   0   3 0.25077 1.28744   3
   5   0   3 1099.17 27.0443   5
  -5   0  -3 1148.95 26.6426   5
   5   0   3 1090.76 28.3376   3
  -5   0  -3 1050.04 31.0149   6
  -5   0  -3 1060.43 27.8416   4
   5   0   3 1122.12 28.2583   6
  -6   0  -3 0.27682 1.51693   3
  -6   0  -3 1.21492 1.71950   6
   6   0   3 2.25554 1.72204   3
   6   0   3 0.92668 1.32412   6
   6   0   3 -0.0971 1.21789   5
  -6   0  -3 0.65609 1.15126   5
  -6   0  -3 2.58718 1.81766   4
   7   0   3 30.2888 3.87886   5
  -7   0  -3 30.1610 4.06950   5
   7   0   3 34.3567 4.36094   3
  -7   0  -3 27.5442 4.72670   4
  -7   0  -3 35.7968 4.78424   6
  -7   0  -3 29.6906 4.69694   3
   7   0   3 36.0323 4.93976   6
  -8   0  -3 1.91580 2.00840   5
  -8   0  -3 -1.2988 2.83813   4
  -8   0  -3 -1.5108 2.20794   3
  -8   0  -3 3.12115 2.43561   6
  -9   0  -3 200.988 10.7796   5
  -9   0  -3 190.956 12.1482   6
  -9   0  -3 205.402 12.3932   3
   9   0   3 189.954 11.2106   5
 -10   0  -3 1.35866 2.76401   3
 -10   0  -3 -4.0181 2.77178   6
 -10   0  -3 6.20567 3.01374   5
 -11   0  -3 959.312 34.3683   3
 -11   0  -3 985.754 33.5560   6
 -12   0  -3 -2.3294 2.51950   6
 -12   0  -3 -0.6493 3.41902   3
 -12   0  -3 -0.5412 3.18382   5
 -13  -1   3 32.4684 7.21991   3
 -13   1   3 28.5698 6.39909   6
 -12  -1   3 75.6553 9.54062   3
 -12  -1   3 97.5136 9.34998   5
 -12  -1   3 90.4220 10.0397   6
 -12   1   3 88.1285 9.43366   5
 -12   1   3 97.3058 10.8924   6
 -12   1   3 80.7054 10.5710   3
 -11  -1   3 39.6088 7.23698   3
  11  -1  -3 41.0398 6.56917   4
 -11  -1   3 33.3611 7.02037   6
 -11  -1   3 27.7122 6.24114   5
 -11   1   3 44.2104 7.83726   6
 -11   1   3 51.9559 8.49555   3
 -11   1   3 55.2222 7.09708   5
  10  -1  -3 90.6999 8.24632   4
 -10  -1   3 96.5207 8.48651   5
 -10  -1   3 97.5580 11.3813   6
 -10  -1   3 89.0188 9.18778   3
  10   1  -3 86.2436 7.87141   4
 -10   1   3 72.7749 9.41019   3
 -10   1   3 86.3392 9.42370   6
 -10   1   3 81.2402 8.17963   5
  -9  -1   3 696.765 25.7320   6
  -9  -1   3 697.355 24.1080   5
   9  -1  -3 712.097 24.3620   4
  -9  -1   3 720.829 26.1237   3
  -9   1   3 706.113 24.1875   5
   9   1  -3 691.845 23.0834   4
  -9   1   3 677.198 26.7890   3
  -9   1   3 713.187 26.2779   6
   8  -1  -3 45.9858 6.13467   4
  -8  -1   3 38.1855 5.92765   3
  -8  -1   3 47.5758 6.20037   6
  -8  -1   3 42.9771 5.38800   5
   8  -1  -3 40.8650 6.23035   6
  -8  -1   3 42.5673 5.62580   4
  -8   1   3 46.9330 5.45696   5
  -8   1   3 35.7919 5.94597   6
  -8   1   3 41.3553 6.30724   3
  -8   1   3 35.6036 6.27941   4
   8   1  -3 48.9489 5.07247   4
  -7  -1   3 0.19955 1.66897   5
   7  -1  -3 3.16563 2.41219   4
   7  -1  -3 1.57827 2.47499   3
  -7  -1   3 6.32685 2.73666   4
  -7  -1   3 1.35392 2.07826   6
  -7  -1   3 1.01745 2.29576   3
   7  -1  -3 1.93820 2.63962   6
  -7   1   3 5.20485 2.72597   3
  -7   1   3 -1.1662 1.63833   6
  -7   1   3 1.93040 2.26526   4
  -7   1   3 2.18573 1.92039   5
   7   1  -3 5.28671 2.14257   5
   7   1  -3 0.71711 1.92575   3
   6  -1  -3 93.5706 6.70474   4
   6  -1  -3 92.3608 6.93133   6
  -6  -1   3 95.7636 6.28378   5
  -6  -1   3 97.7530 6.82309   4
  -6  -1   3 95.7685 6.90774   3
  -6  -1   3 81.8475 6.46673   6
   6  -1  -3 95.6120 7.30332   3
   6  -1  -3 92.2567 6.36301   5
   6   1  -3 92.6103 6.63660   6
   6   1  -3 99.2829 6.88861   3
  -6   1   3 91.4662 6.75842   4
   6   1  -3 92.6183 6.45179   4
  -6   1   3 91.7196 7.37249   3
  -6   1   3 98.5003 6.40469   5
   6   1  -3 91.6901 6.75373   5
  -5  -1   3 140.702 7.58015   4
  -5  -1   3 155.599 8.28532   3
   5  -1  -3 142.499 8.00795   6
   5  -1  -3 143.460 7.84539   4
   5  -1  -3 147.197 8.25969   3
  -5  -1   3 153.531 8.07638   6
  -5  -1   3 157.129 7.85776   5
   5  -1  -3 137.823 7.42984   5
  -5   1   3 144.608 7.46147   5
   5   1  -3 148.469 8.05194   3
  -5   1   3 138.048 8.16848   6
   5   1  -3 143.448 7.93664   6
   5   1  -3 163.098 7.83834   4
  -5   1   3 134.560 7.69133   4
   5   1  -3 151.246 7.96071   5
  -5   1   3 148.011 8.43053   3
  -4  -1   3 32.6527 3.50939   6
   4  -1  -3 32.4141 3.66260   3
   4  -1  -3 35.9621 3.68387   4
  -4  -1   3 32.6571 3.60146   3
   4  -1  -3 31.9081 3.21157   5
  -4  -1   3 33.2504 3.46012   4
   4  -1  -3 28.1902 3.52077   6
  -4  -1   3 27.2685 3.14397   5
  -4   1   3 37.1668 3.73907   4
  -4   1   3 33.0936 3.61490   6
   4   1  -3 31.1325 3.70087   6
   4   1  -3 34.4835 3.41806   4
  -4   1   3 35.9442 3.91911   3
   4   1  -3 34.9826 3.70402   3
  -4   1   3 36.5742 3.32891   5
   4   1  -3 38.2948 3.80006   5
   3  -1  -3 3.36109 1.46011   4
  -3  -1   3 3.96749 1.59789   6
   3  -1  -3 3.27578 1.35682   5
  -3  -1   3 4.98339 1.59252   3
   3  -1  -3 4.17805 1.55979   3
   3  -1  -3 3.93169 1.52561   6
  -3  -1   3 4.07050 1.43451   5
  -3  -1   3 5.34078 1.60465   4
   3   1  -3 5.88298 1.58568   4
  -3   1   3 3.32109 1.13362   5
  -3   1   3 4.16137 1.60286   4
   3   1  -3 7.08781 1.92316   3
   3   1  -3 4.14767 1.55107   5
  -3   1   3 1.53074 1.30241   6
  -3   1   3 3.10810 1.48987   3
   3   1  -3 5.20822 1.66521   6
   2  -1  -3 126.747 6.09401   3
  -2  -1   3 135.047 6.28315   3
   2  -1  -3 140.432 5.32502   5
  -2  -1   3 138.929 6.03600   4
  -2  -1   3 138.647 5.75940   5
   2  -1  -3 139.040 6.05060   4
  -2  -1   3 131.518 6.09157   6
   2  -1  -3 140.085 6.11352   6
  -2   1   3 140.050 6.10947   3
   2   1  -3 138.858 6.27361   6
   2   1  -3 123.828 6.15401   3
  -2   1   3 140.816 5.24702   5
   2   1  -3 137.425 5.98942   4
  -2   1   3 125.122 5.67610   4
  -2   1   3 140.431 6.10641   6
   2   1  -3 141.059 5.92660   5
  -1  -1  -3 7151.75 143.497   2
  -1   1  -3 6573.99 149.946   2
  -2  -1  -3 431.235 11.1058   6
   2  -1   3 436.516 12.7447   6
   2  -1   3 431.242 10.5393   5
   2  -1   3 449.583 13.1401   3
  -2  -1  -3 435.152 10.2923   5
  -2  -1  -3 433.840 11.2589   3
   2  -1   3 414.317 12.5973   3
   2  -1   3 415.731 12.6731   6
  -2   1  -3 441.136 10.7145   5
  -2   1  -3 432.455 12.8655   3
   2   1   3 446.106 10.5846   5
  -2   1  -3 431.430 12.6346   6
   2   1   3 432.472 10.9606   6
   2   1   3 432.864 11.1508   6
   2   1   3 425.507 11.0057   3
   3  -1   3 120.857 5.98531   6
   3  -1   3 125.277 6.23093   3
  -3  -1  -3 117.767 4.99659   6
  -3  -1  -3 112.680 4.41158   5
   3  -1   3 116.211 6.81279   3
   3  -1   3 134.680 4.83644   5
  -3   1  -3 118.142 4.70042   5
   3   1   3 112.288 4.74633   3
   3   1   3 121.158 4.95948   6
  -3   1  -3 121.780 6.14007   6
   3   1   3 118.932 4.69454   5
   4  -1   3 1.53073 1.37503   3
   4  -1   3 2.40687 1.41202   3
  -4  -1  -3 1.28148 0.90458   5
  -4  -1  -3 2.12411 1.11783   6
   4  -1   3 0.88174 1.17389   6
   4  -1   3 1.47323 0.94940   5
   4  -1   3 1.32142 1.40775   6
  -4  -1  -3 0.81877 1.05164   3
   4   1   3 3.02265 1.18086   6
  -4   1  -3 5.50512 1.40989   5
  -4   1  -3 4.08329 1.67106   6
   4   1   3 1.90588 1.20371   5
   4   1   3 1.88606 1.06390   3
  -4   1  -3 3.37599 1.71611   3
   4   1   3 2.24802 1.11197   3
   4   1   3 3.88206 1.24293   6
  -5  -1  -3 222.954 8.34457   5
  -5  -1  -3 221.062 9.13507   3
  -5  -1  -3 218.098 9.16837   6
   5  -1   3 205.164 9.62183   3
   5  -1   3 205.740 8.30355   5
   5  -1   3 223.252 9.81833   6
  -5   1  -3 227.108 8.54890   5
  -5   1  -3 202.092 9.28452   4
   5   1   3 220.767 8.84905   5
  -5   1  -3 218.141 10.2963   3
   5   1   3 207.571 8.57376   3
   5   1   3 221.407 8.66171   6
  -6  -1  -3 292.766 11.7818   3
  -6  -1  -3 291.275 11.5041   6
   6  -1   3 292.107 12.4591   3
  -6  -1  -3 272.642 10.4491   5
   6  -1   3 286.854 10.8885   5
   6  -1   3 266.851 11.7670   6
  -6  -1  -3 275.696 10.8665   4
  -6   1  -3 273.762 12.3677   6
  -6   1  -3 260.113 11.6160   4
  -6   1  -3 283.635 10.7528   5
  -6   1  -3 276.923 12.5201   3
   6   1   3 293.378 11.3102   5
   6   1   3 267.586 10.7031   6
   6   1   3 277.725 11.1018   3
  -7  -1  -3 208.927 10.5315   3
  -7  -1  -3 215.256 10.5469   6
  -7  -1  -3 208.557 9.60688   5
   7  -1   3 198.043 9.64688   5
  -7  -1  -3 192.590 9.86689   4
   7  -1   3 195.436 10.7080   3
   7  -1   3 196.142 10.7639   6
  -7   1  -3 221.345 11.6131   3
  -7   1  -3 193.853 10.7818   4
  -7   1  -3 220.364 9.88870   5
   7   1   3 202.940 9.87526   6
   7   1   3 215.289 10.2294   3
   7   1   3 204.387 10.1008   5
  -7   1  -3 198.084 11.0531   6
  -8  -1  -3 261.999 11.7827   5
   8  -1   3 267.329 12.4224   5
  -8  -1  -3 254.869 12.7179   6
  -8  -1  -3 261.219 13.0244   3
  -8  -1  -3 256.668 12.5212   4
  -8   1  -3 264.904 13.7667   6
  -8   1  -3 237.009 11.4504   5
  -8   1  -3 250.885 13.5929   3
  -8   1  -3 263.093 13.5649   4
  -9  -1  -3 905.274 29.2511   4
  -9  -1  -3 926.614 30.2261   3
  -9  -1  -3 901.094 27.8127   5
  -9  -1  -3 935.094 29.4057   6
   9   1   3 898.090 29.7258   5
  -9   1  -3 930.805 28.2593   5
  -9   1  -3 956.034 30.7836   6
  -9   1  -3 904.393 31.3502   3
 -10  -1  -3 494.762 19.0800   5
 -10  -1  -3 493.628 21.1208   6
 -10  -1  -3 497.452 20.8320   3
 -10   1  -3 503.582 21.9479   6
 -10   1  -3 491.996 22.3291   3
 -10   1  -3 488.810 19.4946   5
 -11  -1  -3 24.2944 5.50496   5
  11  -1   3 22.0661 5.73701   6
 -11  -1  -3 22.0239 5.72542   6
 -11  -1  -3 24.6290 5.88346   3
 -11   1  -3 23.0418 5.18884   5
 -11   1  -3 16.1919 5.94223   6
 -11   1  -3 24.5340 6.06859   3
 -12  -1  -3 56.2545 7.60221   6
 -12  -1  -3 56.8126 8.24658   3
  12  -1   3 51.5798 9.27547   6
 -12  -1  -3 56.9887 7.35384   5
  12   1   3 58.0875 7.80448   6
 -12   1  -3 56.8004 8.55382   6
 -12   1  -3 56.2743 9.69344   3
 -12   1  -3 57.2970 7.19901   5
 -13  -2   3 19.3426 6.10188   3
 -13   2   3 14.2836 6.97870   3
 -13   2   3 21.9705 5.86724   6
 -12  -2   3 14.5628 4.92011   6
 -12  -2   3 11.2460 4.43541   5
 -12   2   3 11.6086 6.21098   6
 -12   2   3 24.6973 5.77735   5
 -12   2   3 8.53687 5.27212   3
 -11  -2   3 4.68836 3.39558   5
  11  -2  -3 2.85302 3.48762   4
 -11  -2   3 3.67685 3.23282   6
 -11  -2   3 2.25857 3.64842   3
 -11   2   3 0.54039 3.31153   6
 -11   2   3 -0.5853 2.95933   3
 -11   2   3 0.44613 2.58692   5
  10  -2  -3 10.4416 4.68631   4
 -10  -2   3 16.0624 4.44695   6
 -10  -2   3 13.5189 4.90901   3
 -10  -2   3 22.0871 4.91365   5
 -10   2   3 13.5277 4.28411   5
 -10   2   3 13.2998 5.31318   3
 -10   2   3 19.9406 5.12001   6
  -9  -2   3 449.354 19.5413   3
  -9  -2   3 441.177 18.3949   5
  -9  -2   3 463.619 19.4601   6
   9  -2  -3 445.949 19.0427   4
  -9   2   3 456.756 20.8416   3
  -9   2   3 430.437 18.0895   5
  -9   2   3 446.686 20.4097   6
   8  -2  -3 268.543 14.2832   6
   8  -2  -3 299.514 14.3454   4
  -8  -2   3 282.558 13.9855   6
  -8  -2   3 278.626 13.6739   4
  -8  -2   3 282.468 13.4481   5
  -8  -2   3 272.471 14.1695   3
   8   2  -3 303.746 13.7668   4
  -8   2   3 281.595 15.0428   3
  -8   2   3 280.139 14.8277   6
  -8   2   3 284.716 13.3681   5
   7  -2  -3 616.486 21.4467   4
   7  -2  -3 650.550 25.8015   3
  -7  -2   3 634.179 21.7366   3
  -7  -2   3 615.047 20.6415   4
   7  -2  -3 589.660 20.5814   5
   7  -2  -3 647.931 22.2395   6
  -7  -2   3 654.932 21.6899   6
  -7  -2   3 657.838 21.2373   5
  -7   2   3 596.382 22.3376   3
  -7   2   3 615.365 20.4504   5
   7   2  -3 665.459 22.2084   5
   7   2  -3 644.332 21.1447   6
  -7   2   3 612.830 22.2579   6
  -7   2   3 615.583 21.4734   4
   7   2  -3 628.119 19.2952   4
   7   2  -3 634.478 21.2687   3
  -6  -2   3 22.4268 3.76216   6
  -6  -2   3 12.6284 3.07507   4
   6  -2  -3 14.7990 3.36321   6
  -6  -2   3 21.1243 3.76004   3
   6  -2  -3 12.8298 2.97997   5
   6  -2  -3 22.0586 4.21411   4
   6  -2  -3 11.4464 3.56649   3
  -6  -2   3 14.8522 3.09020   5
  -6   2   3 10.4468 3.37887   3
  -6   2   3 15.8797 3.21800   5
   6   2  -3 13.8065 3.08702   3
   6   2  -3 16.2699 3.19674   6
  -6   2   3 19.4413 3.86957   6
   6   2  -3 18.3686 3.17483   4
   6   2  -3 17.5382 3.60242   5
  -6   2   3 17.6504 3.67053   4
  -5  -2   3 1.18860 1.73710   3
  -5  -2   3 1.90373 1.74645   6
  -5  -2   3 4.10163 2.17246   5
  -5  -2   3 5.98340 2.21837   4
   5  -2  -3 0.17634 1.66202   6
   5  -2  -3 -0.5699 1.43909   5
   5  -2  -3 7.04937 2.60667   3
   5   2  -3 1.01979 1.34017   5
   5   2  -3 2.36720 1.63025   6
   5   2  -3 3.22097 1.67067   4
  -5   2   3 4.06579 2.07230   3
  -5   2   3 2.11202 2.07867   6
  -5   2   3 3.10922 1.79591   5
   5   2  -3 3.86858 2.07968   3
  -5   2   3 6.23165 2.50821   4
  -4  -2   3 1340.57 33.0654   6
   4  -2  -3 1327.38 32.1099   5
   4  -2  -3 1330.80 33.6662   6
   4  -2  -3 1360.30 33.8219   3
  -4  -2   3 1274.71 32.3938   4
  -4  -2   3 1340.05 33.4337   3
  -4  -2   3 1356.03 32.8571   5
   4  -2  -3 1325.16 33.4423   4
   4   2  -3 1342.47 33.3169   5
   4   2  -3 1340.30 31.7839   4
  -4   2   3 1340.21 33.8952   6
   4   2  -3 1307.76 32.9823   6
  -4   2   3 1266.96 32.8490   4
  -4   2   3 1341.68 33.8778   3
  -4   2   3 1344.15 31.9051   5
   4   2  -3 1343.79 33.2283   3
   3  -2  -3 6855.97 156.708   2
  -3  -2   3 6731.54 156.240   2
  -3   2   3 6844.51 156.186   2
   3   2  -3 6838.33 156.017   2
  -2  -2   3 85.8978 4.92887   6
  -2  -2   3 79.9191 4.69379   5
   2  -2  -3 88.8786 4.80866   4
  -2  -2   3 74.6063 4.52322   4
  -2  -2   3 78.4822 4.81568   3
   2  -2  -3 88.0734 4.92100   6
   2  -2  -3 82.7910 4.88270   3
   2  -2  -3 84.9589 4.18322   5
   2   2  -3 87.4279 5.06257   6
   2   2  -3 77.6000 4.80667   5
   2   2  -3 82.0926 4.98539   3
  -2   2   3 92.1369 4.36826   5
   2   2  -3 81.2867 4.50092   4
  -2   2   3 88.0651 4.97972   6
  -2   2   3 81.0419 4.85871   3
  -2   2   3 81.1527 4.47167   4
   1  -2  -3 5743.68 125.854   2
  -1  -2   3 5716.96 132.502   2
   1   2  -3 5841.60 132.442   2
   0  -2   3 45.5130 3.70597   3
   0  -2  -3 43.5517 2.85792   6
   0  -2   3 43.3117 3.47213   6
   0  -2  -3 47.0253 2.57627   3
   0  -2  -3 43.6602 2.08854   4
   0  -2   3 45.9464 3.23141   4
   0  -2  -3 47.6271 2.34080   5
   0   2  -3 47.2938 3.60291   6
   0   2  -3 50.7876 3.37678   4
   0   2   3 45.5110 2.41605   6
   0   2  -3 41.3564 3.56159   3
   1  -2   3 650.013 17.4986   6
   1  -2   3 635.916 17.6421   3
   1  -2   3 611.854 16.1611   4
  -1  -2  -3 638.786 14.1571   6
   1   2   3 658.980 13.9868   3
   1   2   3 646.685 13.8458   6
  -1   2  -3 610.885 17.1646   6
  -1   2  -3 619.918 17.4350   3
  -1   2  -3 645.393 16.6075   4
   2  -2   3 291.611 10.4103   6
   2  -2   3 293.550 10.6263   3
  -2  -2  -3 289.616 8.25700   5
   2  -2   3 292.527 10.3212   6
   2  -2   3 284.242 8.33842   5
   2  -2   3 279.765 10.2175   3
   2   2   3 288.569 6.98225   6
  -2   2  -3 278.321 10.2434   3
   2   2   3 297.290 7.17418   6
   2   2   3 307.384 7.31580   3
   2   2   3 285.554 7.02001   3
  -2   2  -3 276.033 10.0943   6
   3  -2   3 1511.79 36.9474   3
  -3  -2  -3 1535.11 34.2339   5
   3  -2   3 1516.31 34.0546   5
   3  -2   3 1562.15 37.4388   3
   3  -2   3 1532.73 37.0734   6
  -3  -2  -3 1557.42 33.1101   6
  -3   2  -3 1524.38 37.1490   6
   3   2   3 1562.15 32.7926   6
   3   2   3 1522.25 34.6099   5
   3   2   3 1561.85 32.2535   3
   3   2   3 1504.09 32.9309   3
  -3   2  -3 1556.59 34.1296   5
  -4  -2  -3 108.219 4.92054   6
   4  -2   3 103.544 6.70189   3
  -4  -2  -3 106.282 4.99181   3
   4  -2   3 103.280 6.56901   3
  -4  -2  -3 115.330 5.31174   5
   4  -2   3 113.439 6.65529   6
   4  -2   3 106.786 6.60679   6
   4   2   3 115.110 5.60202   5
  -4   2  -3 103.535 6.55219   4
   4   2   3 112.366 4.81152   6
  -4   2  -3 105.673 5.31614   5
  -4   2  -3 107.303 6.77160   6
   4   2   3 107.379 4.65729   3
   4   2   3 107.376 4.81217   3
   4   2   3 106.062 4.65508   6
  -4   2  -3 104.545 6.69054   3
  -5  -2  -3 147.046 6.61948   5
   5  -2   3 144.751 6.65489   5
  -5  -2  -3 143.528 6.47367   6
   5  -2   3 128.757 7.88372   3
   5  -2   3 121.947 7.77740   6
   5  -2   3 133.936 7.87582   6
  -5  -2  -3 145.607 6.61575   3
  -5   2  -3 132.108 7.60342   4
   5   2   3 141.228 6.10479   6
  -5   2  -3 132.391 6.55517   5
  -5   2  -3 132.154 8.02742   3
   5   2   3 140.974 6.18566   3
   5   2   3 143.859 7.02740   5
   6  -2   3 86.7057 6.76275   6
  -6  -2  -3 86.8544 5.43441   4
  -6  -2  -3 90.6792 5.72454   5
   6  -2   3 98.0704 5.87845   5
  -6  -2  -3 87.3615 5.68273   6
  -6  -2  -3 84.3138 5.69462   3
   6  -2   3 75.3374 6.40572   3
  -6   2  -3 92.0071 7.08971   6
   6   2   3 91.5098 5.56607   3
  -6   2  -3 98.3691 7.42713   3
   6   2   3 95.8867 6.44159   5
   6   2   3 87.7029 5.35973   6
  -6   2  -3 96.9843 7.17064   4
   7  -2   3 2.02326 2.64844   3
  -7  -2  -3 -1.0691 1.68276   4
  -7  -2  -3 1.79001 1.82687   3
   7  -2   3 -1.4369 1.49989   5
  -7  -2  -3 3.53102 1.93865   5
   7  -2   3 3.93390 2.77155   6
  -7  -2  -3 1.11510 1.83295   6
   7   2   3 5.26534 2.51851   5
  -7   2  -3 0.74646 2.48202   3
  -7   2  -3 1.06229 1.80786   6
  -7   2  -3 5.19591 2.42476   5
   7   2   3 3.77172 1.99241   6
  -8  -2  -3 93.6967 7.21014   4
  -8  -2  -3 91.1299 7.14225   3
   8  -2   3 92.4222 7.12692   5
  -8  -2  -3 96.9646 6.88616   5
  -8  -2  -3 88.2039 7.12341   6
   8   2   3 82.5039 6.85953   3
   8   2   3 92.6647 8.89139   5
  -8   2  -3 98.5513 9.56898   4
  -8   2  -3 85.1305 6.83826   5
  -8   2  -3 94.2241 8.28198   6
  -8   2  -3 87.3961 8.40241   3
  -9  -2  -3 586.736 21.7336   3
  -9  -2  -3 597.614 21.3805   6
  -9  -2  -3 579.802 21.3398   4
  -9  -2  -3 566.053 20.5043   5
  -9   2  -3 598.279 23.8502   6
  -9   2  -3 567.698 20.7802   5
  -9   2  -3 584.795 24.3083   3
   9   2   3 580.970 24.8949   5
 -10  -2  -3 90.7996 8.55105   3
 -10  -2  -3 90.0286 8.49099   6
 -10  -2  -3 114.331 8.46890   5
 -10   2  -3 90.2849 9.48855   3
 -10   2  -3 82.9583 9.21974   6
 -10   2  -3 85.4039 8.40407   5
  11  -2   3 248.652 15.9576   6
 -11  -2  -3 219.561 13.6175   6
 -11  -2  -3 230.081 13.9462   3
 -11  -2  -3 244.739 13.1884   5
 -11   2  -3 224.402 14.9827   6
 -11   2  -3 223.690 13.0871   5
 -11   2  -3 221.098 15.1213   3
 -12  -2  -3 158.488 11.6474   6
  12  -2   3 165.663 13.8295   3
 -12  -2  -3 172.446 12.2514   3
 -12  -2  -3 157.513 10.6845   5
  12  -2   3 163.687 13.1151   6
 -12   2  -3 144.565 13.3866   3
  12   2   3 144.011 12.1497   6
 -12   2  -3 144.259 13.2543   6
 -12   2  -3 152.776 10.7409   5
 -13  -3   3 143.860 11.6078   6
 -13  -3   3 140.985 13.0413   3
 -13   3   3 142.794 13.6672   3
 -13   3   3 124.464 14.7256   6
 -12  -3   3 18.4055 5.50284   5
 -12  -3   3 17.2078 5.15867   6
 -12  -3   3 26.3116 6.55435   3
 -12   3   3 22.2619 5.67628   5
 -12   3   3 15.2779 5.91149   6
 -12   3   3 16.8896 5.97972   3
 -11  -3   3 223.987 14.4233   6
 -11  -3   3 230.144 13.8751   5
 -11  -3   3 212.442 14.7483   3
  11  -3  -3 223.276 14.6358   4
 -11   3   3 212.006 13.8808   5
 -11   3   3 223.497 16.4425   6
 -11   3   3 223.237 15.9634   3
 -10  -3   3 10.6482 4.08803   3
  10  -3  -3 8.65313 3.93922   4
 -10  -3   3 4.73704 3.61261   6
 -10  -3   3 8.91018 3.88304   5
 -10   3   3 8.52735 4.45050   6
 -10   3   3 3.48345 3.31948   5
 -10   3   3 3.21517 3.96420   3
  -9  -3   3 3.20440 2.83237   3
  -9  -3   3 3.71063 3.02281   5
   9  -3  -3 -4.2699 2.65913   4
  -9  -3   3 1.41388 2.61045   6
  -9   3   3 1.06579 3.08260   6
  -9   3   3 -0.8052 2.87254   3
  -9   3   3 5.67845 3.26478   5
   9   3  -3 -2.0266 1.70304   4
  -8  -3   3 702.585 24.3124   5
  -8  -3   3 696.622 23.9688   4
   8  -3  -3 743.995 25.6381   4
   8  -3  -3 699.961 25.6356   6
  -8  -3   3 766.139 25.0653   6
  -8  -3   3 716.147 24.9888   3
   8   3  -3 757.196 21.0448   4
  -8   3   3 740.715 26.6767   6
  -8   3   3 724.656 26.8255   3
  -8   3   3 720.028 24.0608   5
  -7  -3   3 21.6515 4.28984   4
   7  -3  -3 17.4615 3.96924   6
   7  -3  -3 16.8735 3.87958   4
  -7  -3   3 21.5790 4.15414   6
  -7  -3   3 25.7429 4.48086   5
   7  -3  -3 17.7623 4.99250   3
   7  -3  -3 31.5185 4.83541   5
  -7  -3   3 22.4579 4.15726   3
   7   3  -3 21.5578 3.30363   4
  -7   3   3 17.7463 3.81527   4
   7   3  -3 20.7869 4.04104   3
  -7   3   3 16.6917 3.67113   5
   7   3  -3 18.7378 3.71244   6
  -7   3   3 17.4497 4.45063   3
  -7   3   3 26.5453 5.16387   6
   7   3  -3 18.0483 4.30261   5
   6  -3  -3 36.3229 4.71221   4
   6  -3  -3 34.9197 5.39309   3
   6  -3  -3 32.8187 4.61319   5
  -6  -3   3 36.6715 4.49455   5
  -6  -3   3 32.9624 4.53380   3
   6  -3  -3 36.2985 4.78504   6
  -6  -3   3 32.8464 4.42844   4
  -6  -3   3 39.4131 4.40305   6
   6   3  -3 39.4973 3.78705   4
  -6   3   3 36.3751 4.19214   5
   6   3  -3 41.1653 4.49853   3
   6   3  -3 30.3535 4.75748   5
  -6   3   3 40.4408 5.27906   3
  -6   3   3 33.0111 5.08250   4
  -6   3   3 26.4505 4.59889   6
   6   3  -3 23.9737 4.08024   6
  -5  -3   3 61.9109 5.03497   6
  -5  -3   3 56.9721 5.13797   3
   5  -3  -3 57.3091 5.69123   4
  -5  -3   3 56.3608 5.12117   5
  -5  -3   3 59.9868 4.85307   4
   5  -3  -3 68.0302 5.77336   6
   5  -3  -3 54.9825 5.28950   3
   5  -3  -3 63.7203 4.89371   5
   5   3  -3 52.6013 4.11572   4
   5   3  -3 56.6056 5.04170   6
   5   3  -3 57.1892 5.08170   3
  -5   3   3 53.6388 4.96923   4
  -5   3   3 62.0338 5.76386   3
  -5   3   3 65.9464 5.08981   5
   5   3  -3 52.9700 5.27455   5
  -5   3   3 63.4333 5.74538   6
   4  -3  -3 25.2686 3.81539   6
  -4  -3   3 28.6968 4.02339   5
   4  -3  -3 28.4468 3.74890   3
  -4  -3   3 29.6892 3.52660   3
   4  -3  -3 30.8212 3.32899   5
  -4  -3   3 34.1802 3.73328   6
   4  -3  -3 36.4377 4.12777   4
  -4  -3   3 37.1246 3.60049   4
   4   3  -3 32.4338 3.57061   6
   4   3  -3 25.2895 2.95771   4
  -4   3   3 33.8133 3.48859   5
  -4   3   3 20.5131 3.59324   3
   4   3  -3 32.2271 3.55702   3
   4   3  -3 27.7287 4.15015   5
  -4   3   3 31.4164 3.86532   4
  -4   3   3 34.5205 4.02316   6
   3  -3  -3 426.481 12.9663   5
   3  -3  -3 419.810 13.9456   6
  -3  -3   3 410.994 13.5623   6
  -3  -3   3 437.673 14.3715   4
  -3  -3   3 414.005 13.7432   3
   3  -3  -3 433.484 14.3170   3
  -3  -3   3 425.462 14.0974   5
   3  -3  -3 425.272 13.8898   4
   3   3  -3 432.697 14.4745   5
  -3   3   3 424.468 14.3340   3
  -3   3   3 425.704 14.1233   6
   3   3  -3 400.112 13.5735   6
  -3   3   3 434.288 13.1972   5
  -3   3   3 417.924 13.4069   4
   3   3  -3 419.809 12.6355   4
   3   3  -3 397.824 13.7807   3
   2  -3  -3 1486.23 35.1308   3
  -2  -3   3 1523.29 35.6003   3
  -2  -3   3 1513.35 35.9074   5
   2  -3  -3 1482.72 34.6459   4
  -2  -3   3 1522.75 35.3775   6
  -2  -3   3 1513.35 34.8607   4
   2  -3  -3 1513.39 33.9224   5
   2  -3  -3 1462.56 34.7920   6
   2   3  -3 1521.56 35.9374   6
  -2   3   3 1457.47 35.1154   3
  -2   3   3 1458.26 33.9998   5
   2   3  -3 1526.05 35.9339   5
  -2   3   3 1486.69 34.9786   6
   2   3  -3 1525.52 34.4567   4
  -2   3   3 1497.06 33.9258   4
   1  -3  -3 517.678 13.1645   5
  -1  -3   3 518.495 15.2737   6
   1  -3  -3 496.724 13.5998   6
  -1  -3   3 518.234 15.3286   3
  -1  -3   3 498.659 14.2470   4
   1  -3  -3 510.901 13.8472   3
  -1  -3   3 483.290 14.6489   5
   1  -3  -3 489.796 13.1558   4
  -1   3   3 499.296 13.7789   3
   1   3  -3 487.858 14.0075   4
   1   3  -3 490.312 15.1436   6
   1   3  -3 482.050 15.2601   3
  -1   3   3 502.137 12.2976   4
   0  -3   3 683.818 18.8183   3
   0  -3  -3 631.930 15.1955   6
   0  -3  -3 617.282 14.1625   4
   0  -3  -3 667.247 15.5091   3
   0  -3   3 633.589 18.2286   6
   0  -3   3 625.489 17.1984   4
   0   3  -3 653.047 18.2941   6
   0   3   3 629.521 15.0948   6
   0   3  -3 641.505 18.4192   3
   0   3  -3 665.401 17.3556   4
   1  -3   3 460.638 14.4281   6
  -1  -3  -3 448.228 10.1501   3
  -1  -3  -3 462.251 10.0947   6
   1  -3   3 441.222 13.3807   4
   1  -3   3 453.226 14.5602   3
  -1   3  -3 455.205 14.1782   6
   1   3   3 448.321 9.76833   6
   1   3   3 450.257 9.81693   3
  -1   3  -3 448.014 14.3878   3
  -1   3  -3 466.214 13.5181   4
   2  -3   3 4.46019 1.87175   3
  -2  -3  -3 6.49384 1.53476   5
   2  -3   3 8.42305 2.34263   6
   2  -3   3 4.13377 1.69429   6
   2  -3   3 4.81624 1.76831   3
   2  -3   3 4.40786 1.27582   5
  -2   3  -3 1.91544 1.29626   6
  -2   3  -3 2.06648 1.48510   3
  -2   3  -3 2.78322 1.51899   4
  -3  -3  -3 181.766 7.05442   5
  -3  -3  -3 167.439 4.94958   6
   3  -3   3 176.335 8.72293   6
   3  -3   3 172.847 8.93056   3
   3  -3   3 181.956 7.00732   5
   3  -3   3 167.297 8.48233   3
   3   3   3 151.741 4.13231   3
   3   3   3 185.587 4.56514   3
   3   3   3 169.346 4.19732   6
   3   3   3 181.314 4.43026   6
  -4  -3  -3 3594.32 75.0175   3
   4  -3   3 3645.17 81.0762   3
   4  -3   3 3663.96 80.5929   6
   4  -3   3 3535.33 76.5904   5
   4  -3   3 3650.11 80.5621   3
  -4  -3  -3 3577.35 74.8989   6
   4  -3   3 3681.72 79.4965   6
  -4  -3  -3 3675.09 75.8766   5
  -4   3  -3 3458.09 79.2176   4
  -4   3  -3 3592.16 80.6186   6
   4   3   3 3505.82 74.2178   3
  -4   3  -3 3593.13 77.2021   5
   4   3   3 3681.00 73.8646   6
   4   3   3 3658.34 74.1909   6
   4   3   3 3701.49 72.9325   3
   5  -3   3 338.536 13.9692   3
  -5  -3  -3 321.470 10.3563   6
  -5  -3  -3 335.310 10.5656   3
  -5  -3  -3 354.830 11.9343   5
   5  -3   3 327.582 11.5962   5
   5  -3   3 326.172 14.0999   3
   5  -3   3 348.052 13.9215   6
   5  -3   3 334.267 14.0267   6
  -5   3  -3 350.760 12.1554   5
  -5   3  -3 345.368 14.3308   3
   5   3   3 323.059 9.78236   6
   5   3   3 318.551 9.89827   3
  -5   3  -3 342.002 13.5853   4
   5   3   3 319.508 12.1077   5
   6  -3   3 46.0441 5.43937   3
  -6  -3  -3 45.6803 5.00197   5
  -6  -3  -3 49.9934 4.08375   3
  -6  -3  -3 38.4106 3.62720   4
   6  -3   3 53.7275 4.64368   5
   6  -3   3 41.5039 5.51816   6
  -6  -3  -3 46.1388 4.01640   6
   6  -3   3 42.0087 5.23860   6
   6   3   3 43.3340 4.68318   5
   6   3   3 47.2649 3.64102   6
  -6   3  -3 49.0032 4.46991   5
  -6   3  -3 42.6111 5.41667   3
   6   3   3 47.7333 3.67327   3
  -6   3  -3 53.7532 5.61465   4
  -6   3  -3 46.0118 5.75663   6
   7  -3   3 5.28653 2.20770   5
   7  -3   3 2.84219 2.84343   3
  -7  -3  -3 0.43097 1.69133   4
  -7  -3  -3 1.06322 2.09950   5
  -7  -3  -3 1.92453 1.75048   3
   7  -3   3 2.17066 2.40832   6
   7  -3   3 2.13257 2.47333   6
  -7  -3  -3 2.06088 1.79213   6
   7   3   3 0.20494 1.61135   3
  -7   3  -3 -1.5348 2.28313   6
  -7   3  -3 0.79207 2.74317   3
  -7   3  -3 6.74284 3.02608   4
  -7   3  -3 0.91135 1.71357   5
   7   3   3 4.61422 2.33154   5
   7   3   3 1.18736 1.75966   6
  -8  -3  -3 445.982 16.5238   3
  -8  -3  -3 461.051 16.8025   5
   8  -3   3 455.486 17.0444   5
  -8  -3  -3 442.832 16.3054   4
  -8  -3  -3 456.767 16.4351   6
  -8   3  -3 476.982 20.3976   3
   8   3   3 459.302 18.1058   5
  -8   3  -3 479.610 20.3396   6
  -8   3  -3 455.032 17.2330   5
   8   3   3 441.877 15.7525   3
  -9  -3  -3 52.0234 5.80841   5
  -9  -3  -3 50.6596 5.83915   3
  -9  -3  -3 55.5125 5.97080   6
   9  -3   3 54.8387 7.29478   6
  -9   3  -3 35.2694 5.53652   5
  -9   3  -3 43.5804 8.29425   3
  -9   3  -3 51.3550 8.00573   6
  10  -3   3 10.8696 5.49853   6
 -10  -3  -3 12.6330 3.80254   3
 -10  -3  -3 12.7596 3.87951   5
 -10  -3  -3 10.6569 3.68910   6
 -10   3  -3 15.5741 5.15057   3
 -10   3  -3 7.79061 4.97779   6
 -10   3  -3 15.4499 4.59664   5
  11  -3   3 190.267 14.8802   3
 -11  -3  -3 202.991 12.4901   6
  11  -3   3 219.785 15.4067   6
 -11  -3  -3 191.614 12.1142   5
 -11  -3  -3 207.903 12.7385   3
 -11   3  -3 197.170 14.5729   3
 -11   3  -3 213.347 12.8294   5
 -11   3  -3 206.926 15.1753   6
 -12  -3  -3 18.0762 4.39405   5
  12  -3   3 14.8122 5.56626   6
 -12  -3  -3 20.4833 4.76136   3
 -12  -3  -3 22.6890 5.08207   6
  12  -3   3 19.9119 5.93991   3
 -12   3  -3 22.1435 4.67913   5
 -12   3  -3 25.7506 6.40355   6
  12   3   3 11.1079 4.78484   3
 -12   3  -3 13.9669 4.70433   3
 -12  -4   3 5.55338 3.56220   3
 -12  -4   3 -2.3408 2.76387   5
 -12  -4   3 3.24999 3.01186   6
 -12   4   3 -1.3412 4.70868   6
 -12   4   3 3.95982 5.20889   3
 -12   4   3 1.71091 3.00687   5
 -11  -4   3 22.6124 5.79320   3
  11  -4  -3 11.9562 6.08281   4
 -11  -4   3 24.3854 5.28610   6
 -11  -4   3 16.9089 5.11304   5
 -11   4   3 20.6833 7.22302   3
 -11   4   3 25.4317 5.85557   5
 -11   4   3 22.2111 6.15743   6
  10  -4  -3 34.8421 7.93287   4
 -10  -4   3 27.6855 5.77135   6
 -10  -4   3 44.6870 7.20771   5
 -10  -4   3 33.4586 6.29205   3
 -10   4   3 33.5670 5.96492   5
 -10   4   3 46.8969 7.88330   6
 -10   4   3 30.4060 6.60947   3
   9  -4  -3 28.8589 6.18232   4
  -9  -4   3 25.0646 5.53266   6
  -9  -4   3 25.5271 4.98055   5
  -9  -4   3 17.0641 4.48933   3
  -9   4   3 24.7684 5.66114   3
  -9   4   3 13.3875 4.73762   6
  -9   4   3 20.8284 4.74058   5
  -8  -4   3 287.830 14.2893   3
  -8  -4   3 277.499 14.2163   5
   8  -4  -3 294.005 15.2772   4
  -8  -4   3 292.019 14.2106   6
  -8  -4   3 294.481 13.9296   4
   8  -4  -3 298.003 15.7432   6
  -8   4   3 273.182 15.4227   6
   8   4  -3 318.140 10.2085   4
  -8   4   3 306.342 16.5946   3
  -8   4   3 285.480 14.0611   5
  -7  -4   3 317.903 13.6197   4
   7  -4  -3 288.282 13.4129   5
   7  -4  -3 320.190 15.3366   6
  -7  -4   3 340.415 14.4027   3
   7  -4  -3 314.809 15.5233   3
  -7  -4   3 337.497 14.0779   6
   7  -4  -3 330.076 15.3362   4
  -7  -4   3 334.526 14.6313   5
  -7   4   3 331.929 14.1962   5
   7   4  -3 325.904 10.6693   4
   7   4  -3 323.321 15.2724   5
  -7   4   3 290.068 14.2941   4
  -7   4   3 298.718 15.2372   6
   7   4  -3 304.398 13.7589   6
   7   4  -3 301.431 13.8829   3
  -7   4   3 327.868 15.9858   3
   6  -4  -3 8.93147 3.03016   3
  -6  -4   3 2.17405 2.19489   6
  -6  -4   3 7.13715 2.53778   3
  -6  -4   3 7.35031 2.41232   4
   6  -4  -3 8.83711 3.25624   4
   6  -4  -3 6.01960 2.59598   6
  -6  -4   3 7.88263 2.71076   5
   6   4  -3 6.62022 2.80474   3
  -6   4   3 9.12394 3.23795   3
  -6   4   3 6.16700 2.57828   6
   6   4  -3 7.70853 1.91495   4
  -6   4   3 6.39918 2.09207   5
  -5  -4   3 140.793 8.43246   5
   5  -4  -3 136.061 7.59227   5
  -5  -4   3 143.330 7.55517   4
   5  -4  -3 158.515 9.18510   3
  -5  -4   3 150.275 8.06933   6
  -5  -4   3 147.033 7.95438   3
   5  -4  -3 149.179 8.85166   4
   5  -4  -3 148.056 8.71374   6
  -5   4   3 140.343 7.88554   5
  -5   4   3 143.167 9.04010   3
   5   4  -3 138.911 8.54490   5
   5   4  -3 142.654 8.07645   3
   5   4  -3 140.887 7.73994   6
  -5   4   3 149.906 8.90131   6
  -5   4   3 141.189 8.15211   4
   5   4  -3 147.311 6.41394   4
   4  -4  -3 91.0688 6.52708   3
   4  -4  -3 85.7139 5.56232   5
  -4  -4   3 86.5117 5.43022   4
   4  -4  -3 88.4717 6.55018   6
  -4   4   3 91.6320 6.03587   4
  -4   4   3 85.8862 6.34661   6
   4   4  -3 85.6101 5.78691   6
   4   4  -3 92.0995 6.05355   3
  -4   4   3 100.041 6.89655   3
   4   4  -3 88.8380 6.39689   5
   4   4  -3 85.0504 4.80708   4
  -3  -4   3 876.043 24.6604   5
  -3  -4   3 876.837 23.9263   3
   3  -4  -3 888.693 24.2029   6
   3  -4  -3 840.036 22.6528   5
  -3  -4   3 858.598 22.9050   4
   3  -4  -3 878.319 24.4479   3
  -3  -4   3 868.962 23.6056   6
   3  -4  -3 863.958 23.8517   4
   3   4  -3 870.546 24.1297   3
   3   4  -3 855.209 23.7976   6
  -3   4   3 918.375 23.4713   5
  -3   4   3 921.008 24.4735   6
  -3   4   3 895.712 24.6307   3
   3   4  -3 853.217 24.7296   5
   3   4  -3 895.010 21.9651   4
  -3   4   3 882.595 23.0830   4
  -2  -4   3 1101.05 27.4916   6
   2  -4  -3 1066.55 26.5175   4
   2  -4  -3 1057.96 27.1583   3
   2  -4  -3 1049.11 26.9950   6
  -2  -4   3 1079.79 26.4535   4
   2  -4  -3 1048.15 26.2582   5
  -2  -4   3 1074.08 27.6244   3
  -2  -4   3 1121.41 28.2289   5
   2   4  -3 1111.75 25.7844   4
  -2   4   3 1058.79 27.0712   6
  -2   4   3 1066.32 26.2932   5
   2   4  -3 1067.01 27.5823   6
  -2   4   3 1091.91 27.1915   3
  -2   4   3 1061.21 25.3850   4
   2   4  -3 1054.92 28.1220   3
  -1  -4   3 4.47258 1.65004   6
   1  -4  -3 3.40629 1.37360   3
   1  -4  -3 6.71980 1.60658   5
  -1  -4   3 5.12629 1.74173   3
   1  -4  -3 5.14831 1.44007   6
   1  -4  -3 4.39728 1.31338   4
  -1  -4   3 3.49263 1.62702   4
   1   4  -3 6.15786 2.02164   6
  -1   4   3 1.85514 1.23792   3
   1   4  -3 4.75275 1.75682   3
  -1   4   3 3.68779 0.89397   4
  -1   4   3 5.24513 1.04837   4
   1   4  -3 2.38121 1.38703   4
   0  -4   3 307.886 11.4144   6
   0  -4  -3 293.881 8.81592   3
   0  -4  -3 292.776 8.66019   6
   0  -4   3 305.912 11.6016   3
   0  -4  -3 293.076 7.75139   4
   0   4  -3 291.785 11.1813   6
   0   4   3 278.415 8.47226   6
   0   4  -3 294.513 11.4986   3
   0   4  -3 297.080 10.2502   4
   1  -4   3 2992.19 67.2306   3
   1  -4   3 3039.25 67.0482   6
  -1  -4  -3 3115.17 60.4761   3
  -1  -4  -3 3038.47 60.3072   6
   1  -4   3 2945.05 65.9553   4
  -1   4  -3 3099.27 65.5171   4
  -1   4  -3 2931.77 67.2294   6
  -1   4  -3 2951.70 67.0847   3
   2  -4   3 1018.72 25.7592   5
   2  -4   3 1041.25 28.6533   3
   2  -4   3 1052.75 28.1933   6
  -2  -4  -3 1062.18 26.0943   5
   2  -4   3 1066.22 28.3805   6
  -2   4  -3 1030.36 27.7360   6
  -2   4  -3 1082.51 26.8932   4
   3  -4   3 1069.95 29.2696   6
   3  -4   3 1031.60 29.5953   3
   3  -4   3 1070.47 31.7037   6
  -3  -4  -3 1033.47 26.7296   5
   3  -4   3 1078.31 29.1749   3
   3  -4   3 1064.90 26.3927   5
  -3   4  -3 1063.54 28.4615   4
  -3   4  -3 1094.69 27.8002   4
   4  -4   3 7.29213 2.53238   6
   4  -4   3 7.17025 2.59801   3
  -4  -4  -3 5.23974 0.95304   6
  -4  -4  -3 5.16635 1.77066   5
   4  -4   3 10.0745 2.80730   6
   4  -4   3 5.73298 2.57582   3
  -4  -4  -3 6.23411 1.04341   3
  -4   4  -3 7.08592 2.56610   6
  -4   4  -3 6.68461 2.36259   4
   4   4   3 4.90060 0.74501   3
   4   4   3 4.74871 0.59816   3
  -5  -4  -3 68.4902 5.26851   5
   5  -4   3 85.4046 6.90955   6
   5  -4   3 80.6853 7.16750   3
   5  -4   3 73.7473 5.11692   5
  -5  -4  -3 68.3629 3.76921   6
  -5  -4  -3 68.7083 3.74976   3
   5  -4   3 71.1958 6.44863   3
   5  -4   3 68.4863 6.53394   6
  -5   4  -3 78.4626 8.28081   6
   5   4   3 72.1666 3.31058   3
   5   4   3 71.5910 3.41254   6
   5   4   3 68.4037 3.24728   6
   5   4   3 72.1258 5.53290   5
  -5   4  -3 65.4162 5.27876   5
  -5   4  -3 74.5520 6.46637   4
   6  -4   3 951.258 33.6840   3
   6  -4   3 990.621 30.8438   6
   6  -4   3 1040.84 32.1841   3
  -6  -4  -3 991.485 25.0678   3
  -6  -4  -3 964.125 24.2267   4
  -6  -4  -3 1002.05 24.9768   6
  -6  -4  -3 1024.86 27.7150   5
   6  -4   3 1008.04 27.2267   5
   6  -4   3 995.024 30.3794   6
   6   4   3 982.422 23.7898   6
  -6   4  -3 980.803 30.8965   6
  -6   4  -3 1013.59 30.1389   4
  -6   4  -3 1032.49 28.0120   5
   6   4   3 1048.71 28.8336   5
  -6   4  -3 995.999 31.2454   3
   6   4   3 963.419 23.8339   3
  -7  -4  -3 399.238 13.7646   3
  -7  -4  -3 395.751 13.4856   4
  -7  -4  -3 401.190 13.5124   6
   7  -4   3 384.303 17.3195   6
  -7  -4  -3 400.085 15.0570   5
   7  -4   3 382.335 18.0508   3
   7  -4   3 414.194 15.1669   5
   7  -4   3 403.661 18.4619   3
   7  -4   3 392.012 18.1527   6
  -7   4  -3 377.076 18.6509   4
  -7   4  -3 380.569 15.3481   5
   7   4   3 407.415 12.6445   6
   7   4   3 399.423 12.7939   3
  -7   4  -3 408.149 18.3470   3
   7   4   3 389.385 16.3185   5
  -7   4  -3 399.228 18.2618   6
   8  -4   3 1439.87 42.8604   5
  -8  -4  -3 1494.92 38.2807   4
  -8  -4  -3 1494.68 37.6566   6
   8  -4   3 1491.05 44.5918   6
  -8  -4  -3 1510.91 37.9543   3
  -8  -4  -3 1495.89 39.4268   5
   8   4   3 1566.39 41.7979   5
  -8   4  -3 1490.54 44.2643   3
   8   4   3 1457.09 37.3615   3
  -8   4  -3 1586.84 44.7503   6
  -8   4  -3 1531.83 40.1520   5
  -9  -4  -3 -0.5003 2.07815   5
  -9  -4  -3 0.75801 1.97917   3
  -9  -4  -3 -3.6348 2.63767   4
   9  -4   3 0.23432 3.42820   6
  -9   4  -3 4.67766 3.46704   6
  -9   4  -3 0.09764 2.68094   5
  10  -4   3 9.61153 4.75081   3
 -10  -4  -3 3.48817 3.68082   4
  10  -4   3 10.6693 4.83329   6
 -10  -4  -3 4.90248 2.66456   3
 -10  -4  -3 9.92855 4.21314   5
 -10  -4  -3 5.64469 2.78023   6
 -10   4  -3 7.07769 3.53338   5
 -10   4  -3 4.59556 3.81772   3
 -10   4  -3 -0.0198 4.24032   6
 -11  -4  -3 3.95995 3.16234   3
 -11  -4  -3 -1.8679 2.55477   6
  11  -4   3 2.14628 3.95800   3
 -11  -4  -3 4.05069 3.47245   5
 -11   4  -3 9.23806 4.88342   6
 -11   4  -3 2.50584 4.10451   3
  11   4   3 -2.5739 3.61436   6
 -11   4  -3 0.10050 3.23649   5
 -12  -4  -3 35.4260 6.15215   3
 -12  -4  -3 35.3217 6.38223   6
  12  -4   3 35.2838 7.84322   3
 -12  -4  -3 35.4688 6.00827   5
 -12   4  -3 35.2070 7.76618   6
 -12   4  -3 37.8842 6.35051   5
 -12   4  -3 35.6284 8.42668   3
 -12  -5   3 37.0190 7.37654   5
 -12  -5   3 40.4746 7.15469   6
 -12  -5   3 52.2947 8.46434   3
 -12   5   3 55.3839 9.04893   3
 -12   5   3 51.4418 7.77482   5
 -12   5   3 51.7438 8.87354   6
  11  -5  -3 48.3678 8.76439   4
 -11  -5   3 58.8121 7.75964   6
 -11  -5   3 61.1929 8.32445   3
 -11  -5   3 43.0811 7.76739   5
 -11   5   3 54.3591 9.13838   6
 -11   5   3 55.6840 9.10022   3
 -11   5   3 45.3390 7.56935   5
 -10  -5   3 59.6236 7.57951   6
  10  -5  -3 67.2539 9.47719   4
 -10  -5   3 66.2814 7.99077   3
 -10  -5   3 58.1866 8.18666   5
 -10   5   3 71.4675 7.94646   5
 -10   5   3 68.3606 9.08260   6
 -10   5   3 62.5555 9.72483   3
  -9  -5   3 218.628 12.5007   6
  -9  -5   3 182.897 14.5343   5
   9  -5  -3 214.365 15.9601   4
  -9   5   3 209.939 14.8751   3
  -9   5   3 194.963 12.5435   5
  -9   5   3 218.128 15.1996   6
  -8  -5   3 48.0832 5.80138   4
   8  -5  -3 59.7593 7.79305   4
  -8  -5   3 46.3760 5.99137   3
   8  -5  -3 47.4879 7.22722   6
  -8  -5   3 50.5107 6.10436   6
  -8  -5   3 50.8528 6.25277   5
  -8   5   3 55.6527 7.46981   3
  -8   5   3 41.3876 6.17003   5
  -8   5   3 56.2821 8.08521   6
  -7  -5   3 46.1766 5.17204   4
  -7  -5   3 52.1632 6.06526   5
   7  -5  -3 48.4881 7.21681   3
  -7  -5   3 35.8600 5.25655   3
  -7  -5   3 39.8779 5.12376   6
   7  -5  -3 37.6976 6.20326   6
   7  -5  -3 33.9760 6.09868   4
  -7   5   3 37.4628 6.35711   3
  -7   5   3 28.3490 4.91116   5
  -7   5   3 44.8544 6.54783   6
   7   5  -3 31.8392 5.61039   3
   6  -5  -3 41.6974 5.00916   5
  -6  -5   3 55.7256 5.46094   6
  -6  -5   3 53.9237 5.82052   5
   6  -5  -3 56.9898 6.60772   4
  -6  -5   3 52.0204 5.39908   3
   6  -5  -3 47.9150 6.30652   6
   6  -5  -3 61.1367 6.54398   3
  -6  -5   3 53.0896 5.11723   4
   6   5  -3 53.0324 5.40041   3
  -6   5   3 54.8623 5.49159   5
   6   5  -3 50.8651 6.10878   5
  -6   5   3 45.8476 5.99347   3
   6   5  -3 53.6419 5.51966   6
  -6   5   3 59.4449 6.33637   6
  -6   5   3 50.0616 5.56951   4
   6   5  -3 51.4969 3.18824   4
   5  -5  -3 566.523 20.0984   4
   5  -5  -3 568.006 18.5590   5
   5  -5  -3 587.054 20.7827   3
  -5  -5   3 583.754 18.8846   3
  -5  -5   3 574.813 20.1919   5
  -5  -5   3 558.659 18.4003   6
   5  -5  -3 543.565 19.9509   6
  -5  -5   3 594.418 17.9959   4
   5   5  -3 594.727 15.1230   4
  -5   5   3 573.867 19.0892   5
  -5   5   3 594.255 21.0856   3
  -5   5   3 573.667 19.2592   4
   5   5  -3 587.625 18.9582   6
  -5   5   3 550.603 20.1784   6
   5   5  -3 533.070 18.5454   3
   5   5  -3 592.130 20.8135   5
  -4  -5   3 175.043 8.40192   6
   4  -5  -3 182.443 8.51626   5
   4  -5  -3 173.796 9.45019   3
  -4  -5   3 171.011 9.38337   5
  -4  -5   3 168.051 8.05962   4
   4  -5  -3 169.237 9.11689   6
  -4  -5   3 168.083 8.51259   3
   4  -5  -3 167.739 9.14513   4
   4   5  -3 161.268 8.47227   6
   4   5  -3 164.112 9.49361   5
  -4   5   3 179.080 8.78913   4
  -4   5   3 170.038 9.39834   6
  -4   5   3 175.884 9.59182   3
   4   5  -3 167.168 8.72005   3
   4   5  -3 172.864 6.54620   4
  -4   5   3 181.028 8.73283   5
   3  -5  -3 1269.31 33.4982   3
   3  -5  -3 1280.79 32.0583   5
  -3  -5   3 1309.47 33.4979   3
   3  -5  -3 1328.01 33.4297   6
   3  -5  -3 1310.53 33.2291   4
  -3  -5   3 1315.66 32.0548   4
  -3   5   3 1286.78 31.7553   4
  -3   5   3 1343.78 33.6719   6
   3   5  -3 1346.83 30.3328   4
   3   5  -3 1299.23 33.5098   3
  -3   5   3 1284.98 33.6881   3
   3   5  -3 1309.05 33.2820   6
  -3   5   3 1295.95 32.5796   5
   2  -5  -3 333.892 11.8076   5
   2  -5  -3 359.381 12.6875   3
  -2  -5   3 370.415 13.1442   6
  -2  -5   3 358.231 12.0950   4
   2  -5  -3 352.396 12.4584   6
  -2  -5   3 362.572 13.1721   3
  -2  -5   3 350.834 13.5803   5
   2  -5  -3 346.890 12.1944   4
  -2   5   3 344.559 12.4175   6
   2   5  -3 351.855 13.0204   6
   2   5  -3 370.828 11.2699   4
   2   5  -3 353.326 13.1767   3
  -2   5   3 367.089 11.1141   4
  -2   5   3 364.818 12.8343   3
   1  -5  -3 349.287 11.4921   3
  -1  -5   3 372.279 13.2241   6
  -1  -5   3 335.069 11.8295   4
   1  -5  -3 357.375 11.4375   6
   1  -5  -3 339.440 10.8812   4
   1  -5  -3 358.920 11.7336   5
  -1  -5   3 355.004 13.1348   3
   1   5  -3 350.654 12.9393   3
  -1   5   3 345.796 8.76587   4
  -1   5   3 329.777 12.6063   6
   1   5  -3 367.287 13.0757   6
   1   5  -3 356.973 11.4150   4
  -1   5   3 343.169 8.76971   4
  -1   5   3 335.080 11.4384   3
   0  -5   3 389.967 12.9757   4
   0  -5  -3 376.489 11.0430   6
   0  -5  -3 386.375 11.2071   3
   0  -5   3 382.952 13.9729   6
   0  -5   3 385.096 14.1770   3
   0  -5  -3 390.043 10.3248   4
   0   5  -3 407.920 12.6744   4
   0   5   3 367.740 10.8905   6
   0   5  -3 366.715 13.7477   3
   0   5  -3 387.010 13.6948   6
   1  -5   3 29.3756 3.94266   3
  -1  -5  -3 30.0842 2.08243   6
   1  -5   3 31.3284 3.63914   4
   1  -5   3 32.9071 4.25560   6
   1  -5   3 31.2802 3.97035   6
  -1  -5  -3 32.7437 2.14339   3
  -1   5  -3 35.4311 4.56897   6
  -1   5  -3 35.8177 4.10808   3
  -1   5  -3 29.3905 3.39993   4
   2  -5   3 69.1788 5.89517   3
   2  -5   3 66.9647 5.56979   6
  -2  -5  -3 61.1682 2.05140   6
   2  -5   3 63.1648 5.57787   3
  -2  -5  -3 71.8423 2.17038   3
  -2  -5  -3 65.5699 2.05595   6
   2  -5   3 55.8805 5.31273   6
  -2   5  -3 67.4138 5.32028   4
  -2   5  -3 66.0087 5.42745   4
   3  -5   3 15.3140 3.40546   3
   3  -5   3 15.6869 2.67301   5
  -3  -5  -3 19.2258 3.08842   5
   3  -5   3 11.2172 3.03805   6
   3  -5   3 15.2732 3.31170   6
   3  -5   3 20.4702 3.85724   3
  -3   5  -3 15.1106 3.33928   4
  -4  -5  -3 26.0868 3.81699   5
   4  -5   3 27.8761 3.66586   5
   4  -5   3 27.8353 4.83123   3
  -4  -5  -3 27.2432 1.38702   6
  -4  -5  -3 25.1882 1.34526   3
   4  -5   3 35.0542 5.12918   6
   4  -5   3 27.1889 4.35027   6
   4  -5   3 28.8185 4.71604   3
  -4   5  -3 25.7101 4.46160   4
  -5  -5  -3 118.436 4.58398   3
   5  -5   3 120.188 7.02566   5
   5  -5   3 118.338 9.00902   3
  -5  -5  -3 116.991 8.55844   5
   5  -5   3 129.558 9.04750   6
  -5  -5  -3 113.861 4.50479   6
   5  -5   3 122.508 8.84404   3
   5  -5   3 135.910 9.17835   6
  -5   5  -3 104.759 10.3951   6
  -5   5  -3 131.852 9.76708   4
  -6  -5  -3 455.249 12.8314   6
  -6  -5  -3 445.560 16.2486   5
  -6  -5  -3 454.659 12.9365   3
  -6  -5  -3 426.666 12.2582   4
   6  -5   3 458.470 17.7011   5
   6  -5   3 438.504 18.7471   6
   6  -5   3 431.640 18.2828   6
   6  -5   3 434.881 19.3813   3
   6  -5   3 441.849 18.6972   3
   6   5   3 419.708 11.4370   3
  -6   5  -3 452.876 16.5424   5
   6   5   3 421.340 11.3597   6
   6   5   3 432.262 17.1642   5
  -6   5  -3 411.636 17.5658   4
   6   5   3 456.067 11.7282   6
  -6   5  -3 435.747 18.9553   6
   7  -5   3 364.905 14.8436   5
   7  -5   3 391.063 18.3711   6
   7  -5   3 378.341 18.8192   3
  -7  -5  -3 395.894 12.6372   6
  -7  -5  -3 388.763 15.4841   5
  -7  -5  -3 383.818 12.8067   3
   7  -5   3 368.396 17.5442   6
  -7   5  -3 382.297 18.5552   3
   7   5   3 369.698 11.5370   3
   7   5   3 372.105 11.3952   6
  -7   5  -3 399.267 18.5329   6
  -7   5  -3 373.674 15.6319   5
  -8  -5  -3 187.582 9.11070   3
   8  -5   3 182.026 12.8235   6
  -8  -5  -3 166.430 8.94345   4
  -8  -5  -3 180.304 10.8037   5
   8  -5   3 184.048 13.5017   3
  -8  -5  -3 188.255 9.02434   6
  -8   5  -3 204.556 13.6670   6
  -8   5  -3 187.251 11.4817   5
   8   5   3 178.208 12.1085   5
  -8   5  -3 178.972 13.4859   3
   8   5   3 174.088 8.00093   3
   9  -5   3 458.936 22.3518   3
  -9  -5  -3 425.334 16.8446   4
  -9  -5  -3 444.762 16.4171   3
   9  -5   3 480.598 26.3750   6
  -9  -5  -3 445.957 18.0782   5
  -9  -5  -3 457.079 16.5117   6
  -9   5  -3 444.914 22.2235   3
  -9   5  -3 454.130 18.9533   5
  -9   5  -3 434.510 21.9790   6
  10  -5   3 72.7742 10.7512   3
 -10  -5  -3 74.6343 7.28727   4
 -10  -5  -3 85.8844 7.16840   6
 -10  -5  -3 89.6610 7.32757   3
  10  -5   3 81.7613 10.4224   6
 -10  -5  -3 90.6556 9.38594   5
 -10   5  -3 86.9607 8.37756   5
 -10   5  -3 74.0305 10.1955   3
  10   5   3 89.6554 7.11871   6
 -10   5  -3 91.6701 11.0686   6
 -11  -5  -3 80.6040 7.25195   3
  11  -5   3 78.6997 9.97797   6
 -11  -5  -3 71.9465 7.33908   6
 -11  -5  -3 61.5890 7.66987   5
 -11   5  -3 78.6927 8.38228   5
  11   5   3 78.7931 7.74264   6
 -11   5  -3 78.6937 10.4285   6
  11   5   3 80.7573 7.67602   3
 -11   5  -3 78.6375 10.2598   3
 -12  -5  -3 67.7204 7.03785   3
 -12  -5  -3 67.7621 6.54917   6
  12  -5   3 67.3046 11.3848   6
 -12  -5  -3 66.9203 7.64324   5
  12  -5   3 67.6726 11.7351   3
 -12   5  -3 77.0140 8.14686   5
 -12   5  -3 67.8497 11.2081   6
 -12  -6   3 1.04572 3.95840   3
 -12  -6   3 6.93343 4.73206   5
 -12   6   3 10.1021 5.38713   6
 -12   6   3 10.3917 5.42017   3
 -11  -6   3 18.0169 5.42015   5
  11  -6  -3 35.3716 7.33839   4
 -11  -6   3 30.1670 5.73993   3
 -11  -6   3 28.0035 6.02348   6
 -11   6   3 22.0462 7.42345   6
 -11   6   3 30.3791 7.54188   3
 -11   6   3 41.8552 6.97767   5
 -10  -6   3 24.1951 5.61602   3
  10  -6  -3 12.9177 4.97590   4
 -10  -6   3 14.2295 4.83126   5
 -10   6   3 17.3308 6.02857   3
 -10   6   3 21.1397 5.43620   5
 -10   6   3 25.2192 6.64640   6
  -9  -6   3 15.0927 4.36882   6
  -9  -6   3 14.4890 4.26134   3
  -9  -6   3 20.6705 4.77690   5
   9  -6  -3 23.3608 6.04855   4
  -9   6   3 11.8374 4.80426   6
  -9   6   3 23.9800 5.25607   5
  -9   6   3 25.3322 6.38279   3
  -8  -6   3 55.6434 6.48262   6
  -8  -6   3 50.7323 5.99358   3
  -8  -6   3 46.3274 6.57832   4
   8  -6  -3 49.2377 7.79127   4
  -8  -6   3 55.1860 7.65365   5
   8  -6  -3 55.0000 7.26768   6
  -8   6   3 50.4179 6.52420   5
  -8   6   3 48.4331 7.55519   6
  -8   6   3 49.9680 8.08644   3
   7  -6  -3 100.772 8.96391   4
  -7  -6   3 98.6560 7.50752   6
   7  -6  -3 98.7256 9.53558   3
  -7  -6   3 99.6912 7.48147   4
  -7  -6   3 98.6253 8.59398   5
   7  -6  -3 102.964 9.09338   6
  -7  -6   3 85.5915 7.35627   3
  -7   6   3 100.925 9.15417   6
  -7   6   3 104.504 8.35478   5
  -7   6   3 103.882 9.58323   3
  -6  -6   3 35.7232 4.72868   3
  -6  -6   3 43.0665 5.03414   6
   6  -6  -3 29.5947 4.65672   5
  -6  -6   3 38.8556 5.92079   5
   6  -6  -3 31.2895 5.42056   6
   6  -6  -3 35.5847 6.00295   4
  -6  -6   3 34.8092 4.66610   4
   6  -6  -3 41.7572 6.43169   3
   6   6  -3 27.0653 5.36342   5
  -6   6   3 36.8855 6.12300   3
   6   6  -3 37.9552 4.70521   6
   6   6  -3 25.9219 4.43531   3
  -6   6   3 42.6735 5.24661   5
  -6   6   3 44.9493 5.28484   4
  -6   6   3 24.5127 5.38229   6
  -5  -6   3 942.080 27.0767   3
   5  -6  -3 939.021 29.3518   3
  -5  -6   3 937.397 26.5683   6
  -5  -6   3 939.018 29.1713   5
  -5  -6   3 925.421 26.2386   4
   5  -6  -3 907.922 29.0066   6
   5  -6  -3 936.319 26.8038   5
   5  -6  -3 953.876 28.6919   4
   5   6  -3 936.296 26.9173   6
  -5   6   3 940.189 29.1139   6
  -5   6   3 941.656 27.7984   5
  -5   6   3 944.396 27.0427   4
  -5   6   3 941.659 29.2816   3
  -4  -6   3 80.2573 5.84701   3
   4  -6  -3 79.0650 6.48461   6
   4  -6  -3 76.0232 6.66779   3
  -4  -6   3 86.5170 5.98635   6
   4  -6  -3 74.0042 5.85983   5
   4  -6  -3 73.9908 6.51219   4
  -4  -6   3 75.7209 5.62960   4
  -4  -6   3 75.5068 6.67866   5
  -4   6   3 81.0355 6.84267   3
  -4   6   3 80.1974 6.08163   5
  -4   6   3 84.6799 6.67257   6
   4   6  -3 75.9791 6.04083   3
   4   6  -3 86.0182 6.22843   6
   4   6  -3 75.5860 3.62603   4
  -4   6   3 71.8283 5.95370   4
  -3  -6   3 150.122 9.03135   5
   3  -6  -3 144.563 8.28485   3
   3  -6  -3 159.192 8.05271   5
  -3  -6   3 162.268 7.84315   4
  -3  -6   3 165.232 8.27784   6
  -3  -6   3 161.031 8.35793   3
   3  -6  -3 165.915 9.89307   4
   3  -6  -3 136.302 8.14976   6
   3   6  -3 151.524 8.27744   3
  -3   6   3 161.552 8.84537   3
   3   6  -3 143.327 8.11352   6
  -3   6   3 172.213 8.89688   6
  -3   6   3 145.094 7.35017   4
   3   6  -3 167.532 6.25524   4
   2  -6  -3 218.397 9.43149   5
  -2  -6   3 217.163 10.0957   6
  -2  -6   3 240.599 11.2209   5
  -2  -6   3 249.367 10.7210   3
   2  -6  -3 226.294 9.60485   4
   2  -6  -3 223.693 9.85710   3
  -2  -6   3 227.966 9.45795   4
   2  -6  -3 230.524 9.87624   6
   2   6  -3 214.754 10.2400   3
  -2   6   3 235.429 8.22430   4
   2   6  -3 231.359 10.2040   6
   2   6  -3 238.743 8.38704   4
  -2   6   3 219.828 7.93717   4
  -2   6   3 228.351 10.0571   3
   1  -6  -3 743.277 20.5762   5
  -1  -6   3 709.053 20.8004   4
   1  -6  -3 736.737 20.0895   6
   1  -6  -3 737.842 19.7961   4
   1  -6  -3 743.523 20.2024   3
  -1  -6   3 737.545 22.8598   6
   1   6  -3 730.268 22.3296   3
   1   6  -3 737.648 19.8260   4
  -1   6   3 737.780 15.5902   4
   1   6  -3 739.838 21.7935   6
  -1   6   3 749.241 20.1183   6
  -1   6   3 731.112 20.4539   3
   0  -6  -3 1116.41 26.7368   3
   0  -6   3 1152.44 34.0248   3
   0  -6   3 1066.72 28.6393   4
   0  -6   3 1135.01 30.6664   6
   0  -6  -3 1125.71 26.5822   6
   0  -6  -3 1070.59 25.6457   4
   0   6  -3 1103.03 29.9951   6
   0   6  -3 1129.89 30.4811   3
   0   6  -3 1093.33 27.9744   4
   0   6   3 1138.33 26.6652   6
   0   6  -3 1109.43 28.3958   4
   1  -6   3 314.648 12.1138   4
   1  -6   3 340.715 13.5949   6
  -1  -6  -3 319.037 8.08745   4
   1  -6   3 335.441 13.7410   6
  -1  -6  -3 328.041 8.14877   4
  -1  -6  -3 317.702 9.39077   6
  -1  -6  -3 321.562 9.66097   3
  -1  -6  -3 330.263 9.60827   6
  -1  -6  -3 314.956 9.45378   3
  -1   6  -3 336.607 12.2439   4
  -1   6  -3 317.697 13.0796   6
  -1   6  -3 331.774 13.4322   3
  -1   6  -3 327.600 12.3242   4
  -2  -6  -3 280.782 7.75665   6
   2  -6   3 303.861 13.2858   3
   2  -6   3 283.412 13.5000   3
   2  -6   3 302.816 13.2875   6
  -2  -6  -3 285.281 7.75980   3
  -2  -6  -3 299.329 7.76925   3
   2  -6   3 324.093 13.6201   6
  -2  -6  -3 289.181 7.65727   6
  -2   6  -3 305.547 12.1093   4
  -2   6  -3 306.075 12.1478   4
   3  -6   3 392.651 13.8562   5
   3  -6   3 380.508 15.8660   3
   3  -6   3 387.975 15.6759   6
   3  -6   3 404.093 16.4657   3
   3  -6   3 371.259 15.6558   6
  -3  -6  -3 376.044 14.1520   5
  -3   6  -3 381.394 14.3805   4
  -3   6  -3 404.070 14.9740   4
   4  -6   3 5.87301 2.55339   6
   4  -6   3 2.12043 2.45690   3
  -4  -6  -3 4.55902 2.38774   5
   4  -6   3 0.14223 2.20941   6
   4  -6   3 3.06111 2.42534   3
   4  -6   3 6.74300 2.18551   5
  -4   6  -3 8.68310 2.68216   4
  -4   6  -3 2.66592 2.37571   4
  -5  -6  -3 1312.64 28.4846   6
  -5  -6  -3 1308.14 28.6704   3
   5  -6   3 1322.75 37.8136   6
   5  -6   3 1380.90 38.7032   3
   5  -6   3 1333.77 34.3772   5
   5  -6   3 1333.79 39.1858   3
  -5  -6  -3 1318.60 35.2571   5
  -5   6  -3 1313.99 36.9058   4
  -5   6  -3 1320.45 39.0211   6
  -6  -6  -3 187.050 6.69366   4
   6  -6   3 197.705 13.3354   3
  -6  -6  -3 183.460 10.3795   5
   6  -6   3 179.197 11.9148   6
  -6  -6  -3 195.706 6.81054   3
   6  -6   3 192.206 12.5923   6
   6  -6   3 207.721 12.7035   3
  -6  -6  -3 193.156 6.75247   6
   6  -6   3 185.604 9.95383   5
  -6   6  -3 192.458 12.6059   6
  -7  -6  -3 731.362 19.6123   3
   7  -6   3 729.761 27.7985   6
   7  -6   3 716.975 27.2218   6
  -7  -6  -3 731.607 21.3866   4
   7  -6   3 731.181 28.4662   3
  -7  -6  -3 731.575 19.2471   6
  -7  -6  -3 808.063 24.7214   5
  -7   6  -3 782.601 28.3561   6
   7   6   3 714.228 17.6345   3
   7   6   3 739.636 17.1998   6
   7   6   3 763.507 17.3684   6
  -8  -6  -3 91.8343 5.95280   3
  -8  -6  -3 88.8207 6.34550   4
  -8  -6  -3 92.0379 5.90263   6
   8  -6   3 92.0454 9.92970   3
  -8  -6  -3 108.772 8.35968   5
   8  -6   3 101.019 10.3677   6
   8   6   3 90.6925 6.35072   3
  -8   6  -3 89.0759 10.4891   6
   8   6   3 97.8739 5.05227   6
   8   6   3 85.4615 4.95853   3
  -8   6  -3 98.3420 8.82678   5
  -9  -6  -3 40.8143 6.69329   5
  -9  -6  -3 42.3698 5.72621   4
   9  -6   3 40.7217 8.58738   6
   9  -6   3 51.2936 8.66095   3
  -9  -6  -3 41.1270 4.68275   3
  -9  -6  -3 47.6749 4.76952   6
  -9   6  -3 38.2148 7.46926   6
   9   6   3 46.6257 4.40354   6
   9   6   3 37.7381 4.46167   3
  10  -6   3 160.735 13.9892   3
 -10  -6  -3 149.390 8.96396   3
 -10  -6  -3 161.609 11.1283   5
 -10  -6  -3 160.699 9.02484   6
 -10  -6  -3 143.317 9.97527   4
  10  -6   3 160.730 13.5666   6
 -10   6  -3 171.082 12.1834   5
  10   6   3 128.231 9.62119   3
  10   6   3 129.762 7.94160   6
 -10   6  -3 159.384 13.8433   6
 -11  -6  -3 4.64672 2.48068   6
 -11  -6  -3 4.79454 2.86645   3
  11  -6   3 2.25611 5.51816   3
  11  -6   3 3.91330 5.55583   6
 -11  -6  -3 2.77168 3.61043   5
 -11   6  -3 2.20595 4.44328   6
 -11   6  -3 -0.3807 3.00698   5
 -12  -6  -3 68.5702 7.42356   3
 -12   6  -3 69.2991 10.8120   6
 -11  -7   3 6.05820 4.41735   5
 -11  -7   3 25.7093 5.54368   3
 -11  -7   3 15.2539 4.73004   6
 -11   7   3 18.7046 6.36715   3
 -11   7   3 17.1682 7.26839   6
 -11   7   3 21.8929 5.18886   5
 -10  -7   3 202.164 12.3910   6
  10  -7  -3 194.967 14.6158   4
 -10  -7   3 206.830 13.9225   5
 -10  -7   3 188.426 12.2644   3
 -10   7   3 197.242 16.0235   3
 -10   7   3 205.724 15.4857   6
 -10   7   3 181.679 13.3552   5
  -9  -7   3 198.042 12.4197   3
  -9  -7   3 176.655 12.8994   5
  -9  -7   3 202.991 12.0752   6
   9  -7  -3 193.800 14.9600   4
  -9   7   3 187.981 14.8942   3
  -9   7   3 191.680 14.5949   6
  -9   7   3 197.957 13.3914   5
   8  -7  -3 112.424 11.1734   6
  -8  -7   3 117.902 8.91567   6
   8  -7  -3 101.892 10.3888   4
  -8  -7   3 92.2025 8.52406   4
  -8  -7   3 97.4749 8.45519   3
  -8  -7   3 125.646 10.5702   5
  -8   7   3 98.6548 11.0747   3
  -8   7   3 122.771 10.0117   5
  -8   7   3 114.931 10.9275   6
   7  -7  -3 2.65730 3.33168   6
  -7  -7   3 2.48932 2.39274   6
  -7  -7   3 3.10178 2.35377   3
  -7  -7   3 3.92441 3.25085   5
   7  -7  -3 4.82972 3.38562   4
   7  -7  -3 7.51621 4.02130   3
  -7   7   3 0.83510 2.48104   6
  -7   7   3 0.50160 2.54967   5
  -7   7   3 2.65968 3.09798   3
  -6  -7   3 179.375 9.82783   4
  -6  -7   3 200.493 12.1080   5
   6  -7  -3 184.716 11.9341   4
  -6  -7   3 169.930 9.83840   3
  -6  -7   3 195.421 10.2525   6
   6  -7  -3 188.694 12.4854   3
   6  -7  -3 178.656 11.7347   6
  -6   7   3 179.021 11.8891   6
  -6   7   3 183.649 12.2815   3
   6   7  -3 186.957 12.3750   3
  -6   7   3 170.726 10.4235   4
  -6   7   3 178.431 10.8769   5
  -5  -7   3 32.2236 5.09482   5
  -5  -7   3 29.1710 4.52815   3
   5  -7  -3 28.3004 4.73339   5
  -5  -7   3 25.8504 4.27894   4
   5  -7  -3 23.8852 4.82019   3
   5  -7  -3 31.8152 5.48813   4
  -5  -7   3 28.0910 4.37146   6
   5  -7  -3 29.2756 6.01797   6
  -5   7   3 37.7250 5.06944   4
  -5   7   3 23.2194 4.94507   6
  -5   7   3 28.5732 5.62769   3
   5   7  -3 32.7964 4.64682   6
   5   7  -3 26.2712 4.70077   3
   4  -7  -3 9.83293 3.06815   6
   4  -7  -3 6.88600 3.19761   4
   4  -7  -3 7.58210 2.86332   3
  -4  -7   3 5.61086 2.21581   4
  -4  -7   3 5.52360 2.92695   5
   4  -7  -3 9.13213 2.60688   5
  -4  -7   3 7.86967 2.71068   3
  -4  -7   3 7.10929 2.47432   6
  -4   7   3 6.93499 2.92133   6
   4   7  -3 4.95992 2.03320   6
  -4   7   3 4.65134 2.24612   4
  -4   7   3 4.08760 2.61849   3
  -3  -7   3 16.2488 3.51094   3
   3  -7  -3 14.2198 3.32791   6
   3  -7  -3 16.1569 3.51396   4
  -3  -7   3 10.2343 3.11984   5
   3  -7  -3 15.2588 3.17713   5
   3  -7  -3 17.9031 3.75283   3
  -3  -7   3 16.2863 3.09454   4
  -3  -7   3 12.7162 2.99780   6
  -3   7   3 10.6906 2.90001   6
  -3   7   3 17.0132 2.97320   4
  -3   7   3 13.7978 2.82803   4
  -3   7   3 10.0567 2.90766   3
   3   7  -3 15.5080 1.93119   4
   3   7  -3 17.1511 2.08561   4
   3   7  -3 21.4964 3.75298   3
   3   7  -3 14.2694 3.16444   6
   2  -7  -3 33.0882 4.09756   5
   2  -7  -3 32.4826 3.98755   3
  -2  -7   3 39.7343 4.04040   4
   2  -7  -3 36.6960 4.18349   6
  -2  -7   3 32.1437 4.12895   3
  -2  -7   3 25.3100 4.09296   6
   2  -7  -3 31.3203 4.33519   4
  -2  -7   3 32.3988 5.06263   5
  -2   7   3 30.3985 3.90709   3
   2   7  -3 29.0455 4.36753   3
  -2   7   3 29.6127 2.94860   4
  -2   7   3 32.2234 2.91975   4
   2   7  -3 28.8417 4.23670   6
  -2   7   3 35.5320 3.93573   6
   2   7  -3 29.4835 3.13611   4
   2   7  -3 28.6134 2.96175   4
  -1  -7   3 21.1472 4.02959   6
   1  -7  -3 33.3610 3.90537   5
  -1  -7   3 25.6082 3.74665   4
   1  -7  -3 24.1419 3.26628   4
  -1  -7   3 24.6865 4.12969   3
   1  -7  -3 27.3637 3.36734   6
   1  -7  -3 26.4244 3.35191   3
   1   7  -3 23.2242 3.18117   4
   1   7  -3 25.4582 3.99108   6
   1   7  -3 24.1301 3.84083   3
  -1   7   3 29.0351 3.48081   6
  -1   7   3 24.4092 3.60050   3
   0  -7  -3 337.527 10.8168   4
   0  -7  -3 335.727 11.4151   3
   0  -7   3 333.949 14.3917   3
   0  -7   3 347.612 13.1248   4
   0  -7  -3 328.572 11.1776   6
   0  -7   3 371.494 14.5959   6
   0  -7  -3 342.845 11.4627   6
   0   7  -3 345.078 12.3189   4
   0   7  -3 331.896 13.8447   3
   0   7  -3 349.134 12.1622   4
   0   7  -3 328.449 13.5347   6
   1  -7   3 985.006 29.4513   3
  -1  -7  -3 962.960 23.6652   3
   1  -7   3 949.515 28.4435   6
  -1  -7  -3 960.324 23.4246   3
   1  -7   3 970.212 28.9271   6
   1  -7   3 954.007 26.8419   4
  -1  -7  -3 981.744 22.2490   4
  -1  -7  -3 979.236 23.3345   6
  -1  -7  -3 975.945 22.3681   4
  -1  -7  -3 972.297 23.5963   6
  -1   7  -3 969.718 26.5837   4
  -1   7  -3 965.263 26.3293   4
  -1   7  -3 961.599 28.0117   6
  -2  -7  -3 -0.8869 0.66166   6
  -2  -7  -3 -1.1394 0.72606   3
   2  -7   3 0.09761 1.81177   3
   2  -7   3 0.29563 1.99448   6
  -2  -7  -3 0.21756 0.94310   6
   2  -7   3 2.23946 2.17861   6
   2  -7   3 -0.1388 1.99378   3
  -2  -7  -3 0.95363 0.98683   3
  -2   7  -3 1.76302 1.78470   4
  -2   7  -3 0.80946 1.72515   4
  -3  -7  -3 512.401 11.1746   6
  -3  -7  -3 469.765 11.1624   3
   3  -7   3 494.346 17.1021   5
  -3  -7  -3 506.667 18.1042   5
   3  -7   3 462.162 18.6831   6
   3  -7   3 507.178 19.4424   3
  -3  -7  -3 516.954 11.2183   3
   3  -7   3 492.132 19.8801   3
   3  -7   3 513.572 19.5181   6
  -3   7  -3 497.179 17.7302   4
  -3   7  -3 508.707 18.1378   4
  -4  -7  -3 871.451 26.6871   5
   4  -7   3 896.871 28.8072   6
   4  -7   3 879.780 29.2887   3
   4  -7   3 843.420 28.4225   3
   4  -7   3 869.607 28.3952   6
  -4   7  -3 861.204 26.5463   4
  -4   7  -3 826.298 26.7643   4
   5  -7   3 2113.94 55.1385   6
   5  -7   3 2122.98 55.9893   6
  -5  -7  -3 2128.93 52.8365   5
   5  -7   3 2048.34 50.8713   5
   5  -7   3 2161.51 56.6574   3
  -5   7  -3 2033.20 53.4178   4
  -5   7  -3 2074.62 52.8879   4
   6  -7   3 1.02224 3.11242   3
   6  -7   3 3.77246 4.02323   3
  -6  -7  -3 5.53214 2.84483   5
  -6  -7  -3 2.88524 1.05439   6
   6  -7   3 -0.5664 2.81088   6
  -6  -7  -3 0.75580 1.13701   4
  -6  -7  -3 0.95746 0.97899   3
   6  -7   3 0.37135 3.18784   6
  -6   7  -3 3.48470 2.99908   4
  -6   7  -3 4.85106 3.48435   6
   7  -7   3 251.829 15.0495   6
  -7  -7  -3 251.256 8.24773   6
  -7  -7  -3 262.531 13.2503   5
   7  -7   3 251.462 16.2178   3
  -7  -7  -3 251.772 8.31882   3
   7  -7   3 245.799 15.6510   6
  -7  -7  -3 239.909 9.24595   4
  -7   7  -3 252.513 15.8045   6
  -8  -7  -3 402.366 14.1716   4
  -8  -7  -3 409.069 12.9349   6
   8  -7   3 416.000 21.8265   6
  -8  -7  -3 404.688 12.9538   3
   8  -7   3 399.096 21.8417   3
  -8   7  -3 419.079 21.5163   6
   9  -7   3 55.3559 9.32166   6
  -9  -7  -3 46.0587 4.37176   3
  -9  -7  -3 37.6521 5.13406   4
  -9  -7  -3 46.7894 4.29109   6
   9  -7   3 62.6570 10.0462   3
  -9  -7  -3 54.0419 7.29358   5
   9   7   3 37.1080 2.79662   3
  -9   7  -3 51.5332 8.78796   6
   9   7   3 49.0210 3.37713   3
 -10  -7  -3 86.6325 7.90810   4
 -10  -7  -3 102.169 8.91633   5
 -10  -7  -3 94.6116 6.65913   6
  10  -7   3 100.882 12.0802   6
 -10  -7  -3 99.2677 6.79532   3
 -10   7  -3 108.840 12.5153   6
  10   7   3 107.255 5.64240   3
 -11  -7  -3 31.7299 4.71426   3
 -11  -7  -3 36.8008 6.52551   5
  11  -7   3 36.1259 7.69062   6
  11  -7   3 24.7926 7.47782   3
 -11  -7  -3 29.3488 4.47330   6
 -11   7  -3 33.2920 8.35191   6
 -11  -8   3 82.2198 8.14115   3
 -11  -8   3 83.9983 10.0361   6
 -11  -8   3 84.0902 8.97485   5
 -11   8   3 84.9247 11.3505   3
 -11   8   3 85.4109 11.4722   6
 -10  -8   3 17.1763 4.88434   3
 -10  -8   3 28.1097 6.39829   5
  10  -8  -3 23.1765 5.95444   4
 -10  -8   3 24.3923 5.06406   6
 -10   8   3 27.4706 7.70112   3
 -10   8   3 13.2499 6.00487   6
 -10   8   3 26.5053 5.78546   5
   9  -8  -3 0.19867 3.73835   4
  -9  -8   3 4.89774 3.06883   3
  -9  -8   3 9.08088 4.33491   5
  -9  -8   3 0.77806 2.93330   6
  -9   8   3 5.23338 3.79093   5
  -9   8   3 -0.5585 4.56485   6
  -8  -8   3 14.5503 4.14089   3
  -8  -8   3 16.7636 4.12260   6
  -8  -8   3 9.91008 4.53117   5
   8  -8  -3 13.8428 6.26290   6
   8  -8  -3 15.1955 4.74431   4
  -8   8   3 11.6791 5.26473   3
  -8   8   3 14.9656 4.84875   6
  -8   8   3 18.5456 4.79617   5
   7  -8  -3 56.7720 8.27437   3
  -7  -8   3 63.9175 7.10830   4
  -7  -8   3 64.8531 6.59685   3
   7  -8  -3 66.9312 8.23126   6
  -7  -8   3 75.0654 9.33635   5
  -7   8   3 63.4354 8.04426   6
  -7   8   3 81.1718 8.98657   3
  -6  -8   3 121.450 10.1667   5
   6  -8  -3 121.491 10.5337   3
  -6  -8   3 121.698 8.31767   4
   6  -8  -3 119.471 10.1366   4
  -6  -8   3 131.279 8.47349   3
   6  -8  -3 118.201 10.3381   6
  -6  -8   3 129.335 8.55853   6
  -6   8   3 133.257 10.3810   6
  -6   8   3 117.534 10.3249   3
  -6   8   3 118.107 10.4757   4
  -5  -8   3 450.434 16.8537   3
   5  -8  -3 440.037 19.0867   3
  -5  -8   3 434.778 19.1926   5
   5  -8  -3 436.785 19.2053   4
  -5  -8   3 463.270 16.8854   6
  -5  -8   3 424.736 15.9297   4
   5   8  -3 441.239 17.5007   3
  -5   8   3 452.378 19.2113   6
   4  -8  -3 24.6479 4.75929   6
  -4  -8   3 33.6060 5.09364   3
  -4  -8   3 29.8130 4.52482   4
   4  -8  -3 18.2643 4.57995   3
  -4  -8   3 29.8035 5.61223   5
   4  -8  -3 31.6163 4.79763   5
   4  -8  -3 25.6219 5.04364   4
  -4  -8   3 27.0206 4.26574   6
  -4   8   3 28.8631 5.07360   6
  -4   8   3 23.1624 4.03075   4
   4   8  -3 24.6931 4.55944   3
  -4   8   3 26.6350 4.98697   3
   4   8  -3 29.3462 4.63342   6
  -4   8   3 32.4647 4.45916   4
   3  -8  -3 27.9638 4.58317   3
  -3  -8   3 21.2411 3.82910   4
  -3  -8   3 33.3140 5.62001   5
  -3  -8   3 24.6141 4.29222   3
   3  -8  -3 29.2853 4.83526   4
   3  -8  -3 27.5770 4.66033   6
   3  -8  -3 34.8515 5.08587   5
  -3  -8   3 25.5791 4.19760   6
  -3   8   3 27.6599 4.76898   6
   3   8  -3 26.5141 1.72271   4
   3   8  -3 25.2562 4.44090   6
  -3   8   3 28.3040 4.92702   3
  -3   8   3 27.6509 3.48226   4
  -3   8   3 25.1134 3.72538   4
   3   8  -3 36.3557 4.59053   3
   2  -8  -3 20.5703 4.36357   5
   2  -8  -3 24.8406 3.96493   3
  -2  -8   3 24.5112 3.92990   4
   2  -8  -3 22.4837 3.76256   6
  -2  -8   3 25.4905 4.47315   3
  -2  -8   3 22.7143 4.12204   6
   2  -8  -3 23.4881 4.17905   4
  -2  -8   3 26.5042 4.89656   5
  -2   8   3 21.3764 2.63818   4
   2   8  -3 25.2747 2.56144   4
  -2   8   3 23.4608 4.03026   3
  -2   8   3 21.6396 2.52902   4
   2   8  -3 23.3512 2.64984   4
   2   8  -3 24.7428 4.20970   6
   1  -8  -3 199.041 9.26078   4
  -1  -8   3 209.090 11.1921   3
   1  -8  -3 210.028 10.1527   5
  -1  -8   3 199.514 10.9667   6
  -1  -8   3 199.409 9.85936   4
   1  -8  -3 197.969 9.59032   3
  -1   8   3 199.234 9.50695   6
   1   8  -3 199.326 8.11476   4
   1   8  -3 200.212 12.0603   3
   0  -8  -3 19.3622 3.11399   6
   0  -8   3 21.0840 3.74045   4
   0  -8  -3 19.9619 3.16531   3
   0  -8  -3 21.8504 2.92765   6
   0  -8  -3 20.5453 3.13867   4
   0  -8   3 22.7466 4.31534   3
   0  -8   3 17.6034 3.66717   6
   0  -8   3 10.2382 3.63094   6
   0  -8  -3 22.9743 3.41799   3
   0   8  -3 18.0607 3.36979   4
   0   8  -3 18.7680 3.16650   4
   0   8  -3 12.2598 3.36793   6
  -1  -8  -3 33.0045 2.93736   4
   1  -8   3 34.8007 5.20546   6
  -1  -8  -3 32.9879 3.17349   6
   1  -8   3 30.8932 5.41510   3
  -1  -8  -3 27.5765 3.22100   3
   1  -8   3 39.0176 4.89003   4
  -1  -8  -3 26.8826 2.77230   4
  -1  -8  -3 30.8073 3.15340   3
   1  -8   3 27.7489 4.92757   3
   1  -8   3 34.5694 5.35357   6
  -1  -8  -3 26.8018 3.14107   6
  -1   8  -3 35.1800 4.73492   4
  -1   8  -3 25.6771 4.20384   4
   2  -8   3 45.2103 6.24258   3
   2  -8   3 45.5795 6.37697   6
  -2  -8  -3 47.1935 3.86182   3
   2  -8   3 55.7819 6.07284   3
  -2  -8  -3 39.4282 2.70233   4
  -2  -8  -3 42.3082 2.96626   6
  -2  -8  -3 36.4973 2.98236   3
   2  -8   3 42.3229 5.94128   6
  -2  -8  -3 38.8901 2.70538   4
  -2  -8  -3 47.4906 3.39648   6
  -2   8  -3 38.6974 5.59975   4
  -2   8  -3 43.8406 4.92433   4
  -3  -8  -3 1.53349 0.89003   3
  -3  -8  -3 3.15104 0.77680   4
  -3  -8  -3 0.44870 0.89108   6
  -3  -8  -3 3.16289 0.97606   6
   3  -8   3 8.05181 3.15140   6
   3  -8   3 0.18572 2.61670   3
  -3  -8  -3 2.36769 2.27938   5
   3  -8   3 1.45794 2.15705   5
   3  -8   3 7.46246 3.22838   3
  -3  -8  -3 1.96657 0.72476   4
  -3  -8  -3 4.38427 1.03238   3
   3  -8   3 -2.9620 2.47089   6
  -3   8  -3 3.00765 2.59410   4
  -3   8  -3 4.13306 2.38055   4
   4  -8   3 23.5550 5.42692   3
   4  -8   3 14.5847 3.58228   5
  -4  -8  -3 19.9065 4.40291   5
   4  -8   3 27.8038 5.47088   3
   4  -8   3 16.4026 4.32260   6
   4  -8   3 22.9592 5.09374   6
  -4   8  -3 12.7096 4.64917   4
  -4   8  -3 17.4667 4.18775   4
   5  -8   3 169.645 12.0647   3
   5  -8   3 167.070 12.1890   6
   5  -8   3 147.770 11.4069   6
   5  -8   3 166.716 13.0546   3
  -5  -8  -3 157.786 4.79538   4
  -5  -8  -3 169.716 10.8173   5
  -5   8  -3 143.782 10.6911   4
   6  -8   3 16.4960 5.58241   6
   6  -8   3 17.9524 5.34432   6
  -6  -8  -3 15.1149 2.08406   4
   6  -8   3 25.8196 6.22527   3
  -6  -8  -3 22.2975 4.94220   5
  -6   8  -3 21.1529 5.07283   4
  -7  -8  -3 72.8766 3.20171   3
   7  -8   3 69.1217 9.10688   3
   7  -8   3 58.6718 9.11695   6
  -7  -8  -3 82.4042 7.94906   5
  -7  -8  -3 71.5221 3.31765   6
  -7  -8  -3 77.0227 5.35871   4
   7  -8   3 97.4314 10.0979   6
  -8  -8  -3 7.68072 2.79881   4
  -8  -8  -3 12.7161 1.93890   6
  -8  -8  -3 11.0305 4.27659   5
   8  -8   3 2.33339 4.42124   3
   8  -8   3 15.5997 5.88649   6
  -8  -8  -3 11.4443 1.96939   3
  -8   8  -3 19.4577 5.73400   6
   9  -8   3 13.2210 5.77535   3
  -9  -8  -3 17.3385 3.64757   4
  -9  -8  -3 10.2769 4.03583   5
   9  -8   3 17.9996 5.62197   6
  -9  -8  -3 15.2478 2.43452   6
 -10  -8  -3 28.1552 5.49866   4
  10  -8   3 21.8624 7.65812   6
  10  -8   3 35.0535 8.94450   3
 -10  -8  -3 24.0754 3.96100   3
 -10  -8  -3 25.4240 3.38133   6
 -10  -8  -3 32.3897 6.05930   5
 -10   8  -3 31.0093 7.80438   6
 -11  -8  -3 67.2310 5.20901   3
  11  -8   3 66.0333 11.6167   6
 -11  -8  -3 66.1954 5.17732   6
 -11  -8  -3 70.5519 7.24182   5
  11  -8   3 66.0108 10.4751   3
 -11   8  -3 62.5791 11.5461   6
  10  -9  -3 4.21544 5.28132   4
 -10  -9   3 2.41894 4.34467   5
 -10  -9   3 4.43468 3.25434   3
 -10  -9   3 -2.0008 2.57369   6
 -10   9   3 9.69108 5.38941   3
 -10   9   3 3.86623 6.12490   6
  -9  -9   3 15.0312 4.41579   6
  -9  -9   3 6.31012 3.39131   3
   9  -9  -3 6.16975 4.60605   4
  -9  -9   3 11.4439 5.24474   5
  -9   9   3 12.3124 5.69569   6
  -9   9   3 9.11180 5.08691   3
  -8  -9   3 0.27889 2.42231   6
   8  -9  -3 6.01823 3.99522   4
  -8  -9   3 3.19014 3.75983   5
   8  -9  -3 -4.4792 4.67217   6
  -8  -9   3 5.35046 2.97164   3
  -8   9   3 -4.4888 3.11149   3
  -8   9   3 -2.9004 4.44364   6
  -7  -9   3 -0.9741 2.66624   5
  -7  -9   3 3.72232 2.43441   6
   7  -9  -3 3.49584 3.89306   6
  -7  -9   3 -4.8297 2.46943   4
   7  -9  -3 -1.5050 4.18434   3
   7  -9  -3 0.75754 3.66255   4
  -7   9   3 -1.5998 3.35278   6
  -7   9   3 0.54633 3.35316   3
  -6  -9   3 449.700 17.7214   4
  -6  -9   3 485.142 18.4172   6
  -6  -9   3 494.438 21.9307   5
  -6  -9   3 468.417 18.1925   3
   6  -9  -3 502.562 21.8486   4
   6  -9  -3 484.477 21.0826   6
  -6   9   3 477.931 21.3925   6
  -6   9   3 510.685 22.6053   3
  -5  -9   3 1546.12 46.1646   5
  -5  -9   3 1618.97 42.5115   3
   5  -9  -3 1641.74 45.2121   4
  -5  -9   3 1609.79 42.0689   6
  -5  -9   3 1606.04 41.9615   4
   5  -9  -3 1555.63 45.3834   3
  -5   9   3 1583.88 45.6095   6
  -5   9   3 1573.55 41.6708   4
  -5   9   3 1591.93 46.0532   3
  -5   9   3 1615.70 41.4994   4
  -4  -9   3 765.935 27.7035   5
  -4  -9   3 790.380 24.8864   3
  -4  -9   3 790.603 24.4895   6
   4  -9  -3 784.542 26.5407   3
   4  -9  -3 784.598 26.5814   4
  -4  -9   3 725.801 23.5073   4
   4  -9  -3 722.813 25.6055   6
  -4   9   3 768.588 22.7521   4
  -4   9   3 784.594 26.7950   6
  -4   9   3 741.611 22.7595   4
  -4   9   3 763.286 26.8841   3
   3  -9  -3 184.476 13.2580   3
  -3  -9   3 186.267 10.6622   3
  -3  -9   3 192.039 12.4394   5
   3  -9  -3 177.159 10.6327   6
  -3  -9   3 189.515 10.6905   6
   3  -9  -3 191.783 11.1401   4
  -3  -9   3 181.563 10.1088   4
  -3   9   3 176.754 8.21569   4
  -3   9   3 193.232 11.2548   3
  -3   9   3 186.132 8.57001   4
  -3   9   3 173.518 10.8924   6
   3   9  -3 153.947 9.77121   3
  -2  -9   3 17.7972 4.21693   5
  -2  -9   3 30.4875 4.57433   4
   2  -9  -3 22.3114 4.25336   5
  -2  -9   3 24.7072 4.71671   6
   2  -9  -3 30.4738 4.76625   4
   2  -9  -3 30.4891 4.84698   3
   2  -9  -3 33.1875 4.90993   6
   2   9  -3 27.2315 4.35104   3
  -2   9   3 28.2062 2.43329   4
   2   9  -3 30.3611 2.50415   4
  -2   9   3 34.8501 2.56809   4
   2   9  -3 26.1335 2.42289   4
  -1  -9   3 2.66330 2.86636   6
   1  -9  -3 6.70535 2.85809   6
  -1  -9   3 2.32417 2.85452   4
   1  -9  -3 2.87675 2.34067   5
   1  -9  -3 -1.9305 1.71259   4
   1  -9  -3 1.74101 1.92059   6
   1  -9  -3 1.04123 1.98428   3
   1  -9  -3 4.00578 2.45808   3
  -1  -9   3 6.79504 2.86559   3
   1   9  -3 6.75210 2.54993   6
   1   9  -3 5.99172 2.06721   4
   1   9  -3 4.93711 2.80761   3
   0  -9   3 11.6685 4.01781   4
   0  -9  -3 15.5412 3.28187   3
   0  -9  -3 12.9861 3.07909   6
   0  -9   3 12.8897 3.77420   6
   0  -9   3 12.9260 4.08957   6
   0  -9  -3 12.9902 2.79102   6
   0  -9  -3 13.6628 2.84582   4
   0  -9  -3 16.7761 3.04584   3
   0  -9   3 14.2179 3.92455   3
   0   9  -3 17.3416 3.09799   4
   0   9  -3 18.8215 3.34493   4
   1  -9   3 40.1954 5.45657   3
   1  -9   3 43.0108 6.34941   6
   1  -9   3 34.6256 5.65696   6
  -1  -9  -3 35.0239 3.54369   6
  -1  -9  -3 39.1490 4.01786   6
   1  -9   3 42.1141 6.39064   3
  -1  -9  -3 37.0532 3.67368   4
  -1  -9  -3 30.4904 3.61375   3
   1  -9   3 39.4194 5.02497   4
  -1   9  -3 33.8049 4.66483   4
  -2  -9  -3 556.568 15.4213   4
  -2  -9  -3 583.126 16.1071   6
  -2  -9  -3 558.080 15.5699   4
   2  -9   3 599.724 22.5850   6
  -2  -9  -3 567.687 15.6623   6
   2  -9   3 580.878 22.7370   3
  -2  -9  -3 580.293 15.7881   3
   2  -9   3 567.505 21.9562   3
   2  -9   3 577.961 21.7024   6
  -2  -9  -3 551.970 16.0898   3
  -2   9  -3 550.340 19.4847   4
  -2   9  -3 550.433 19.2260   4
  -3  -9  -3 106.544 4.69882   4
  -3  -9  -3 98.9783 4.54613   3
  -3  -9  -3 99.4180 4.54572   3
   3  -9   3 96.4470 9.61708   6
   3  -9   3 110.985 9.39221   3
  -3  -9  -3 98.9524 4.57492   6
  -3  -9  -3 106.391 4.61225   6
  -3  -9  -3 99.9563 4.64945   4
  -3  -9  -3 104.511 8.76397   5
   3  -9   3 112.557 9.31416   6
   3  -9   3 112.494 9.90605   3
  -3   9  -3 98.2249 8.36714   4
  -3   9  -3 109.857 8.22642   4
   4  -9   3 9.13068 4.09048   6
  -4  -9  -3 8.72583 1.51995   4
   4  -9   3 7.82030 4.28698   3
   4  -9   3 5.60162 3.94840   3
  -4  -9  -3 6.25230 0.98500   6
  -4  -9  -3 11.9669 4.11177   5
   4  -9   3 6.19424 3.59890   6
  -4   9  -3 6.79530 3.53126   4
  -4   9  -3 3.67458 2.95022   4
   5  -9   3 36.7699 6.63186   6
   5  -9   3 37.5856 7.25556   3
  -5  -9  -3 31.8896 5.93753   5
   5  -9   3 32.9077 6.85757   3
   5  -9   3 34.3287 7.18272   6
  -5  -9  -3 36.5725 2.86728   4
  -5   9  -3 33.3449 6.42719   4
   6  -9   3 -1.6160 3.49269   3
  -6  -9  -3 -4.8395 2.81635   5
  -6  -9  -3 -0.2095 1.45267   4
   6  -9   3 4.00769 4.37901   6
  -6   9  -3 0.43476 3.38728   4
   7  -9   3 14.6982 6.90867   6
  -7  -9  -3 16.5238 4.66972   5
   7  -9   3 18.7477 5.87210   6
  -7   9  -3 18.8807 5.69255   4
  -8  -9  -3 80.1890 6.35835   4
   8  -9   3 79.9182 11.2408   6
   8  -9   3 107.739 11.8512   3
  -8  -9  -3 90.5955 9.80154   5
  -8   9  -3 105.440 10.2044   4
  -9  -9  -3 110.024 10.4660   5
   9  -9   3 126.348 13.1038   6
  -9  -9  -3 126.993 4.56707   6
  -9  -9  -3 130.906 8.64290   4
   9  -9   3 111.941 13.1850   3
 -10  -9  -3 2.56392 1.37952   6
 -10  -9  -3 2.44238 4.39429   5
  10  -9   3 -1.6551 4.86802   3
 -10   9  -3 2.93267 3.89829   4
 -10 -10   3 55.9786 6.57902   3
 -10  10   3 49.6795 9.45737   6
 -10  10   3 42.8505 9.56096   3
  -9 -10   3 155.853 10.3087   6
  -9 -10   3 151.386 10.2497   3
   9 -10  -3 140.545 13.4701   4
  -9 -10   3 156.293 13.0030   5
  -9  10   3 164.336 14.1225   6
  -9  10   3 146.874 13.7713   3
   8 -10  -3 11.7349 5.27224   6
  -8 -10   3 3.34216 2.69439   3
  -8 -10   3 2.28138 3.97517   5
  -8 -10   3 1.83453 3.29343   6
   8 -10  -3 2.42755 4.15853   4
  -8  10   3 2.45232 4.15119   3
  -8  10   3 -2.9986 3.87246   6
   7 -10  -3 12.6011 5.71024   6
  -7 -10   3 26.4987 4.96224   3
  -7 -10   3 24.2439 4.85082   6
   7 -10  -3 22.8926 6.76183   4
  -7 -10   3 27.9318 6.33666   5
  -7  10   3 23.0837 6.62527   6
  -7  10   3 36.8671 7.70108   3
  -7  10   3 17.0171 5.20063   4
  -6 -10   3 149.056 10.4695   4
  -6 -10   3 162.835 10.4304   6
   6 -10  -3 142.017 12.1970   6
  -6 -10   3 155.081 12.5057   5
   6 -10  -3 154.278 13.0437   4
   6 -10  -3 162.980 13.0369   3
  -6  10   3 167.345 13.2727   6
  -6  10   3 144.179 12.8638   3
  -6  10   3 166.890 10.8967   4
  -5 -10   3 76.5396 7.77909   4
   5 -10  -3 93.0400 9.12111   3
  -5 -10   3 93.2697 7.73243   3
   5 -10  -3 106.682 9.75635   4
  -5  10   3 78.5305 7.63879   4
  -5  10   3 80.8088 7.19564   4
  -5  10   3 93.1754 9.12194   6
  -5  10   3 75.4772 8.69811   3
  -4 -10   3 134.605 9.32154   6
  -4 -10   3 142.888 9.74577   3
  -4 -10   3 124.723 10.8705   5
  -4 -10   3 148.290 10.6582   4
   4 -10  -3 148.223 11.1192   3
   4 -10  -3 139.774 10.9877   4
   4 -10  -3 142.510 10.3445   6
  -4  10   3 143.564 10.9350   3
  -4  10   3 149.855 8.39996   4
  -4  10   3 161.283 11.0552   6
  -4  10   3 141.619 8.42185   4
   3 -10  -3 526.648 20.4920   4
  -3 -10   3 507.821 19.5974   6
  -3 -10   3 534.988 20.2190   3
  -3 -10   3 569.928 23.2244   5
   3 -10  -3 512.062 20.6694   3
   3 -10  -3 522.267 20.3574   6
   3 -10  -3 543.360 20.8961   6
  -3  10   3 519.351 15.6849   4
  -3  10   3 563.249 21.1750   6
  -3  10   3 527.264 15.6974   4
  -2 -10   3 1032.29 34.5076   5
  -2 -10   3 938.093 32.2549   4
   2 -10  -3 1066.78 31.5127   4
   2 -10  -3 1072.42 31.2033   6
   2 -10  -3 1097.80 32.0181   6
  -2 -10   3 1087.74 32.3889   6
  -2 -10   3 1081.35 32.6677   3
   2 -10  -3 1099.02 32.2257   3
   2 -10  -3 1053.77 31.3842   3
  -1 -10   3 10.3287 3.44172   4
  -1 -10   3 7.27521 3.01081   6
   1 -10  -3 8.04425 2.86486   3
  -1 -10   3 3.89760 3.23452   6
   1 -10  -3 11.1340 3.26696   6
   1 -10  -3 6.62906 2.70582   6
   1 -10  -3 8.44603 3.03679   3
   1 -10  -3 9.79937 3.16437   4
  -1 -10   3 8.41013 3.55630   3
   1  10  -3 6.99111 2.08853   4
   1  10  -3 9.94203 2.13545   4
   0 -10   3 212.816 11.4431   4
   0 -10  -3 217.445 10.6706   3
   0 -10   3 194.237 11.9611   6
   0 -10   3 186.637 12.2223   6
   0 -10   3 203.398 12.3792   3
   0 -10  -3 219.631 10.3615   4
   0 -10  -3 200.402 10.2068   6
   0 -10   3 202.577 12.4903   3
   0 -10  -3 209.588 10.0858   3
   0 -10  -3 216.789 10.0585   6
   0  10  -3 228.318 9.61707   4
   0  10  -3 220.057 9.52660   4
  -1 -10  -3 91.1893 6.04106   4
  -1 -10  -3 96.1724 5.89574   4
   1 -10   3 99.1927 8.58055   3
   1 -10   3 82.7487 7.93558   6
   1 -10   3 93.1123 8.86440   6
  -1 -10  -3 84.7052 6.18611   6
  -1 -10  -3 92.2391 6.35058   3
  -1 -10  -3 94.8533 6.06678   6
   1 -10   3 95.4355 9.36190   3
  -1  10  -3 98.7784 6.91622   4
  -1  10  -3 87.5635 6.78761   4
  -2 -10  -3 2159.31 50.1617   3
   2 -10   3 2117.98 58.8014   3
   2 -10   3 2220.75 57.8004   3
  -2 -10  -3 2190.91 49.4215   3
  -2 -10  -3 2158.86 49.6456   4
  -2 -10  -3 2233.46 49.9600   6
  -2 -10  -3 2206.00 49.2694   6
   2 -10   3 2199.96 57.2367   6
  -2 -10  -3 2326.64 51.3038   4
   2 -10   3 2262.73 58.6554   6
  -2  10  -3 2139.26 53.5560   4
  -3 -10  -3 71.4984 4.58324   4
   3 -10   3 83.4678 9.41169   6
   3 -10   3 66.6975 8.62701   3
   3 -10   3 68.8916 7.94424   6
  -3 -10  -3 77.1119 4.45098   3
  -3 -10  -3 73.0087 4.37663   6
  -3 -10  -3 78.7847 4.42864   3
  -3 -10  -3 80.7555 4.50048   6
  -3 -10  -3 77.9824 4.85375   4
   3 -10   3 80.8058 9.09976   3
  -3 -10  -3 65.8986 7.90906   5
  -3  10  -3 79.0967 7.39832   4
  -3  10  -3 82.8591 7.70198   4
  -4 -10  -3 989.772 32.5752   5
   4 -10   3 972.782 34.6945   6
   4 -10   3 992.852 35.2165   3
   4 -10   3 1004.47 38.0604   3
  -4 -10  -3 993.420 24.0328   4
  -4 -10  -3 990.714 21.7653   6
  -4 -10  -3 905.588 21.7912   3
  -4 -10  -3 988.514 22.1332   6
  -4 -10  -3 1009.90 21.7186   3
   4 -10   3 995.920 33.6726   6
  -4  10  -3 1000.28 30.7426   4
  -5 -10  -3 415.489 19.5176   5
   5 -10   3 422.040 20.4266   6
   5 -10   3 422.445 21.4454   3
   5 -10   3 375.828 24.1991   3
   5 -10   3 435.906 21.3151   6
  -5 -10  -3 402.582 12.2755   4
  -5  10  -3 423.347 18.6974   4
   6 -10   3 386.186 20.9551   6
   6 -10   3 381.508 21.0343   6
  -6 -10  -3 394.636 18.6307   5
  -6 -10  -3 387.894 12.2850   4
   6 -10   3 391.835 21.6562   3
  -7 -10  -3 10.7656 2.64318   4
  -7 -10  -3 8.68325 4.06978   5
   7 -10   3 20.5741 6.34850   3
   7 -10   3 13.8793 6.03749   6
  -7  10  -3 7.16576 3.75606   4
  -8 -10  -3 155.503 8.51677   4
   8 -10   3 165.517 14.8801   3
  -8 -10  -3 166.262 12.2474   5
  -8  10  -3 153.419 13.0737   4
   9 -10   3 -3.4306 3.68486   6
  -9 -10  -3 -0.1557 2.99501   5
   9 -10   3 11.2975 6.08454   3
  -9  10  -3 -5.2636 4.13258   4
  -9 -11   3 267.448 13.1747   3
  -9 -11   3 258.028 16.2832   5
  -9 -11   3 257.011 12.5689   6
  -9  11   3 245.457 18.1955   6
  -9  11   3 245.538 17.6947   3
   8 -11  -3 75.3286 9.55543   4
  -8 -11   3 85.4749 7.71796   3
  -8 -11   3 76.9454 7.56663   6
   8 -11  -3 67.1468 10.8317   6
  -8 -11   3 76.5045 9.57880   5
  -8  11   3 72.1847 10.8904   6
  -8  11   3 71.8881 9.97669   3
  -8  11   3 87.9898 9.26389   4
   7 -11  -3 4.35117 3.77302   4
  -7 -11   3 7.10245 4.77446   5
   7 -11  -3 8.70996 5.81368   6
  -7 -11   3 2.51792 3.32577   6
  -7 -11   3 -1.5469 2.51215   3
  -7  11   3 -2.8711 3.49869   3
  -7  11   3 2.74453 3.83807   4
  -7  11   3 1.82596 3.70160   6
   6 -11  -3 9.08724 4.49703   4
   6 -11  -3 8.06853 5.15943   6
  -6 -11   3 5.80248 2.98632   3
  -6 -11   3 13.8417 4.01390   6
   6 -11  -3 12.1166 5.65496   3
  -6 -11   3 19.8829 5.81967   5
  -6  11   3 17.4418 5.83807   6
  -6  11   3 4.02260 3.09291   4
  -6  11   3 24.3118 6.45359   3
  -5 -11   3 151.048 12.2926   5
   5 -11  -3 145.235 12.2061   3
  -5 -11   3 154.874 10.1392   3
   5 -11  -3 125.820 14.7972   6
   5 -11  -3 151.390 11.8602   4
  -5 -11   3 154.716 9.99906   6
  -5  11   3 147.128 9.49228   4
  -5  11   3 162.115 9.90641   4
  -5  11   3 166.128 12.2536   6
   4 -11  -3 80.0097 8.20691   6
  -4 -11   3 85.9297 7.89607   3
   4 -11  -3 70.4725 8.53783   4
   4 -11  -3 103.774 9.57259   3
  -4 -11   3 84.5203 9.45860   5
   4 -11  -3 76.1663 8.41893   3
  -4 -11   3 79.5443 7.68304   4
  -4 -11   3 95.4313 7.96834   6
  -4  11   3 67.2767 8.71814   6
  -4  11   3 80.1913 6.16709   4
   3 -11  -3 574.064 22.3253   4
  -3 -11   3 568.022 22.0291   3
   3 -11  -3 552.989 21.8873   6
  -3 -11   3 567.315 21.1796   4
   3 -11  -3 571.582 22.3484   3
  -3  11   3 561.334 15.5636   4
  -2 -11   3 155.970 10.7074   6
   2 -11  -3 150.230 10.2311   3
  -2 -11   3 135.347 11.6285   5
   2 -11  -3 156.165 10.6055   6
  -2 -11   3 144.218 10.8534   3
   2 -11  -3 150.455 10.0570   6
   2 -11  -3 156.614 10.9446   3
  -2 -11   3 133.106 9.80960   6
   2 -11  -3 156.653 10.4399   4
  -2 -11   3 122.670 9.49016   4
  -1 -11   3 416.552 18.4124   3
   1 -11  -3 418.724 16.7251   6
   1 -11  -3 419.755 17.1124   4
   1 -11  -3 424.450 17.4472   6
  -1 -11   3 435.940 19.1752   6
  -1 -11   3 409.276 19.0537   3
   1 -11  -3 421.903 16.8845   3
  -1 -11   3 420.394 18.4009   6
   1 -11  -3 400.814 17.2194   3
   1  11  -3 424.934 11.4832   4
   1  11  -3 428.963 11.4783   4
   0 -11   3 36.8965 6.07380   6
   0 -11   3 31.3140 5.86488   3
   0 -11  -3 44.6577 5.28618   3
   0 -11  -3 39.1552 4.77843   6
   0 -11   3 37.5393 6.67260   3
   0 -11  -3 37.8017 5.15281   4
   0 -11  -3 23.4798 4.29163   6
   0 -11  -3 37.5184 4.72727   3
   0 -11   3 37.0266 6.47470   6
   0  11  -3 35.5696 4.16222   4
   0  11  -3 30.5275 3.88139   4
   1 -11   3 66.0183 8.04419   3
   1 -11   3 63.4081 8.42670   3
  -1 -11  -3 72.1523 6.20671   6
  -1 -11  -3 67.5394 5.73728   6
  -1 -11  -3 73.1013 5.70445   4
   1 -11   3 74.1546 8.20127   6
   1 -11   3 59.7966 7.56680   6
  -1 -11  -3 60.0068 5.84857   3
  -1 -11  -3 69.2529 6.14772   4
  -1  11  -3 54.6601 5.77964   4
  -1  11  -3 62.8870 6.89875   4
  -2 -11  -3 120.108 6.79872   3
  -2 -11  -3 115.583 6.81117   4
  -2 -11  -3 118.775 7.04790   4
  -2 -11  -3 119.843 6.69574   6
   2 -11   3 115.884 10.7979   3
  -2 -11  -3 118.231 6.98157   3
   2 -11   3 119.751 10.2055   3
  -2 -11  -3 119.748 7.08927   6
   2 -11   3 115.697 9.91970   6
   2 -11   3 114.434 10.5633   6
  -2  11  -3 115.683 8.16555   4
  -3 -11  -3 23.1919 3.08989   3
  -3 -11  -3 22.3837 5.86748   5
  -3 -11  -3 22.0675 3.06582   6
  -3 -11  -3 27.4965 3.19029   3
  -3 -11  -3 27.0814 3.59348   4
   3 -11   3 17.6152 5.39971   6
   3 -11   3 34.4689 6.77005   6
   3 -11   3 24.6257 6.03818   3
  -3  11  -3 24.5399 5.05825   4
  -3  11  -3 25.7103 5.11313   4
   4 -11   3 72.1365 10.2576   3
  -4 -11  -3 96.8614 9.51658   5
   4 -11   3 92.0780 10.3536   6
  -4 -11  -3 93.6011 3.97241   6
   4 -11   3 85.3622 10.4471   6
  -4 -11  -3 83.1793 3.79491   3
  -4 -11  -3 85.3064 6.22841   4
  -4 -11  -3 91.5416 4.12959   6
   4 -11   3 99.2147 10.7456   3
  -4 -11  -3 90.8734 4.13866   3
  -4  11  -3 98.1498 8.73303   4
   5 -11   3 28.6015 6.70674   6
   5 -11   3 45.9186 8.04275   3
  -5  11  -3 37.8177 6.49367   4
   6 -11   3 167.195 14.9661   3
  -6 -11  -3 175.178 13.3819   5
   6 -11   3 184.629 15.0037   6
   6 -11   3 180.923 14.4720   6
  -6 -11  -3 174.102 7.90648   4
  -6  11  -3 181.271 12.7459   4
  -7 -11  -3 241.825 10.0472   4
  -7 -11  -3 218.928 14.7458   5
   7 -11   3 230.799 17.5751   3
   7 -11   3 240.667 17.4556   6
  -7  11  -3 237.688 15.6579   4
  -8 -11  -3 5.34575 4.28437   5
  -8 -11  -3 4.81924 2.83321   4
   8 -11   3 5.59685 4.99318   3
   8 -11   3 -3.1041 4.09823   6
  -8  11  -3 2.54318 3.75353   4
   9 -11   3 4.97710 5.45381   3
  -9 -11  -3 6.85488 3.70787   5
   9 -11   3 4.17500 4.26887   6
  -9  11  -3 4.24437 3.73040   4
  -8 -12   3 0.47548 3.21971   6
  -8 -12   3 4.25603 3.30203   3
  -8 -12   3 -3.4483 3.23351   5
   8 -12  -3 8.63320 4.43138   6
  -8  12   3 2.37921 5.16382   6
  -8  12   3 1.56949 4.70034   4
   7 -12  -3 5.84331 5.52191   4
  -7 -12   3 10.6314 3.54023   3
  -7 -12   3 5.29836 3.18586   6
  -7 -12   3 12.3865 5.29605   5
   7 -12  -3 12.4802 5.70456   6
   7 -12  -3 11.3384 5.72502   6
  -7  12   3 -0.2008 4.58239   6
  -7  12   3 11.9352 4.71471   4
  -6 -12   3 0.05634 3.02792   3
   6 -12  -3 10.3981 5.83314   6
   6 -12  -3 5.09691 5.32697   3
  -6 -12   3 -2.3964 2.87996   6
   6 -12  -3 8.57229 5.97985   3
   6 -12  -3 3.12600 5.86650   4
  -6 -12   3 5.09539 5.20510   5
   6 -12  -3 -0.7495 4.44072   6
  -6  12   3 -0.0032 3.98394   4
  -6  12   3 -0.8470 4.42808   6
  -5 -12   3 4.68910 4.07812   5
   5 -12  -3 13.7909 5.02546   3
   5 -12  -3 3.96753 3.90096   4
   5 -12  -3 -2.7415 4.90168   6
   5 -12  -3 2.07791 5.44179   3
  -5 -12   3 6.11111 3.31294   6
   5 -12  -3 10.0753 5.04364   6
  -5 -12   3 2.86822 3.01924   3
  -5  12   3 4.64626 3.88696   6
  -5  12   3 10.5550 3.66389   4
  -4 -12   3 163.782 10.9968   3
   4 -12  -3 134.694 12.2191   6
  -4 -12   3 157.524 10.7327   6
   4 -12  -3 139.227 11.9733   6
  -4 -12   3 167.527 13.4567   5
   4 -12  -3 174.635 12.7415   3
   4 -12  -3 161.947 12.1636   4
   4 -12  -3 176.194 13.1075   3
  -4  12   3 162.857 8.16688   4
  -4  12   3 158.480 7.97120   4
   3 -12  -3 149.245 11.7478   6
   3 -12  -3 155.155 11.9815   3
  -3 -12   3 149.526 10.7398   3
   3 -12  -3 156.611 11.2739   3
  -3 -12   3 167.156 13.2339   5
  -3 -12   3 134.581 10.7422   6
   3 -12  -3 161.129 11.5006   6
   3 -12  -3 148.539 11.3911   4
  -3 -12   3 139.143 10.6474   6
   2 -12  -3 111.782 8.89481   6
  -2 -12   3 117.392 9.55011   6
  -2 -12   3 109.825 9.53047   6
   2 -12  -3 109.335 9.54798   6
  -2 -12   3 110.066 9.68640   3
  -2 -12   3 108.325 11.0528   5
   2 -12  -3 109.632 9.51084   3
   2 -12  -3 105.362 9.18094   4
   2 -12  -3 114.037 9.74776   3
   1 -12  -3 29.1910 5.44486   4
  -1 -12   3 36.8711 6.92483   3
  -1 -12   3 22.9983 5.38218   6
   1 -12  -3 23.6943 4.72524   6
   1 -12  -3 23.4451 5.29238   6
  -1 -12   3 19.8665 5.19162   6
   1 -12  -3 23.6670 4.57025   3
   0 -12  -3 31.3099 5.08567   6
   0 -12   3 31.7040 6.53917   3
   0 -12  -3 40.1946 5.72316   3
   0 -12   3 46.4666 7.16045   6
   0 -12   3 30.9640 6.61147   6
   0 -12  -3 35.5418 5.75458   4
   0 -12   3 39.8756 6.59244   3
   0 -12  -3 29.6177 5.30177   6
   0 -12  -3 31.2397 5.11270   3
   0  12  -3 33.1547 3.54536   4
   1 -12   3 113.727 10.4457   3
  -1 -12  -3 125.419 8.70769   6
  -1 -12  -3 135.001 8.95539   3
   1 -12   3 136.747 11.1601   6
   1 -12   3 118.943 10.6600   6
  -1 -12  -3 112.994 8.31611   4
  -1 -12  -3 135.943 8.28423   6
   1 -12   3 132.051 11.4683   3
  -1  12  -3 135.566 8.14781   4
   2 -12   3 1767.11 51.4047   6
  -2 -12  -3 1739.94 43.0057   3
   2 -12   3 1790.95 52.4293   3
  -2 -12  -3 1771.51 42.1710   6
   2 -12   3 1745.08 51.9982   3
  -2 -12  -3 1779.16 42.4811   3
   2 -12   3 1758.16 50.3193   6
  -2 -12  -3 1744.74 43.4466   4
  -2  12  -3 1734.08 43.9916   4
  -3 -12  -3 192.282 14.2131   5
  -3 -12  -3 201.151 8.54739   6
   3 -12   3 205.688 14.3915   6
   3 -12   3 210.851 14.7807   6
  -3 -12  -3 205.187 8.60413   3
  -3 -12  -3 205.196 8.42358   3
  -3 -12  -3 208.475 9.96803   6
   3 -12   3 205.037 15.5224   3
  -3 -12  -3 204.860 9.94734   4
  -3  12  -3 188.687 13.1561   4
  -3  12  -3 209.143 11.7132   4
   4 -12   3 147.187 12.7720   6
   4 -12   3 128.949 12.2472   3
   4 -12   3 160.387 12.6849   6
  -4 -12  -3 139.773 5.42216   6
  -4 -12  -3 139.154 5.44335   3
  -4 -12  -3 149.793 5.63802   6
   4 -12   3 154.605 13.3664   3
  -4 -12  -3 139.266 7.77816   4
  -4 -12  -3 143.593 6.14818   3
  -4 -12  -3 146.789 12.0043   5
  -4  12  -3 146.627 10.6899   4
  -5 -12  -3 -0.0861 4.12275   5
   5 -12   3 -1.9654 4.77267   3
   5 -12   3 2.50277 4.87786   6
   5 -12   3 6.62530 4.90653   6
  -5  12  -3 -5.2269 3.32450   4
  -6 -12  -3 181.776 13.6837   5
   6 -12   3 207.041 16.3768   6
  -6 -12  -3 174.793 8.90451   4
   6 -12   3 201.980 16.6190   3
   6 -12   3 169.483 16.3420   6
  -6  12  -3 191.701 12.8986   4
  -7 -12  -3 69.8805 6.41823   4
   7 -12   3 99.3132 11.7443   3
   7 -12   3 93.4441 10.9791   6
  -7 -12  -3 83.3046 9.78792   5
  -7  12  -3 85.5312 10.5177   4
   8 -12   3 133.037 13.4374   3
  -8 -12  -3 136.452 11.7572   5
   8 -12   3 133.746 13.3077   6
  -8  12  -3 131.971 11.4120   4
   7 -13  -3 10.1996 6.45245   6
  -7 -13   3 8.96196 3.90231   3
  -7 -13   3 5.17633 3.27634   6
  -7  13   3 10.4485 4.30904   4
  -7  13   3 9.47796 6.95792   6
   6 -13  -3 18.6326 6.09315   6
   6 -13  -3 17.8793 5.99536   6
   6 -13  -3 15.7017 5.89099   4
  -6 -13   3 2.35427 3.16554   3
   6 -13  -3 8.59741 4.37668   3
  -6 -13   3 8.70203 5.07595   5
  -6 -13   3 8.65560 3.66278   6
  -6  13   3 7.37293 4.16908   4
  -5 -13   3 101.743 11.4756   5
   5 -13  -3 89.9901 11.1322   3
   5 -13  -3 110.002 11.1047   4
  -5 -13   3 102.825 8.90743   3
   5 -13  -3 108.098 10.8430   6
  -5 -13   3 110.784 9.37197   6
   5 -13  -3 101.443 11.1689   6
  -5  13   3 89.4394 7.22342   4
  -4 -13   3 14.5742 4.29375   6
  -4 -13   3 1.86160 4.31105   5
   4 -13  -3 11.8242 5.35431   4
  -4 -13   3 4.27214 3.49102   3
   4 -13  -3 4.72696 4.54232   6
   4 -13  -3 18.0264 5.86438   3
  -4 -13   3 10.2936 4.47158   6
   4 -13  -3 10.5508 4.51893   3
   4 -13  -3 13.8353 5.04143   6
  -4  13   3 11.1977 2.25383   4
  -3 -13   3 25.2104 5.34113   3
   3 -13  -3 30.8391 6.11554   3
  -3 -13   3 22.3247 6.77235   5
   3 -13  -3 21.9643 5.69420   6
   3 -13  -3 22.6167 5.70753   4
   3 -13  -3 22.0611 5.73248   3
  -3 -13   3 31.9602 5.51456   6
   3 -13  -3 16.9363 5.20029   6
  -3 -13   3 29.8883 5.63637   6
  -2 -13   3 8.13622 4.34251   6
  -2 -13   3 10.6215 4.86479   5
  -2 -13   3 9.42022 4.67317   3
   2 -13  -3 17.9786 5.08258   3
  -2 -13   3 15.6467 4.91804   3
  -2 -13   3 12.4312 4.58530   6
   2 -13  -3 18.6188 5.03583   6
   2 -13  -3 14.9817 4.93280   4
   2 -13  -3 10.5076 5.03791   3
   2 -13  -3 11.4722 4.42392   6
  -1 -13   3 171.345 12.5632   6
   1 -13  -3 168.623 11.7848   6
   1 -13  -3 147.635 11.4260   3
   1 -13  -3 170.438 12.0988   4
  -1 -13   3 180.293 13.1641   6
  -1 -13   3 167.736 12.4446   3
   1 -13  -3 168.718 11.4091   3
   1 -13  -3 175.282 11.1006   6
  -1 -13   3 184.111 13.1711   3
   0 -13   3 107.810 10.0517   6
   0 -13  -3 137.036 9.77215   3
   0 -13  -3 125.794 8.85033   3
   0 -13   3 106.158 10.7394   3
   0 -13  -3 116.719 9.01666   6
   0 -13   3 138.176 11.7289   6
   0 -13   3 114.855 10.4240   3
   0 -13  -3 116.779 9.64963   4
   0 -13  -3 116.685 8.63058   6
   1 -13   3 556.861 25.6415   3
  -1 -13  -3 580.440 19.6120   6
  -1 -13  -3 576.350 21.1465   3
   1 -13   3 558.834 24.7061   3
   1 -13   3 579.172 25.1220   6
  -1 -13  -3 580.191 20.6488   6
   1 -13   3 539.739 23.9181   6
  -1  13  -3 568.362 17.7329   4
  -1  13  -3 579.136 17.4371   4
  -2 -13  -3 1.13411 2.60094   6
   2 -13   3 3.98692 4.67401   6
   2 -13   3 6.62020 5.04819   3
  -2 -13  -3 1.26540 2.44987   3
  -2 -13  -3 3.67323 2.31274   3
   2 -13   3 0.42989 4.00332   6
   2 -13   3 5.32430 4.92690   3
  -2  13  -3 -1.4428 3.74809   4
  -2  13  -3 3.17784 2.76950   4
  -3 -13  -3 111.178 11.8678   5
  -3 -13  -3 106.315 6.36401   6
   3 -13   3 106.032 11.1397   3
   3 -13   3 111.685 12.1525   3
  -3 -13  -3 108.318 7.36271   4
  -3 -13  -3 106.661 6.15849   3
   3 -13   3 92.6994 11.6923   6
  -3 -13  -3 99.5939 5.95510   6
   3 -13   3 115.190 11.2623   6
  -3 -13  -3 101.642 6.30280   3
  -3  13  -3 102.503 8.35213   4
  -4 -13  -3 2.61634 1.41935   6
   4 -13   3 0.47325 4.45385   6
   4 -13   3 -0.7697 4.34159   3
   4 -13   3 0.29112 4.28329   6
  -4 -13  -3 0.93045 2.96053   4
  -4 -13  -3 0.50984 1.45547   6
  -4 -13  -3 1.03007 1.34773   3
  -4 -13  -3 2.87731 4.49214   5
  -4  13  -3 4.35156 3.68579   4
   5 -13   3 52.7083 9.90449   3
   5 -13   3 35.1492 9.78104   6
  -5 -13  -3 54.5151 8.64547   5
   5 -13   3 60.7181 10.0482   6
  -5 -13  -3 45.6615 5.99632   4
  -5  13  -3 42.1954 8.50086   4
  -6 -13  -3 74.2782 9.39640   5
   6 -13   3 66.9815 12.3336   6
   6 -13   3 76.4703 10.6039   3
   6 -13   3 73.8830 11.7225   6
  -6  13  -3 71.2310 8.91178   4
   7 -13   3 164.133 14.8406   6
  -7 -13  -3 166.249 14.0867   5
  -7  13  -3 166.122 13.6387   4
  -6 -14   3 29.2023 6.94838   5
  -6 -14   3 31.6388 5.17100   3
   6 -14  -3 33.3241 6.73804   3
  -6 -14   3 25.0008 5.17899   6
  -6  14   3 25.4292 4.53231   4
   5 -14  -3 157.710 12.7725   6
  -5 -14   3 147.151 10.2162   6
  -5 -14   3 147.419 13.9149   5
  -5 -14   3 132.282 11.4513   6
  -5 -14   3 148.385 10.9237   3
   5 -14  -3 148.176 14.0102   3
  -5  14   3 146.727 7.40978   4
   4 -14  -3 40.5059 8.10361   3
  -4 -14   3 33.0833 5.93743   6
  -4 -14   3 33.6156 6.05498   3
  -4 -14   3 23.1037 5.25516   3
  -4 -14   3 24.7804 5.76969   6
   4 -14  -3 22.7558 7.05457   3
   4 -14  -3 36.2441 7.54320   6
  -4 -14   3 35.6543 8.07184   5
   4 -14  -3 46.9551 7.54568   6
  -3 -14   3 19.3934 5.02835   6
  -3 -14   3 14.4865 5.86533   5
  -3 -14   3 11.0605 4.82930   3
   3 -14  -3 19.4880 5.69281   3
   3 -14  -3 16.9900 5.73108   3
  -3 -14   3 21.1239 5.24441   6
  -3 -14   3 16.0932 5.04789   3
   3 -14  -3 9.01529 5.10618   6
   3 -14  -3 10.3468 5.38682   6
   2 -14  -3 103.655 9.53069   3
  -2 -14   3 117.319 10.5984   3
   2 -14  -3 94.6252 9.89171   6
   2 -14  -3 113.488 10.1771   3
  -2 -14   3 108.574 10.2988   3
  -2 -14   3 106.657 10.2294   6
  -2 -14   3 105.512 11.1850   5
  -1 -14   3 82.4959 9.44712   6
   1 -14  -3 78.8465 8.63591   6
  -1 -14   3 85.1855 9.22350   3
   1 -14  -3 67.6421 8.10790   6
   1 -14  -3 92.0860 8.75442   3
   1 -14  -3 89.9401 9.23548   3
  -1 -14   3 72.1679 9.21385   6
  -1 -14   3 84.2281 9.79142   3
   0 -14  -3 0.65685 3.20415   3
   0 -14   3 8.53560 4.06195   3
   0 -14   3 3.66029 3.83010   6
   0 -14   3 4.85439 4.66030   3
   0 -14   3 1.82625 3.82499   6
   0 -14  -3 4.08007 3.07078   6
   0 -14  -3 5.93015 3.32697   3
  -1 -14  -3 127.675 9.20479   3
  -1 -14  -3 143.088 9.57375   6
   1 -14   3 142.023 12.6563   6
  -1 -14  -3 145.704 9.92664   3
   1 -14   3 137.960 13.1085   3
  -1 -14  -3 143.549 9.11480   6
   1 -14   3 134.122 13.1140   3
   1 -14   3 156.682 12.6841   6
  -1  14  -3 136.503 6.00756   4
  -2 -14  -3 32.9829 4.74132   6
  -2 -14  -3 30.4946 4.23311   6
   2 -14   3 29.2394 8.19794   3
   2 -14   3 26.5127 6.86039   6
  -2 -14  -3 38.7265 4.74536   3
   2 -14   3 28.0895 6.57714   6
  -2 -14  -3 29.3308 4.78759   3
   2 -14   3 28.8868 6.59939   3
  -2  14  -3 28.0686 5.09287   4
  -2  14  -3 44.9220 6.15384   4
   3 -14   3 127.684 13.7056   3
   3 -14   3 143.219 14.1552   6
  -3 -14  -3 144.685 10.2416   4
  -3 -14  -3 146.603 7.62773   6
   3 -14   3 162.116 13.9163   3
  -3 -14  -3 133.506 7.57536   3
  -3 -14  -3 147.723 13.0432   5
  -3 -14  -3 148.000 7.46693   3
   3 -14   3 136.032 14.2384   6
  -3 -14  -3 148.722 7.59780   6
  -3  14  -3 125.400 11.9614   4
  -3  14  -3 147.585 9.60090   4
   4 -14   3 7.55398 4.50944   3
  -4 -14  -3 14.1833 5.67530   5
  -4 -14  -3 4.29857 1.45126   3
  -4 -14  -3 7.42404 4.37748   4
  -4 -14  -3 7.28831 1.66664   6
   4 -14   3 -4.9088 4.42993   6
  -4 -14  -3 4.43437 1.57206   6
  -4 -14  -3 1.41086 1.65905   3
  -4  14  -3 -0.0866 3.35749   4
  -5 -14  -3 -1.8009 4.45668   5
   5 -14   3 -0.9900 4.91946   3
   5 -14   3 -3.3380 3.53126   6
  -5  14  -3 2.34202 3.81174   4
  -4 -15   3 59.1904 9.53663   5
  -4 -15   3 43.6196 6.66365   3
   4 -15  -3 55.5802 8.00706   6
  -4 -15   3 55.1973 6.92405   6
   4 -15  -3 48.8592 8.21497   3
  -4 -15   3 46.3641 7.20634   6
  -3 -15   3 56.3457 7.60359   3
   3 -15  -3 53.9275 9.25335   3
  -3 -15   3 56.0419 8.28236   6
   2 -15  -3 3.37686 3.56102   3
  -2 -15   3 4.35711 4.02878   3
   2 -15  -3 -0.4449 3.65802   6
  -2 -15   3 2.17647 3.31606   6
  -2 -15   3 2.58534 3.91175   6
   2 -15  -3 -0.1231 3.30871   6
  -2 -15   3 -4.5093 3.55590   5
   1 -15  -3 47.5434 7.55152   6
  -1 -15   3 50.8016 7.75285   6
  -1 -15   3 40.8764 8.10807   3
  -1 -15   3 50.5382 7.49889   6
   1 -15  -3 49.2384 7.53565   3
   1 -15  -3 61.6921 8.18302   6
   0 -15  -3 12.1397 3.84835   3
   0 -15   3 3.13792 4.62908   3
   0 -15  -3 13.1752 3.66655   6
   0 -15  -3 5.70389 4.08052   6
   0 -15   3 6.54625 4.45223   6
   0 -15  -3 13.8165 4.23900   3
   0 -15   3 11.1201 5.08862   6
  -1 -15  -3 23.7135 4.75117   6
  -1 -15  -3 30.0972 5.24087   3
   1 -15   3 21.3650 6.92048   3
   1 -15   3 25.0983 6.09119   6
  -1 -15  -3 20.2859 4.60208   3
  -2 -15  -3 25.9606 3.90704   6
  -2 -15  -3 17.9001 5.72741   5
  -2 -15  -3 16.4295 3.54366   3
   2 -15   3 18.7397 5.69043   6
   2 -15   3 14.2062 5.63940   3
  -2 -15  -3 18.7167 3.85212   6
  -2  15  -3 19.8335 3.25483   4
  -3 -15  -3 33.5558 3.93969   6
  -3 -15  -3 30.9924 3.85358   6
  -3 -15  -3 27.0760 4.19341   3
  -3 -15  -3 32.7794 3.81889   3
  -3 -15  -3 32.4572 6.84875   5
  -3  15  -3 29.3800 5.16953   4
 -13   0   4 3.65327 3.57462   5
 -13   0   4 -0.1988 3.01692   3
 -13   0   4 1.59400 3.84491   6
 -12   0   4 0.88466 4.16246   3
 -12   0   4 4.48050 3.48141   5
 -12   0   4 4.04224 3.65844   6
  11   0  -4 2.32585 3.39225   4
 -11   0   4 4.20173 4.10237   6
 -11   0   4 -1.2897 2.76685   3
 -11   0   4 -0.2051 2.84810   5
 -10   0   4 25.7614 5.50099   5
 -10   0   4 31.9536 6.65425   3
 -10   0   4 28.5202 6.82995   6
  10   0  -4 26.5597 5.49050   4
  -9   0   4 0.76735 2.87077   3
   9   0  -4 2.91629 3.03683   4
  -9   0   4 0.25528 1.56690   5
  -9   0   4 0.51544 3.29950   6
   8   0  -4 48.9106 6.31745   4
   8   0  -4 39.3192 5.82309   6
  -8   0   4 41.6698 6.40767   3
  -8   0   4 49.5104 7.09585   6
  -8   0   4 41.7661 5.37308   5
   7   0  -4 1.28856 2.33450   5
  -7   0   4 -0.5086 2.05681   4
   7   0  -4 2.90829 2.42089   6
  -7   0   4 3.07574 2.14447   5
  -7   0   4 1.76796 2.06993   3
   7   0  -4 2.43567 2.65628   4
   7   0  -4 3.39309 2.89861   3
  -7   0   4 -2.0884 2.05178   6
  -6   0   4 440.806 17.1552   3
   6   0  -4 424.768 15.9687   4
  -6   0   4 443.893 16.6552   6
  -6   0   4 434.420 15.4817   5
   6   0  -4 440.150 16.0268   5
  -6   0   4 433.563 16.3782   4
   6   0  -4 444.240 16.6108   3
   6   0  -4 418.633 16.3999   6
  -5   0   4 -0.3600 1.41558   3
   5   0  -4 3.22530 1.66873   5
  -5   0   4 3.51589 1.75166   6
  -5   0   4 2.73134 1.65019   4
   5   0  -4 0.19779 1.50031   3
   5   0  -4 0.00122 1.41292   6
   5   0  -4 1.43107 1.85272   4
  -4   0   4 903.952 24.7619   6
   4   0  -4 921.231 24.3450   4
  -4   0   4 887.836 25.0067   3
  -4   0   4 868.409 23.9258   4
   4   0  -4 871.852 24.6774   3
   4   0  -4 861.132 23.3916   5
  -4   0   4 883.918 23.1204   5
   4   0  -4 870.368 24.4859   6
   3   0  -4 -0.7969 1.18366   4
  -3   0   4 -0.3753 0.77518   5
   3   0  -4 -0.7361 0.90127   3
  -3   0   4 -0.3230 0.98352   3
   3   0  -4 -1.5406 0.88921   6
   3   0  -4 0.21703 0.68474   5
  -3   0   4 0.16589 1.03334   6
  -3   0   4 1.60469 1.27436   4
  -2   0   4 2948.80 76.2539   2
   2   0  -4 2942.07 76.4926   2
  -1   0   4 -0.8905 0.66019   6
  -1   0   4 0.64912 0.55429   5
   1   0  -4 -0.7794 0.77738   3
   1   0  -4 -0.3036 0.84016   6
  -1   0   4 -0.9770 0.66497   4
   1   0  -4 -0.4468 0.80109   4
   1   0  -4 0.42609 0.70063   5
  -1   0   4 -0.0358 0.88685   3
   0   0  -4 5024.39 113.716   2
  -1   0  -4 1.03278 0.87887   4
   1   0   4 1.95616 0.94930   6
  -1   0  -4 0.79811 1.04174   6
  -1   0  -4 0.84863 1.04116   3
   1   0   4 -0.4819 0.92651   3
  -2   0  -4 286.327 9.30018   6
   2   0   4 286.454 6.89229   5
   2   0   4 289.252 9.53523   3
  -2   0  -4 285.239 9.43782   3
  -2   0  -4 288.791 6.91669   5
   3   0   4 2.23643 1.18949   6
   3   0   4 0.98398 0.60278   5
   3   0   4 0.65963 0.83849   3
   3   0   4 3.27568 1.43389   3
  -3   0  -4 1.46083 0.66501   5
   4   0   4 6153.88 127.186   6
   4   0   4 6142.04 127.425   3
  -5   0  -4 1.80133 1.04935   5
   5   0   4 0.73423 1.23400   5
  -5   0  -4 0.80348 1.51802   6
   5   0   4 2.19235 1.41127   6
   5   0   4 0.37007 1.04936   3
   5   0   4 0.68763 1.12600   3
   6   0   4 216.131 10.1093   3
  -6   0  -4 210.890 9.82350   4
  -6   0  -4 194.206 9.99060   6
   6   0   4 213.582 9.04973   5
  -6   0  -4 208.101 10.3800   3
   6   0   4 216.029 10.3313   3
   6   0   4 208.030 9.75319   6
  -6   0  -4 199.907 8.52165   5
  -7   0  -4 1.50628 2.00688   3
   7   0   4 -3.2345 1.76621   3
  -7   0  -4 -1.5676 1.67420   6
   7   0   4 -2.0834 1.90824   3
   7   0   4 -1.5084 1.88429   5
  -7   0  -4 -0.6809 1.36515   5
   7   0   4 0.42746 1.79857   6
  -7   0  -4 2.27545 2.48450   4
  -8   0  -4 205.694 11.5710   4
  -8   0  -4 226.482 12.3399   6
  -8   0  -4 208.775 10.2793   5
  -8   0  -4 216.474 12.3651   3
   8   0   4 211.449 10.9475   5
   8   0   4 223.604 12.5085   3
   9   0   4 0.38285 2.44141   3
   9   0   4 1.32753 3.60147   6
  -9   0  -4 5.71335 2.69322   5
  -9   0  -4 -0.4451 2.71154   3
   9   0   4 1.43106 2.43952   5
  -9   0  -4 0.48814 2.94195   6
 -10   0  -4 25.7742 5.40656   6
 -10   0  -4 24.3232 4.82257   5
 -10   0  -4 16.2834 5.16070   3
  10   0   4 24.6061 6.50657   6
  10   0   4 20.4313 5.66567   3
 -11   0  -4 -0.4759 3.33447   5
 -11   0  -4 2.34939 3.79305   3
 -11   0  -4 -3.0432 2.54880   6
  11   0   4 -5.8008 3.85823   3
 -12   0  -4 35.6365 6.98959   3
 -12   0  -4 39.3000 6.45823   5
  12   0   4 41.0083 6.93062   3
 -12   0  -4 38.3496 7.11649   6
 -13  -1   4 129.802 12.3154   3
 -13  -1   4 110.852 13.1801   5
 -13   1   4 130.237 13.1932   3
 -13   1   4 111.045 13.7561   5
 -13   1   4 114.127 13.2363   6
 -12  -1   4 73.8890 9.26440   6
 -12  -1   4 68.3481 8.73010   5
 -12  -1   4 68.2691 9.45023   3
 -12   1   4 79.7336 10.3690   6
 -12   1   4 75.1727 8.42650   5
 -12   1   4 77.5510 9.43953   3
  11  -1  -4 79.4067 8.68253   4
 -11  -1   4 69.5202 8.74620   6
 -11  -1   4 89.2117 10.0139   3
 -11  -1   4 95.0005 8.92335   5
 -11   1   4 70.4883 9.71834   3
 -11   1   4 85.7872 8.69023   5
 -11   1   4 86.9046 9.76389   6
  11   1  -4 77.9158 7.54917   4
 -10  -1   4 172.498 11.7927   5
  10  -1  -4 167.228 12.0201   4
 -10  -1   4 164.883 15.2001   6
 -10  -1   4 166.704 12.8110   3
 -10   1   4 176.230 11.8623   5
 -10   1   4 176.506 12.9245   6
  10   1  -4 176.769 10.7666   4
 -10   1   4 163.903 13.1271   3
  -9  -1   4 288.799 14.2354   5
  -9  -1   4 270.960 15.4726   6
  -9  -1   4 279.598 15.8785   3
   9  -1  -4 284.502 14.6494   4
  -9   1   4 279.505 16.0853   3
  -9   1   4 267.262 15.5480   6
   9   1  -4 283.143 13.4827   4
  -9   1   4 276.624 14.2246   5
  -8  -1   4 589.951 21.9315   6
  -8  -1   4 566.134 20.3644   5
   8  -1  -4 567.788 21.8979   6
  -8  -1   4 565.925 21.9542   3
   8  -1  -4 560.207 20.9377   4
  -8  -1   4 560.479 21.0536   4
  -8   1   4 570.763 20.3172   5
  -8   1   4 548.019 22.1094   6
   8   1  -4 541.704 21.3527   6
  -8   1   4 560.547 22.4276   3
   8   1  -4 578.226 20.0325   4
  -7  -1   4 168.102 10.5718   3
   7  -1  -4 160.521 9.44963   5
  -7  -1   4 168.513 11.1998   4
   7  -1  -4 176.599 10.0531   4
  -7  -1   4 170.486 10.2397   6
  -7  -1   4 168.273 9.42266   5
   7  -1  -4 150.415 9.89662   6
   7  -1  -4 154.866 10.4881   3
  -7   1   4 155.945 9.83966   4
  -7   1   4 156.964 10.3931   3
   7   1  -4 171.848 9.58969   4
  -7   1   4 167.454 9.44935   5
   7   1  -4 170.252 10.2084   3
   7   1  -4 195.262 10.7318   5
  -7   1   4 182.410 10.7927   6
  -6  -1   4 10.2117 2.75605   4
   6  -1  -4 8.37873 2.93019   6
   6  -1  -4 8.16531 2.73176   3
   6  -1  -4 5.27656 2.11416   5
  -6  -1   4 4.15550 2.28414   6
  -6  -1   4 11.0164 2.99847   3
  -6  -1   4 6.65614 2.37054   5
   6  -1  -4 7.35740 2.89695   4
  -6   1   4 5.02695 2.65090   4
   6   1  -4 6.40534 2.51485   6
   6   1  -4 4.61293 2.49610   5
  -6   1   4 7.77303 2.76209   3
   6   1  -4 3.01957 2.08225   3
  -6   1   4 3.68407 1.80679   5
   5  -1  -4 15.3216 2.96101   5
  -5  -1   4 12.8450 2.86753   6
   5  -1  -4 11.0617 2.96785   3
  -5  -1   4 11.1200 2.82540   4
  -5  -1   4 15.1836 4.07931   3
  -5  -1   4 8.91921 2.34261   5
   5  -1  -4 10.8135 2.60912   6
  -5   1   4 16.7350 3.40045   5
  -5   1   4 9.90535 2.71097   6
  -5   1   4 11.6677 2.83794   4
   5   1  -4 9.25354 2.64414   5
   5   1  -4 12.3067 2.72712   4
   5   1  -4 13.1121 3.01984   6
   5   1  -4 14.6444 3.19539   3
  -5   1   4 9.48147 2.65922   3
  -4  -1   4 17.3554 3.05783   6
  -4  -1   4 22.4166 3.44876   3
  -4  -1   4 17.1103 3.19860   4
   4  -1  -4 18.8847 3.36119   4
   4  -1  -4 20.9296 3.47243   6
  -4  -1   4 15.6164 2.70846   5
   4  -1  -4 20.6525 3.04914   5
   4  -1  -4 18.9764 3.39127   3
  -4   1   4 22.1514 3.53451   6
   4   1  -4 13.4304 2.95525   6
   4   1  -4 16.3628 3.09340   3
   4   1  -4 24.6049 3.14924   4
   4   1  -4 17.1143 2.97992   5
  -4   1   4 21.9442 3.56305   3
  -4   1   4 19.8589 3.47788   4
  -4   1   4 21.4405 2.69348   5
  -3  -1   4 193.593 8.78123   3
  -3  -1   4 199.722 8.37585   4
   3  -1  -4 207.606 8.57898   4
   3  -1  -4 197.448 8.70738   6
  -3  -1   4 205.250 8.04477   5
   3  -1  -4 200.212 8.82944   3
   3  -1  -4 200.206 8.73289   5
  -3  -1   4 190.660 8.67888   6
   3   1  -4 207.724 8.74936   6
  -3   1   4 194.995 7.59118   5
  -3   1   4 205.857 8.76468   6
  -3   1   4 204.876 8.90008   3
  -3   1   4 195.697 8.30764   4
   3   1  -4 205.330 8.44860   4
   3   1  -4 197.424 10.1596   3
   2  -1  -4 492.676 14.1844   4
  -2  -1   4 495.549 14.6992   6
  -2  -1   4 499.560 14.2510   4
  -2  -1   4 491.348 14.9234   3
   2  -1  -4 508.476 14.6037   6
   2  -1  -4 502.327 13.1412   5
  -2  -1   4 492.984 13.9657   5
   2  -1  -4 493.011 14.8227   3
   2   1  -4 503.423 14.8889   6
  -2   1   4 491.356 14.9125   3
   2   1  -4 505.937 15.1086   3
   2   1  -4 495.911 13.8524   5
   2   1  -4 491.187 14.4050   4
  -2   1   4 495.565 12.9823   5
  -2   1   4 491.271 14.4484   6
  -2   1   4 494.864 13.8644   4
   1  -1  -4 39.5273 2.97026   6
  -1  -1   4 42.8323 2.64422   5
   1  -1  -4 40.0741 3.05566   3
  -1  -1   4 38.5918 3.33141   3
   1  -1  -4 35.2305 2.10075   5
  -1  -1   4 42.6140 3.15900   4
   1  -1  -4 36.0152 2.77494   4
  -1  -1   4 42.0031 3.37024   6
   1   1  -4 41.5632 3.20002   4
   1   1  -4 48.9293 3.77348   3
  -1   1   4 38.1151 2.99219   6
  -1   1   4 32.7342 2.49873   4
  -1   1   4 37.3929 2.13770   5
   1   1  -4 37.9811 2.76697   5
  -1   1   4 32.0542 2.76685   3
   1   1  -4 34.8273 3.18802   6
  -1  -1  -4 55.6597 3.24472   3
  -1  -1  -4 56.8989 1.52756   5
   1  -1   4 53.1211 3.78282   6
  -1  -1  -4 53.2147 1.44918   5
  -1  -1  -4 52.7805 3.09758   6
   1  -1   4 56.7890 3.96405   3
  -1  -1  -4 54.7086 2.56322   4
  -1   1  -4 59.1182 3.89407   6
   1   1   4 57.2769 3.05803   6
  -1   1  -4 56.3626 3.92992   3
  -1   1  -4 63.4262 3.64358   4
  -2  -1  -4 9.24496 1.56484   3
  -2  -1  -4 9.44594 0.85091   5
   2  -1   4 9.07046 1.03421   5
   2  -1   4 9.23533 2.04264   3
  -2  -1  -4 9.10263 1.55844   6
   2  -1   4 10.4439 2.01277   6
  -2   1  -4 8.27875 1.94904   3
   2   1   4 6.79470 1.36718   6
  -2   1  -4 6.65811 1.71883   6
   2   1   4 7.43190 0.98391   5
   2   1   4 11.7289 1.54414   6
   3  -1   4 1454.51 32.1679   5
  -3  -1  -4 1468.56 31.8969   5
   3  -1   4 1474.02 35.4892   3
   3  -1   4 1509.89 35.6971   6
   3  -1   4 1495.37 35.4322   6
   3  -1   4 1506.33 35.8649   3
   3   1   4 1386.71 34.6588   3
   3   1   4 1508.09 33.3116   6
   3   1   4 1510.73 31.5943   5
  -3   1  -4 1502.82 31.9070   5
   3   1   4 1467.17 33.3138   6
  -4  -1  -4 58.9966 3.26123   5
   4  -1   4 55.3747 3.45102   5
   4  -1   4 47.3891 4.42517   3
   4  -1   4 58.5674 4.82524   3
  -4  -1  -4 65.3616 4.24197   6
   4  -1   4 53.4690 4.41768   6
   4  -1   4 50.3270 4.44379   6
   4   1   4 51.2301 3.82687   6
   4   1   4 59.1717 3.86802   3
   4   1   4 51.3635 3.40761   5
   4   1   4 55.2749 3.77233   6
   4   1   4 60.3889 4.05426   3
  -4   1  -4 47.6648 3.33494   5
  -4   1  -4 55.3600 4.61889   6
   5  -1   4 1293.91 33.6406   6
  -5  -1  -4 1312.39 30.6923   5
   5  -1   4 1311.55 34.3855   3
   5  -1   4 1306.94 33.9940   3
   5  -1   4 1312.31 30.9704   5
   5  -1   4 1312.64 33.8695   6
  -5  -1  -4 1319.41 32.0883   6
  -5  -1  -4 1247.08 32.7033   3
   5   1   4 1303.60 32.0753   3
  -5   1  -4 1311.84 34.2985   6
  -5   1  -4 1320.07 30.7374   5
   5   1   4 1319.73 31.2855   5
   5   1   4 1312.45 32.5819   3
   5   1   4 1332.71 31.8851   6
  -6  -1  -4 3.41170 1.62661   5
   6  -1   4 0.36906 1.48682   6
   6  -1   4 0.41790 1.75468   6
   6  -1   4 -0.6592 1.55762   3
  -6  -1  -4 1.72066 1.74457   3
   6  -1   4 -0.4681 1.38064   3
   6  -1   4 0.77435 1.35935   5
  -6  -1  -4 -0.1980 1.54767   6
  -6   1  -4 -0.6952 1.49514   3
  -6   1  -4 -1.8531 0.95988   5
  -6   1  -4 -1.4972 1.66201   6
   6   1   4 -1.3182 1.29812   6
   6   1   4 0.78975 1.48678   3
   6   1   4 0.04301 1.35451   6
   6   1   4 -1.7930 1.42597   5
  -6   1  -4 3.85927 2.51203   4
   6   1   4 -0.0222 1.60083   3
   7  -1   4 754.527 24.7667   3
  -7  -1  -4 740.128 21.2851   5
   7  -1   4 736.594 23.8324   3
   7  -1   4 757.529 24.3421   6
   7  -1   4 723.286 23.6560   6
  -7  -1  -4 731.817 23.0403   3
  -7  -1  -4 727.411 22.8865   6
   7  -1   4 723.639 21.6527   5
  -7  -1  -4 710.078 22.5015   4
   7   1   4 764.768 22.4342   5
  -7   1  -4 748.926 24.7105   3
   7   1   4 760.605 22.5518   3
   7   1   4 784.449 23.3815   3
  -7   1  -4 726.597 24.3021   6
  -7   1  -4 749.459 21.6691   5
   7   1   4 717.293 22.7070   6
   7   1   4 726.715 21.9255   6
  -7   1  -4 724.710 23.6259   4
  -8  -1  -4 1575.72 43.0085   4
   8  -1   4 1657.15 45.2087   6
  -8  -1  -4 1660.09 43.8373   3
  -8  -1  -4 1659.47 43.5994   6
   8  -1   4 1677.13 45.0724   3
  -8  -1  -4 1659.15 41.4319   5
  -8   1  -4 1687.44 41.2393   5
  -8   1  -4 1657.62 45.6722   6
  -8   1  -4 1555.19 44.2532   4
  -8   1  -4 1663.89 45.0403   3
   8   1   4 1666.98 42.7320   5
   8   1   4 1679.40 43.1589   3
   8   1   4 1661.27 43.2818   6
   9  -1   4 1741.54 47.6218   6
   9  -1   4 1789.46 48.6394   3
  -9  -1  -4 1772.52 44.1787   5
  -9  -1  -4 1746.52 46.8174   3
  -9  -1  -4 1749.53 46.5160   6
   9  -1   4 1726.58 46.7947   5
  -9  -1  -4 1682.59 47.3020   4
   9   1   4 1742.15 47.0562   5
  -9   1  -4 1740.47 48.7934   6
  -9   1  -4 1739.95 49.4923   3
   9   1   4 1788.84 46.7565   3
  -9   1  -4 1740.20 44.7298   5
   9   1   4 1765.27 45.9186   6
 -10  -1  -4 60.8301 6.47409   5
 -10  -1  -4 40.7130 7.03792   3
 -10  -1  -4 43.6076 7.06987   6
  10  -1   4 45.9934 7.46954   3
  10  -1   4 44.1587 7.34292   6
 -10   1  -4 48.7644 7.67944   3
  10   1   4 57.0165 7.36357   3
 -10   1  -4 37.6181 5.80504   5
 -10   1  -4 57.8053 7.54763   6
  10   1   4 43.6676 6.89796   6
 -11  -1  -4 467.528 21.2087   5
  11  -1   4 417.855 20.7426   6
 -11  -1  -4 417.562 20.0481   6
  11  -1   4 423.747 20.9414   3
 -11  -1  -4 423.510 20.1972   3
  11   1   4 430.513 19.3292   6
 -11   1  -4 423.306 21.0024   6
 -11   1  -4 415.499 21.2777   3
  11   1   4 431.030 19.9844   3
 -12  -1  -4 436.043 19.7606   6
  12  -1   4 466.925 26.0768   3
  12  -1   4 431.238 22.5075   6
  12   1   4 429.346 20.0914   3
 -12   1  -4 428.936 19.8304   5
 -12   1  -4 422.332 21.8588   6
 -12   1  -4 429.356 21.8499   3
  12   1   4 429.743 24.9274   6
 -13  -2   4 49.3329 6.97303   5
 -13  -2   4 47.3659 8.94878   6
 -13  -2   4 42.6741 6.79522   3
 -13   2   4 35.4795 5.95700   5
 -13   2   4 57.3840 8.50114   6
 -13   2   4 49.3310 7.77425   3
 -12  -2   4 33.4924 7.16857   3
 -12  -2   4 29.0959 6.19622   5
  12  -2  -4 35.7955 7.06150   4
 -12  -2   4 34.2413 7.40243   6
 -12   2   4 36.9568 6.97377   5
 -12   2   4 35.7197 7.83406   3
 -12   2   4 40.1156 7.82723   6
 -11  -2   4 19.9434 5.32512   6
 -11  -2   4 13.3982 4.77854   3
 -11  -2   4 24.6398 5.55278   5
 -11   2   4 13.7725 4.15658   5
 -11   2   4 16.9414 5.65992   3
 -11   2   4 17.9675 5.48607   6
 -10  -2   4 253.161 14.1592   5
 -10  -2   4 275.566 15.7233   3
 -10  -2   4 258.338 15.2742   6
  10  -2  -4 251.642 14.9453   4
  10   2  -4 261.831 12.4327   4
 -10   2   4 252.720 14.2070   5
 -10   2   4 265.658 16.0382   6
 -10   2   4 253.412 16.1007   3
  -9  -2   4 259.424 14.4405   6
   9  -2  -4 272.413 14.7783   4
  -9  -2   4 270.563 15.1532   3
  -9  -2   4 272.158 14.0033   5
   9   2  -4 269.121 12.6295   4
  -9   2   4 261.628 15.2946   6
  -9   2   4 272.911 13.8738   5
  -9   2   4 256.081 15.8693   3
  -8  -2   4 325.867 15.6503   6
  -8  -2   4 300.268 14.9315   4
  -8  -2   4 359.816 15.3908   5
   8  -2  -4 340.303 15.8077   4
   8  -2  -4 316.548 16.0291   6
  -8  -2   4 323.191 15.8188   3
  -8   2   4 329.937 16.9827   3
  -8   2   4 313.953 14.4904   5
  -8   2   4 329.784 16.4364   6
   8   2  -4 342.538 13.9814   4
  -7  -2   4 1316.34 34.9612   5
   7  -2  -4 1256.34 34.4061   5
   7  -2  -4 1284.57 35.6563   4
  -7  -2   4 1260.58 35.9344   3
  -7  -2   4 1258.89 35.8917   6
   7  -2  -4 1256.35 36.3622   6
   7  -2  -4 1252.47 37.2481   3
   7   2  -4 1289.23 35.6358   3
  -7   2   4 1286.35 37.1251   3
  -7   2   4 1259.89 36.6225   6
   7   2  -4 1257.74 36.3303   5
   7   2  -4 1257.45 35.3033   6
  -7   2   4 1270.72 34.1284   5
  -7   2   4 1257.08 35.7488   4
   7   2  -4 1243.61 36.4435   4
   6  -2  -4 46.3368 4.88582   5
   6  -2  -4 54.3872 5.63559   4
  -6  -2   4 50.5901 5.06199   5
  -6  -2   4 52.9193 5.34729   6
   6  -2  -4 56.0917 6.17698   3
  -6  -2   4 52.5428 5.28801   4
  -6  -2   4 57.4934 5.55339   3
   6  -2  -4 42.1578 5.20859   6
   6   2  -4 46.5568 5.24679   3
  -6   2   4 57.9730 5.10248   5
  -6   2   4 55.3777 5.49894   4
  -6   2   4 56.4478 5.91628   6
   6   2  -4 50.0279 5.23045   6
   6   2  -4 46.2942 5.37638   5
  -6   2   4 53.9451 5.82043   3
   6   2  -4 53.1403 5.14355   4
   5  -2  -4 216.339 10.4125   4
  -5  -2   4 212.117 10.2100   3
   5  -2  -4 201.757 9.28429   5
  -5  -2   4 225.451 9.90923   5
   5  -2  -4 213.750 10.5514   3
   5  -2  -4 202.045 10.2624   6
  -5  -2   4 184.661 9.49010   4
   5   2  -4 197.698 9.15764   4
  -5   2   4 217.289 10.0592   4
  -5   2   4 211.548 9.31411   5
   5   2  -4 219.779 10.2027   6
  -5   2   4 214.976 10.5898   6
  -5   2   4 209.681 10.6311   3
   5   2  -4 208.872 10.1236   5
   5   2  -4 201.480 10.0973   3
   4  -2  -4 394.002 13.0815   5
   4  -2  -4 403.428 14.5385   3
   4  -2  -4 376.632 14.0317   4
   4  -2  -4 380.161 14.1669   6
  -4  -2   4 424.152 13.9326   5
  -4  -2   4 421.532 14.5004   3
  -4  -2   4 405.457 13.7605   4
  -4  -2   4 411.815 14.3343   6
  -4   2   4 394.066 13.0118   5
   4   2  -4 443.469 14.6316   5
   4   2  -4 407.442 14.4596   3
  -4   2   4 385.344 13.7781   4
   4   2  -4 393.251 14.1692   6
  -4   2   4 392.185 14.4538   6
   4   2  -4 393.815 13.4250   4
  -4   2   4 385.122 14.6489   3
  -3  -2   4 512.497 15.8547   4
   3  -2  -4 549.319 15.1713   5
  -3  -2   4 546.462 16.8556   3
   3  -2  -4 537.266 16.7005   3
  -3  -2   4 527.533 15.9562   5
  -3  -2   4 520.857 16.4036   6
   3  -2  -4 562.369 16.5697   4
   3  -2  -4 518.002 16.3861   6
   3   2  -4 526.333 16.8786   6
  -3   2   4 566.367 17.0924   3
   3   2  -4 505.942 16.6153   3
   3   2  -4 516.557 16.2468   5
  -3   2   4 524.970 15.8285   4
   3   2  -4 523.203 15.8267   4
  -3   2   4 573.598 15.3673   5
  -3   2   4 533.708 16.5625   6
   2  -2  -4 2605.17 56.6489   3
  -2  -2   4 2518.26 56.5654   4
   2  -2  -4 2534.67 56.2406   6
  -2  -2   4 2554.27 56.4467   5
  -2  -2   4 2612.21 57.6230   6
   2  -2  -4 2610.36 54.6062   5
   2   2  -4 2613.90 58.1483   3
  -2   2   4 2585.87 56.6092   3
  -2   2   4 2566.94 55.2361   4
   2   2  -4 2640.15 56.9780   5
  -2   2   4 2535.01 56.2239   6
   2   2  -4 2552.31 56.5707   4
   2   2  -4 2626.66 57.8804   6
  -1  -2   4 221.788 8.04185   5
   1  -2  -4 231.639 7.75248   4
  -1  -2   4 236.048 9.37920   3
   1  -2  -4 246.616 8.41304   3
   1  -2  -4 243.948 7.15678   5
  -1  -2   4 213.394 8.37018   4
   1  -2  -4 230.336 8.11335   6
  -1  -2   4 220.101 8.98386   6
  -1   2   4 244.968 7.38326   4
   1   2  -4 235.544 9.53380   3
   1   2  -4 238.358 9.49525   6
   1   2  -4 231.978 8.28802   5
  -1   2   4 235.657 7.12909   5
   1   2  -4 216.308 8.40785   4
  -1   2   4 245.116 8.41868   3
  -1   2   4 227.437 8.00948   6
   0  -2  -4 3915.86 86.6033   2
   0   2  -4 3790.00 96.1640   2
   0   2   4 3780.84 86.2412   2
   0   2  -4 3888.69 97.6135   2
   1  -2   4 615.106 18.1471   3
  -1  -2  -4 616.039 14.8145   6
   1  -2   4 627.874 16.3206   4
   1  -2   4 612.537 17.7012   6
  -1  -2  -4 619.625 14.5990   3
   1   2   4 610.842 14.4996   6
   1   2   4 613.357 14.2800   3
  -1   2  -4 627.465 17.6131   6
  -1   2  -4 619.115 17.7564   3
  -1   2  -4 615.056 16.9586   4
   2  -2   4 36.1309 3.85774   3
   2  -2   4 36.7753 2.41863   5
  -2  -2  -4 37.1361 2.25765   6
   2  -2   4 44.5847 4.06283   6
   2  -2   4 38.7758 3.65085   6
  -2  -2  -4 40.3331 2.20476   5
  -2   2  -4 38.8887 3.71297   3
   2   2   4 37.3929 2.19710   3
  -2   2  -4 34.5464 3.17317   4
   2   2   4 34.9750 2.10419   6
   2   2   4 35.5493 2.08093   6
   3  -2   4 78.7458 5.39621   6
  -3  -2  -4 73.0267 3.60255   5
   3  -2   4 80.4896 3.89583   5
   3  -2   4 83.1464 5.58980   3
   3  -2   4 77.8325 5.61558   3
   3  -2   4 87.0394 5.71318   6
   3   2   4 81.4482 3.80684   3
  -3   2  -4 77.9733 3.98628   5
   3   2   4 74.2931 3.36780   6
   3   2   4 81.9244 3.69439   6
   3   2   4 74.4476 3.41956   3
   3   2   4 77.2866 3.92014   5
   4  -2   4 1062.08 28.2251   6
   4  -2   4 1090.58 29.2224   3
   4  -2   4 1030.38 25.1894   5
   4  -2   4 1059.12 28.4567   3
  -4  -2  -4 1043.08 24.6875   5
   4  -2   4 1089.04 28.7849   6
   4   2   4 1029.96 24.4280   3
   4   2   4 1033.15 25.3566   5
   4   2   4 1041.79 24.6797   6
   4   2   4 1029.89 24.4308   6
  -4   2  -4 1078.43 25.5326   5
   4   2   4 1069.59 25.0020   3
   5  -2   4 32.2917 4.70230   6
   5  -2   4 32.8297 4.86276   3
  -5  -2  -4 29.8625 3.65611   3
[truncated: 861,886 more chars]
