# Supplementary material for: Crystal structure and Hirshfeld-surface analysis of the pesticide etoxazole
Source: Acta Crystallogr E Crystallogr Commun. 2025 Feb 18;81(Pt 3):239–42. doi: 10.1107/S2056989025001173 (PMC11891584; doi:10.1107/S2056989025001173)
Supplement: Supplementary file 2 [file e-81-00239-Isup2.hkl]

data_I                                                                          
_shelx_title ' etoxazole'                                                       
_shelx_refln_list_code          4                                               
_shelx_F_calc_maximum      106.63                                               
_exptl_crystal_F_000       760.00                                               
_reflns_d_resolution_high  0.7677                                               
                                                                                
loop_                                                                           
 _space_group_symop_operation_xyz                                               
 'x, y, z'                                                                      
 '-x+1/2, y+1/2, -z+1/2'                                                        
 '-x, -y, -z'                                                                   
 'x-1/2, -y-1/2, z-1/2'                                                         
                                                                                
_cell_length_a    10.2254                                                       
_cell_length_b    12.2767                                                       
_cell_length_c    14.7404                                                       
_cell_angle_alpha  90.000                                                       
_cell_angle_beta   93.726                                                       
_cell_angle_gamma  90.000                                                       
                                                                                
_shelx_F_squared_multiplier     1.000                                           
                                                                                
loop_                                                                           
 _refln_index_h                                                                 
 _refln_index_k                                                                 
 _refln_index_l                                                                 
 _refln_F_squared_calc                                                          
 _refln_F_squared_meas                                                          
 _refln_F_squared_sigma                                                         
 _refln_observed_status                                                         
   2   0   0       2487.88       2451.39        49.75 o                         
   4   0   0       2433.81       2312.15        19.50 o                         
   6   0   0       1318.17       1323.29        13.12 o                         
   8   0   0       2610.07       2482.18        23.27 o                         
  10   0   0         29.62         30.17         3.70 o                         
  12   0   0         44.90         51.01         4.83 o                         
   1   1   0        316.51        320.30         2.06 o                         
   3   1   0       4698.19       4582.93        60.00 o                         
   4   1   0        461.12        532.14         4.33 o                         
   5   1   0       2420.70       2523.07        14.80 o                         
   6   1   0          4.98          2.24         0.50 o                         
   7   1   0        365.03        353.39         4.50 o                         
   8   1   0        225.24        235.55         3.58 o                         
   9   1   0         28.17         26.30         2.06 o                         
  10   1   0        513.97        523.54        10.01 o                         
  11   1   0        280.18        288.22         6.86 o                         
  12   1   0         12.91         15.25         2.46 o                         
  13   1   0        247.42        241.26        10.13 o                         
   0   2   0       2878.63       2906.17        65.93 o                         
   2   2   0        377.29        381.61         2.78 o                         
   3   2   0          1.04          1.23         0.28 o                         
   4   2   0       4930.39       5010.85       106.97 o                         
   5   2   0        224.53        260.72         2.79 o                         
   6   2   0         11.02         14.09         0.82 o                         
   7   2   0          1.40          0.63         0.63 o                         
   8   2   0        719.30        703.29         7.06 o                         
   9   2   0        296.12        287.94         5.79 o                         
  10   2   0          9.92          6.33         1.63 o                         
  11   2   0        344.39        355.77         7.77 o                         
  12   2   0         57.07         72.55         3.74 o                         
  13   2   0          0.26          1.48         2.16 o                         
   1   3   0      11226.86      10841.57       231.14 o                         
   2   3   0       1793.04       1750.96        10.44 o                         
   3   3   0       2513.57       2554.67        15.09 o                         
   4   3   0       1356.69       1436.71         9.02 o                         
   5   3   0         16.64         22.68         0.93 o                         
   6   3   0          1.31         13.84         0.80 o                         
   7   3   0        569.25        555.67         5.44 o                         
   8   3   0         96.02         84.57         2.40 o                         
   9   3   0        153.14        153.80         4.19 o                         
  10   3   0         11.34         11.85         1.96 o                         
  11   3   0         25.10         32.08         2.67 o                         
  12   3   0         32.93         39.38         2.98 o                         
  13   3   0          0.68          1.31         2.53 o                         
   0   4   0         83.87         97.00         1.59 o                         
   1   4   0       3692.81       3654.75        31.35 o                         
   2   4   0          2.68          4.82         0.41 o                         
   3   4   0       1086.47       1074.67         7.54 o                         
   4   4   0        338.79        317.12         3.10 o                         
   5   4   0         57.69         45.96         1.20 o                         
   6   4   0         44.62         47.01         1.33 o                         
   7   4   0         11.43         13.28         0.89 o                         
   8   4   0         42.64         39.73         2.10 o                         
   9   4   0        283.24        297.63         5.91 o                         
  10   4   0         23.58         30.48         2.52 o                         
  11   4   0         38.69         44.09         3.13 o                         
  12   4   0         85.38         85.16         4.02 o                         
   1   5   0        231.21        264.56         2.62 o                         
   2   5   0        174.55        202.42         2.25 o                         
   3   5   0        828.49        884.45         6.59 o                         
   4   5   0        146.05        164.88         2.27 o                         
   5   5   0        234.74        247.25         2.87 o                         
   6   5   0        769.28        775.62         6.77 o                         
   7   5   0        875.93        895.97         7.50 o                         
   8   5   0         89.81         79.81         2.76 o                         
   9   5   0         72.19         62.64         3.85 o                         
  10   5   0         78.72         81.98         3.75 o                         
  11   5   0          4.11          5.68         1.69 o                         
  12   5   0         52.61         58.19         3.44 o                         
   0   6   0       1235.32       1250.52        10.66 o                         
   1   6   0       1183.13       1338.73         9.90 o                         
   2   6   0        102.61        108.39         1.68 o                         
   3   6   0        265.70        318.17         3.83 o                         
   4   6   0       3287.58       3337.50        21.63 o                         
   5   6   0        380.01        380.35         4.21 o                         
   6   6   0       1416.57       1412.10        10.56 o                         
   7   6   0          5.69          0.83         0.75 o                         
   8   6   0         68.99         66.74         2.64 o                         
   9   6   0        505.40        482.99         8.23 o                         
  10   6   0        709.87        721.93        14.00 o                         
  11   6   0         26.61         24.76         2.51 o                         
  12   6   0          1.95         -1.73         1.73 o                         
   1   7   0          9.30         14.21         0.88 o                         
   2   7   0        373.01        364.67         4.03 o                         
   3   7   0        327.52        322.50         3.39 o                         
   4   7   0        667.80        668.16         5.84 o                         
   5   7   0        515.05        545.10         5.28 o                         
   6   7   0        609.85        627.85         6.80 o                         
   7   7   0        241.16        247.73         4.13 o                         
   8   7   0         11.24         11.87         1.44 o                         
   9   7   0         15.64         17.05         1.84 o                         
  10   7   0        252.58        244.74         6.66 o                         
  11   7   0         16.33         20.29         2.25 o                         
   0   8   0        662.46        724.99         7.52 o                         
   1   8   0         60.02         61.08         1.54 o                         
   2   8   0        402.88        384.00         4.55 o                         
   3   8   0         28.40         19.43         1.02 o                         
   4   8   0        225.20        223.73         3.05 o                         
   5   8   0       1349.29       1333.82         9.89 o                         
   6   8   0        718.78        725.19         8.19 o                         
   7   8   0        165.32        146.95         3.52 o                         
   8   8   0         21.89         22.05         1.93 o                         
   9   8   0          0.18          0.69         1.28 o                         
  10   8   0         60.04         60.92         4.18 o                         
  11   8   0          0.68          4.23         1.52 o                         
   1   9   0        240.72        233.26         3.30 o                         
   2   9   0        733.32        707.12         6.59 o                         
   3   9   0        158.85        164.17         2.93 o                         
   4   9   0          1.26          0.95         0.72 o                         
   5   9   0         45.55         50.14         1.81 o                         
   6   9   0         47.64         52.18         1.98 o                         
   7   9   0         53.85         54.12         2.62 o                         
   8   9   0         89.22         76.70         3.23 o                         
   9   9   0          8.97          4.93         1.58 o                         
  10   9   0          2.43          3.83         1.63 o                         
   0  10   0         85.47         63.90         2.97 o                         
   1  10   0        143.74        128.93         2.44 o                         
   2  10   0          4.63          4.70         0.91 o                         
   3  10   0        645.59        642.25         6.78 o                         
   4  10   0        589.45        583.79         7.23 o                         
   5  10   0         45.46         45.84         2.04 o                         
   6  10   0        119.31        117.33         3.18 o                         
   7  10   0        257.43        267.67         5.43 o                         
   8  10   0        173.63        179.91         4.95 o                         
   9  10   0        219.04        217.05         5.35 o                         
  10  10   0          0.60          1.43         1.33 o                         
   1  11   0         72.22         73.53         1.73 o                         
   2  11   0        450.39        433.25         6.34 o                         
   3  11   0        364.30        359.65         4.69 o                         
   4  11   0        104.58        106.08         2.82 o                         
   5  11   0          8.95          5.55         1.23 o                         
   6  11   0          0.34          0.23         1.06 o                         
   7  11   0          1.53          0.87         1.21 o                         
   8  11   0        155.32        159.12         5.46 o                         
   9  11   0          2.55          0.33         1.42 o                         
   0  12   0        938.59        858.02        17.45 o                         
   1  12   0          7.94          8.53         1.41 o                         
   2  12   0        174.00        169.09         3.52 o                         
   3  12   0          7.06          7.86         1.30 o                         
   4  12   0        185.06        196.88         3.64 o                         
   5  12   0         13.76         16.33         1.47 o                         
   6  12   0         23.65         22.99         1.88 o                         
   7  12   0          0.00         -0.28         1.13 o                         
   8  12   0        168.13        167.68         5.16 o                         
   1  13   0        232.35        221.71         5.38 o                         
   2  13   0          0.03         -0.52         1.25 o                         
   3  13   0        140.33        154.41         3.15 o                         
   4  13   0          0.34         -0.74         0.99 o                         
   5  13   0        147.73        163.62         3.48 o                         
   6  13   0        100.69        106.89         2.99 o                         
   7  13   0         92.60        104.91         2.85 o                         
   0  14   0         86.07         74.98         4.65 o                         
   1  14   0         16.30         23.72         2.21 o                         
   2  14   0         40.93         35.78         2.34 o                         
   3  14   0         78.35         84.79         2.85 o                         
   4  14   0        336.65        356.17         5.66 o                         
   5  14   0          4.54          4.02         1.27 o                         
   6  14   0         18.86         16.73         1.59 o                         
   1  15   0         77.37         71.08         3.38 o                         
   2  15   0          0.79          2.13         1.40 o                         
   3  15   0         10.32          6.99         1.94 o                         
   4  15   0         31.03         26.07         2.17 o                         
 -13   0   1         63.13         59.30         6.59 o                         
 -11   0   1         68.14         74.98         5.10 o                         
  -9   0   1       1084.08       1039.27        19.50 o                         
  -7   0   1         41.13         56.17         2.19 o                         
  -5   0   1        239.08        221.27         3.49 o                         
  -3   0   1          8.47          4.45         0.54 o                         
  -1   0   1         51.39         44.29         0.81 o                         
   3   0   1       3269.24       3286.26        56.68 o                         
   5   0   1        185.16        146.80         2.87 o                         
   7   0   1       1095.90       1114.01        14.13 o                         
   9   0   1        762.50        758.51        15.47 o                         
  11   0   1          0.02          0.26         1.76 o                         
  13   0   1        216.00        211.04        19.00 o                         
 -13   1   1          8.49         10.39         2.84 o                         
 -12   1   1         63.67         75.40         3.91 o                         
 -11   1   1          1.99          3.36         1.51 o                         
 -10   1   1        168.63        169.00         5.26 o                         
  -9   1   1         21.07         19.55         2.00 o                         
  -8   1   1       2391.62       2376.76        16.62 o                         
  -7   1   1        115.13        115.93         2.25 o                         
  -6   1   1       2059.98       2116.56        12.71 o                         
  -5   1   1         41.20         32.54         0.98 o                         
  -4   1   1         92.75         73.01         1.24 o                         
  -3   1   1        639.73        631.14         4.27 o                         
  -2   1   1       7005.37       7014.94       153.55 o                         
  -1   1   1        314.14        313.84         2.09 o                         
   0   1   1         30.18         26.58         0.62 o                         
   1   1   1        728.07        716.19         4.22 o                         
   2   1   1         21.78         24.80         0.67 o                         
   3   1   1       7843.55       7497.26        82.61 o                         
   4   1   1          0.31          3.69         0.41 o                         
   5   1   1         36.07         22.53         0.94 o                         
   6   1   1         74.05         60.14         1.52 o                         
   7   1   1        201.39        194.91         3.06 o                         
   8   1   1        835.69        854.93         7.95 o                         
   9   1   1        426.94        447.36         7.29 o                         
  10   1   1         62.06         59.67         3.18 o                         
  11   1   1         26.57         29.96         2.60 o                         
  12   1   1         70.03         77.10         4.79 o                         
  13   1   1         11.01         11.13         2.94 o                         
 -13   2   1         35.33         27.74         3.40 o                         
 -12   2   1         19.87         25.23         2.57 o                         
 -11   2   1         21.81         23.21         2.47 o                         
 -10   2   1         33.83         30.55         2.97 o                         
  -9   2   1        364.13        364.91         6.65 o                         
  -8   2   1        108.28        112.68         2.51 o                         
  -7   2   1        215.34        195.70         3.14 o                         
  -6   2   1        266.26        254.59         2.97 o                         
  -5   2   1          0.20          3.66         0.47 o                         
  -4   2   1        295.53        283.01         2.66 o                         
  -3   2   1          5.95          7.49         0.45 o                         
  -1   2   1       5886.78       5952.48       129.72 o                         
   0   2   1          2.79          2.66         0.25 o                         
   1   2   1       5269.35       5272.89        55.82 o                         
   2   2   1       3499.04       3439.05        56.04 o                         
   3   2   1       6423.46       6252.11        79.46 o                         
   4   2   1        103.72        131.92         1.78 o                         
   5   2   1       3350.99       3395.66        20.71 o                         
   6   2   1        236.92        255.85         3.03 o                         
   7   2   1        448.69        489.09         5.04 o                         
   8   2   1        584.63        568.33         6.30 o                         
   9   2   1         25.34         21.54         1.94 o                         
  10   2   1         33.44         36.57         3.46 o                         
  11   2   1         22.62         26.46         2.43 o                         
  12   2   1          8.58          7.21         1.79 o                         
  13   2   1         89.60         94.33         4.70 o                         
 -13   3   1         19.76         16.29         2.75 o                         
 -12   3   1         67.52         75.78         3.89 o                         
 -11   3   1         65.30         77.72         3.76 o                         
 -10   3   1         97.30        104.10         4.62 o                         
  -9   3   1       1048.69       1044.69        12.76 o                         
  -8   3   1         12.76         12.69         1.27 o                         
  -7   3   1        630.46        652.29         5.80 o                         
  -6   3   1         20.79         28.58         1.12 o                         
  -5   3   1        762.67        770.79         6.45 o                         
  -4   3   1        138.24        157.10         1.86 o                         
  -3   3   1         71.78         85.33         1.23 o                         
  -2   3   1       7552.84       7559.94        83.25 o                         
  -1   3   1       3525.62       3503.49        73.39 o                         
   0   3   1        482.18        437.72         3.41 o                         
   1   3   1       3798.56       3824.60        43.40 o                         
   2   3   1       1852.26       1863.57        12.32 o                         
   3   3   1       1896.58       1901.02        12.37 o                         
   4   3   1        296.62        312.36         2.93 o                         
   5   3   1         30.31         35.96         1.06 o                         
   6   3   1        403.24        374.26         3.86 o                         
   7   3   1         50.51         67.93         1.85 o                         
   8   3   1        333.18        383.39         5.01 o                         
   9   3   1        124.87        131.26         3.81 o                         
  10   3   1        337.78        355.82         8.87 o                         
  11   3   1          0.00         -1.47         1.47 o                         
  12   3   1         14.09          6.73         1.93 o                         
 -12   4   1          1.62          1.63         1.90 o                         
 -11   4   1         17.76         24.43         2.75 o                         
 -10   4   1         20.07         24.81         2.37 o                         
  -9   4   1        621.38        615.72         9.13 o                         
  -8   4   1         94.23         87.08         2.74 o                         
  -7   4   1          7.03          6.01         0.87 o                         
  -6   4   1        119.27        112.65         2.03 o                         
  -5   4   1        168.41        184.10         2.53 o                         
  -4   4   1       5387.08       5591.91        59.70 o                         
  -3   4   1       7089.84       7617.38       119.00 o                         
  -2   4   1       4409.52       4416.35        52.68 o                         
  -1   4   1          0.37          4.21         0.38 o                         
   0   4   1       2487.28       2415.53        15.04 o                         
   1   4   1         29.72         54.69         1.02 o                         
   2   4   1          6.60         13.97         0.69 o                         
   3   4   1        953.80        919.63         7.38 o                         
   4   4   1       8147.33       8441.84        94.61 o                         
   5   4   1        338.07        348.95         3.48 o                         
   6   4   1         42.03         28.19         1.18 o                         
   7   4   1        440.99        451.77         5.06 o                         
   8   4   1        194.30        184.73         3.54 o                         
   9   4   1        122.62        116.14         3.99 o                         
  10   4   1          2.38          3.03         1.64 o                         
  11   4   1        110.35        125.89         4.55 o                         
  12   4   1          2.10          1.25         1.50 o                         
 -12   5   1          8.16          7.61         1.93 o                         
 -11   5   1         10.49         13.87         2.15 o                         
 -10   5   1         24.12         22.88         2.42 o                         
  -9   5   1          6.60          2.31         1.33 o                         
  -8   5   1        138.43        146.39         3.57 o                         
  -7   5   1        463.79        468.35         5.04 o                         
  -6   5   1         26.27         30.85         1.29 o                         
  -5   5   1        332.40        362.46         3.87 o                         
  -4   5   1        809.34        708.86         5.72 o                         
  -3   5   1          1.42          0.26         0.39 o                         
  -2   5   1        385.09        363.86         3.35 o                         
  -1   5   1        978.76        955.79         6.42 o                         
   0   5   1          2.07          1.55         0.40 o                         
   1   5   1        149.41        157.21         1.90 o                         
   2   5   1       1888.15       1890.59        11.91 o                         
   3   5   1        452.78        434.96         4.30 o                         
   4   5   1       1062.72       1106.83         8.17 o                         
   5   5   1        201.78        209.09         2.68 o                         
   6   5   1        537.91        537.38         5.00 o                         
   7   5   1        426.04        425.81         4.97 o                         
   8   5   1        976.92        952.15        12.87 o                         
   9   5   1        285.34        310.99         7.37 o                         
  10   5   1          0.32         -1.22         1.22 o                         
  11   5   1         31.51         39.89         3.95 o                         
  12   5   1          0.48          4.73         1.72 o                         
 -12   6   1          9.19         12.29         2.23 o                         
 -11   6   1         37.68         29.93         3.10 o                         
 -10   6   1        224.56        208.23         5.90 o                         
  -9   6   1          0.08          2.27         1.72 o                         
  -8   6   1        123.61        106.45         3.14 o                         
  -7   6   1         41.32         58.74         2.18 o                         
  -6   6   1        484.89        483.12         4.99 o                         
  -5   6   1         11.83          9.60         0.90 o                         
  -4   6   1         23.45         23.73         1.27 o                         
  -3   6   1       1332.37       1382.90         9.70 o                         
  -2   6   1        165.77        159.32         2.26 o                         
  -1   6   1       1499.95       1498.78         9.77 o                         
   0   6   1       1906.72       2044.89        13.53 o                         
   1   6   1        536.05        522.63         4.55 o                         
   2   6   1         22.09         16.87         0.82 o                         
   3   6   1         45.04         29.92         1.10 o                         
   4   6   1       3058.38       2921.99        18.38 o                         
   5   6   1         49.11         50.09         1.37 o                         
   6   6   1         79.13         73.70         1.76 o                         
   7   6   1         19.33         21.27         1.24 o                         
   8   6   1        410.31        359.66         5.55 o                         
   9   6   1        278.49        281.61         6.66 o                         
  10   6   1         20.20         19.18         2.69 o                         
  11   6   1         25.34         23.78         2.83 o                         
  12   6   1         28.83         31.78         2.91 o                         
 -11   7   1          4.26          2.10         1.57 o                         
 -10   7   1          3.65          1.50         1.45 o                         
  -9   7   1          0.82          3.40         1.33 o                         
  -8   7   1        468.66        444.78         8.36 o                         
  -7   7   1         28.06         30.83         1.66 o                         
  -6   7   1        154.96        153.82         2.91 o                         
  -5   7   1          7.64          2.63         0.70 o                         
  -4   7   1        469.01        479.28         4.85 o                         
  -3   7   1        277.96        303.28         3.59 o                         
  -2   7   1       1100.55       1180.99         9.03 o                         
  -1   7   1       2150.65       2154.62        13.08 o                         
   0   7   1        359.61        352.32         4.04 o                         
   1   7   1         18.27         25.91         0.96 o                         
   2   7   1          0.02          1.62         0.45 o                         
   3   7   1        989.39        967.32         8.19 o                         
   4   7   1       1855.40       1842.00        12.48 o                         
   5   7   1         82.30         86.47         1.72 o                         
   6   7   1        347.60        343.39         4.48 o                         
   7   7   1        611.35        580.14         7.58 o                         
   8   7   1         33.13         30.10         2.05 o                         
   9   7   1          0.99          1.28         1.18 o                         
  10   7   1         23.86         21.20         2.26 o                         
  11   7   1        107.38        109.14         4.00 o                         
 -11   8   1        130.23        130.06         4.64 o                         
 -10   8   1         20.34         25.75         2.46 o                         
  -9   8   1         41.75         41.82         2.85 o                         
  -8   8   1          2.77          0.31         1.25 o                         
  -7   8   1          1.74          2.52         1.16 o                         
  -6   8   1        792.11        732.12         8.39 o                         
  -5   8   1        397.16        366.55         4.38 o                         
  -4   8   1       2330.62       2310.53        15.09 o                         
  -3   8   1         73.49         74.14         1.69 o                         
  -2   8   1          2.54          5.66         0.66 o                         
  -1   8   1        470.85        481.68         4.87 o                         
   0   8   1         43.19         24.56         1.04 o                         
   1   8   1        156.39        173.35         2.67 o                         
   2   8   1         33.92         36.62         1.22 o                         
   3   8   1         75.04         60.93         1.59 o                         
   4   8   1        717.44        690.78         6.79 o                         
   5   8   1        447.53        452.43         4.54 o                         
   6   8   1          8.72         10.37         0.87 o                         
   7   8   1        521.04        505.25         6.20 o                         
   8   8   1          6.20          6.90         1.49 o                         
   9   8   1         33.01         21.05         2.04 o                         
  10   8   1         70.26         54.77         3.14 o                         
  11   8   1         24.01         20.85         2.33 o                         
 -11   9   1          5.15         -1.73         1.73 o                         
 -10   9   1          1.88          1.06         1.76 o                         
  -9   9   1         21.55         36.69         2.90 o                         
  -8   9   1         13.44          9.72         1.79 o                         
  -7   9   1         39.53         45.07         2.36 o                         
  -6   9   1          5.39          6.08         1.14 o                         
  -5   9   1        160.12        152.36         3.70 o                         
  -4   9   1        207.30        183.76         3.14 o                         
  -3   9   1         23.66         21.59         1.15 o                         
  -2   9   1        162.96        162.89         2.62 o                         
  -1   9   1        164.07        169.76         2.52 o                         
   0   9   1         11.24         12.95         0.83 o                         
   1   9   1        213.35        221.44         3.06 o                         
   2   9   1          0.56          2.05         0.62 o                         
   3   9   1        996.23        952.36         8.55 o                         
   4   9   1         87.52         81.96         2.46 o                         
   5   9   1        877.89        887.65        10.79 o                         
   6   9   1         79.12         77.74         2.36 o                         
   7   9   1        680.39        687.47         9.06 o                         
   8   9   1          0.19          2.78         0.92 o                         
   9   9   1         83.63         82.41         3.70 o                         
  10   9   1        280.15        287.51         6.73 o                         
 -10  10   1         48.30         49.71         3.05 o                         
  -9  10   1        114.63        123.23         4.51 o                         
  -8  10   1        152.12        143.04         5.00 o                         
  -7  10   1        231.56        239.83         6.52 o                         
  -6  10   1          5.18          6.69         1.22 o                         
  -5  10   1        656.05        663.02         7.59 o                         
  -4  10   1         30.64         36.37         1.68 o                         
  -3  10   1         33.93         37.73         1.90 o                         
  -2  10   1        460.72        464.72         5.74 o                         
  -1  10   1          6.74          3.58         0.82 o                         
   0  10   1        514.61        546.06         5.10 o                         
   1  10   1        145.57        149.40         2.73 o                         
   2  10   1        205.96        217.62         3.46 o                         
   3  10   1        301.37        299.53         3.96 o                         
   4  10   1         64.73         68.33         1.91 o                         
   5  10   1         18.84         25.00         1.58 o                         
   6  10   1        159.15        163.64         3.65 o                         
   7  10   1        360.69        368.57         5.70 o                         
   8  10   1         16.20         10.04         2.11 o                         
   9  10   1         61.45         51.15         2.56 o                         
  10  10   1          0.01          0.71         1.16 o                         
  -9  11   1          2.18          2.88         1.58 o                         
  -8  11   1        143.80        139.12         4.50 o                         
  -7  11   1          0.01          2.69         1.26 o                         
  -6  11   1         51.97         67.89         2.64 o                         
  -5  11   1         32.49         43.88         2.21 o                         
  -4  11   1          7.56          4.84         1.26 o                         
  -3  11   1        278.29        285.09         4.19 o                         
  -2  11   1        238.50        261.48         3.81 o                         
  -1  11   1         60.18         55.24         2.48 o                         
   0  11   1          8.62          8.13         1.19 o                         
   1  11   1        248.53        235.95         4.06 o                         
   2  11   1        217.35        214.62         3.54 o                         
   3  11   1         80.19         79.09         2.23 o                         
   4  11   1         41.71         39.32         1.63 o                         
   5  11   1         42.66         49.35         1.99 o                         
   6  11   1          0.08          2.18         0.84 o                         
   7  11   1        623.49        606.53         8.10 o                         
   8  11   1        132.48        111.89         3.61 o                         
   9  11   1         19.70         14.22         2.13 o                         
  -8  12   1          6.66          5.46         1.57 o                         
  -7  12   1          1.28         -0.59         1.36 o                         
  -6  12   1        168.11        174.52         4.41 o                         
  -5  12   1        215.38        234.15         4.50 o                         
  -4  12   1         26.85         29.85         1.98 o                         
  -3  12   1         93.86         95.56         2.46 o                         
  -2  12   1         29.95         31.99         2.27 o                         
  -1  12   1        137.17        131.32         3.72 o                         
   0  12   1         23.80         27.12         2.05 o                         
   1  12   1         24.13         25.02         1.36 o                         
   2  12   1       1077.73       1068.61         9.81 o                         
   3  12   1         93.41         97.12         2.46 o                         
   4  12   1         10.85         11.64         1.26 o                         
   5  12   1        107.81        120.71         2.77 o                         
   6  12   1          2.40          1.90         1.04 o                         
   7  12   1         31.51         30.81         1.76 o                         
   8  12   1        124.46        124.16         3.42 o                         
  -7  13   1          7.53          9.59         1.69 o                         
  -6  13   1          4.05          4.88         1.36 o                         
  -5  13   1         49.42         52.01         2.41 o                         
  -4  13   1         41.11         50.25         2.17 o                         
  -3  13   1         23.23         25.52         2.11 o                         
  -2  13   1         72.36         64.12         2.87 o                         
  -1  13   1         16.28         20.80         1.92 o                         
   0  13   1        123.80        122.39         3.75 o                         
   1  13   1          0.70         -0.17         1.10 o                         
   2  13   1        442.50        451.28         5.63 o                         
   3  13   1        677.15        674.07         7.23 o                         
   4  13   1         29.81         36.70         1.88 o                         
   5  13   1         11.46          8.91         1.49 o                         
   6  13   1        113.53        113.02         3.24 o                         
   7  13   1        219.84        224.57         4.75 o                         
  -6  14   1         29.93         30.01         2.12 o                         
  -5  14   1          3.80          3.44         1.36 o                         
  -4  14   1          2.39          5.21         1.51 o                         
  -3  14   1        265.23        286.29         5.57 o                         
  -2  14   1         34.72         37.42         2.37 o                         
  -1  14   1        106.66        104.51         3.99 o                         
   0  14   1         29.87         33.91         2.43 o                         
   1  14   1        184.48        168.22         4.51 o                         
   2  14   1        116.22        133.11         3.89 o                         
   3  14   1          2.86          2.63         1.37 o                         
   4  14   1         20.71         23.77         1.69 o                         
   5  14   1          0.10          1.74         1.24 o                         
   6  14   1         70.35         67.85         2.11 o                         
  -4  15   1        147.84        145.30         6.78 o                         
  -3  15   1         66.08         69.13         3.91 o                         
  -2  15   1          0.66          2.01         1.64 o                         
  -1  15   1         38.01         37.83         2.63 o                         
   0  15   1        118.34        122.68         4.53 o                         
   1  15   1          2.54          1.05         1.45 o                         
   2  15   1         53.06         44.12         3.13 o                         
   3  15   1          6.72          5.49         1.57 o                         
   4  15   1         24.66         24.00         1.72 o                         
 -12   0   2        211.82        212.43         9.00 o                         
 -10   0   2        161.09        155.54         9.69 o                         
  -8   0   2          7.12          3.26         1.06 o                         
  -6   0   2        363.20        482.03         6.08 o                         
  -4   0   2         94.67         88.13         2.11 o                         
  -2   0   2       2719.85       2718.33        48.23 o                         
   2   0   2       4314.46       4034.79        64.73 o                         
   4   0   2         47.98         34.26         1.23 o                         
   6   0   2       1157.47       1113.00        11.42 o                         
   8   0   2       1355.55       1333.10        18.83 o                         
  10   0   2         34.59         49.03         4.23 o                         
  12   0   2         71.98         53.66         8.23 o                         
 -13   1   2         26.28         23.95         3.74 o                         
 -12   1   2        271.59        271.47         7.14 o                         
 -11   1   2         22.03         18.24         2.27 o                         
 -10   1   2          0.02         -1.06         1.28 o                         
  -9   1   2        141.43        140.68         3.68 o                         
  -8   1   2         49.86         54.24         1.70 o                         
  -7   1   2          0.35         -0.02         0.56 o                         
  -6   1   2         65.11         58.34         1.46 o                         
  -5   1   2       2845.05       2854.74        16.16 o                         
  -4   1   2        625.51        662.37         4.97 o                         
  -3   1   2       1097.37       1075.82         6.68 o                         
  -2   1   2        229.16        229.15         2.00 o                         
   1   1   2        622.44        614.15         4.34 o                         
   2   1   2        827.97        812.03         5.08 o                         
   3   1   2        942.02        920.65         6.46 o                         
   4   1   2        305.42        295.04         3.01 o                         
   5   1   2         16.97         15.71         0.77 o                         
   6   1   2         46.98         40.09         1.21 o                         
   7   1   2        202.00        201.55         2.97 o                         
   8   1   2        864.51        823.60         8.15 o                         
   9   1   2          0.02         -0.95         0.95 o                         
  10   1   2         58.93         65.09         3.20 o                         
  11   1   2         64.33         64.66         3.43 o                         
  12   1   2        164.43        168.47         5.28 o                         
  13   1   2         64.19         64.82         3.81 o                         
 -13   2   2        163.75        162.86         6.50 o                         
 -12   2   2        195.01        204.80         6.09 o                         
 -11   2   2         75.88         76.71         3.80 o                         
 -10   2   2         52.04         47.42         2.94 o                         
  -9   2   2         80.94         86.03         3.48 o                         
  -8   2   2        648.91        617.70         6.67 o                         
  -7   2   2        146.47        121.67         2.21 o                         
  -6   2   2          5.06          3.74         0.54 o                         
  -5   2   2       6903.69       7191.26       107.23 o                         
  -4   2   2        283.08        224.36         2.39 o                         
  -3   2   2         55.39         63.20         1.09 o                         
  -2   2   2         22.16         19.17         0.63 o                         
  -1   2   2       1601.52       1596.90         9.12 o                         
   0   2   2       2190.91       2187.33        47.58 o                         
   1   2   2        108.57        131.26         3.30 o                         
   2   2   2        163.44        175.43         1.88 o                         
   3   2   2       1893.78       1854.91        11.11 o                         
   4   2   2         56.65         55.21         1.14 o                         
   5   2   2         11.91         13.41         0.80 o                         
   6   2   2          0.02          0.45         0.44 o                         
   7   2   2         80.27         84.07         2.00 o                         
   8   2   2       1105.57       1068.41        10.28 o                         
   9   2   2        905.25        899.34        11.33 o                         
  10   2   2         79.04         79.23         3.55 o                         
  11   2   2         39.88         40.20         2.86 o                         
  12   2   2        133.12        157.40         5.13 o                         
  13   2   2         18.61         24.92         3.03 o                         
 -13   3   2          1.05          0.21         1.82 o                         
 -12   3   2         10.70          4.82         1.76 o                         
 -11   3   2          9.19         11.59         2.03 o                         
 -10   3   2         32.82         22.90         2.18 o                         
  -9   3   2        114.71         98.64         3.58 o                         
  -8   3   2        133.77        158.17         3.66 o                         
  -7   3   2        158.18        173.31         2.56 o                         
  -6   3   2          1.60          1.06         0.49 o                         
  -5   3   2       5260.00       5584.80        37.58 o                         
  -4   3   2        817.81        853.47         5.92 o                         
  -3   3   2       2313.26       2425.68        13.57 o                         
  -2   3   2         24.48         18.58         0.65 o                         
  -1   3   2       1210.57       1214.89         7.87 o                         
   0   3   2        243.75        256.97         2.39 o                         
   1   3   2      11369.67      10902.41       132.97 o                         
   2   3   2        958.71        955.80         9.33 o                         
   3   3   2       2186.20       2088.32        12.10 o                         
   4   3   2          2.75         10.65         0.59 o                         
   5   3   2       3573.95       3696.12        21.52 o                         
   6   3   2        242.25        240.53         3.05 o                         
   7   3   2        272.48        280.88         3.48 o                         
   8   3   2          0.94          0.17         0.72 o                         
   9   3   2        541.67        550.37         8.34 o                         
  10   3   2         39.22         40.14         2.77 o                         
  11   3   2        104.26         88.94         4.27 o                         
  12   3   2         28.05         27.49         2.63 o                         
 -12   4   2        105.37        102.92         4.53 o                         
 -11   4   2        390.30        401.17         8.52 o                         
 -10   4   2        272.55        275.38         6.25 o                         
  -9   4   2        437.89        363.96         6.95 o                         
  -8   4   2        243.11        263.05         5.12 o                         
  -7   4   2        148.76        151.94         2.58 o                         
  -6   4   2         29.26         21.20         0.97 o                         
  -5   4   2        452.74        460.96         4.05 o                         
  -4   4   2        482.58        603.04         4.84 o                         
  -3   4   2         12.88         21.35         0.90 o                         
  -2   4   2        899.75        822.09         5.86 o                         
  -1   4   2        516.25        519.85         4.10 o                         
   0   4   2       1934.18       1882.30        12.62 o                         
   1   4   2       1184.37       1130.67         7.84 o                         
   2   4   2        120.67        133.50         2.15 o                         
   3   4   2        356.69        306.46         3.55 o                         
   4   4   2         53.74         43.04         1.07 o                         
   5   4   2         73.64         90.63         1.52 o                         
   6   4   2         35.11         31.33         1.15 o                         
   7   4   2        123.80        118.98         2.17 o                         
   8   4   2         64.77         74.29         2.36 o                         
   9   4   2         81.66         86.08         4.11 o                         
  10   4   2         34.17         25.77         2.35 o                         
  11   4   2        258.46        272.12         6.61 o                         
  12   4   2         58.13         59.24         3.25 o                         
 -12   5   2          0.98          1.22         2.68 o                         
 -11   5   2        101.26         95.15         4.32 o                         
 -10   5   2        129.24        128.29         4.38 o                         
  -9   5   2        147.94        121.82         4.26 o                         
  -8   5   2          1.16          6.27         1.21 o                         
  -7   5   2          4.86         13.26         1.15 o                         
  -6   5   2        189.07        189.91         2.89 o                         
  -5   5   2          2.70          3.10         0.57 o                         
  -4   5   2        967.93       1094.74         7.73 o                         
  -3   5   2        153.64        127.18         1.87 o                         
  -2   5   2       4085.84       4225.66        28.56 o                         
  -1   5   2         99.86        103.87         1.47 o                         
   0   5   2        781.11        792.07         6.26 o                         
   1   5   2         17.79          9.01         0.58 o                         
   2   5   2        498.26        490.28         4.32 o                         
   3   5   2         42.89         50.88         1.17 o                         
   4   5   2        416.22        380.41         4.63 o                         
   5   5   2        213.54        207.16         2.42 o                         
   6   5   2        686.88        711.22         6.26 o                         
   7   5   2        174.98        169.63         3.06 o                         
   8   5   2          5.65          8.36         1.16 o                         
   9   5   2         97.49         75.05         3.62 o                         
  10   5   2         91.81         88.80         3.59 o                         
  11   5   2          4.01          4.91         1.64 o                         
  12   5   2         21.31         23.59         2.22 o                         
 -12   6   2         19.94         23.32         2.70 o                         
 -11   6   2        274.31        271.33         7.86 o                         
 -10   6   2        152.38        162.13         4.86 o                         
  -9   6   2         22.70         18.76         2.15 o                         
  -8   6   2          0.30          0.90         1.02 o                         
  -7   6   2          0.58          2.14         0.81 o                         
  -6   6   2          0.27          0.54         0.60 o                         
  -5   6   2         71.18         66.44         1.75 o                         
  -4   6   2        342.35        361.62         3.97 o                         
  -3   6   2        161.12        151.10         2.43 o                         
  -2   6   2        379.45        447.94         3.87 o                         
  -1   6   2       1081.74       1105.56         7.68 o                         
   0   6   2          2.45          3.37         0.46 o                         
   1   6   2         89.97         93.66         1.55 o                         
   2   6   2        253.97        293.60         3.58 o                         
   3   6   2       1891.07       1926.47        14.64 o                         
   4   6   2        256.22        282.49         3.53 o                         
   5   6   2        235.71        221.31         2.67 o                         
   6   6   2        527.33        538.01         4.92 o                         
   7   6   2        297.98        313.17         4.02 o                         
   8   6   2          7.03          6.93         1.50 o                         
   9   6   2         95.03         87.88         3.17 o                         
  10   6   2        100.97         99.12         3.44 o                         
  11   6   2         65.52         74.76         3.43 o                         
  12   6   2         95.85         92.98         4.34 o                         
 -11   7   2         96.41        106.37         4.82 o                         
 -10   7   2         93.48         98.46         4.16 o                         
  -9   7   2          6.47          9.59         1.61 o                         
  -8   7   2        732.33        696.60        10.42 o                         
  -7   7   2         24.24         16.59         1.44 o                         
  -6   7   2        181.14        206.27         3.47 o                         
  -5   7   2        209.88        206.92         3.25 o                         
  -4   7   2        232.49        237.61         3.41 o                         
  -3   7   2        181.19        173.28         2.50 o                         
  -2   7   2          1.18          3.42         0.44 o                         
  -1   7   2        414.38        469.85         4.22 o                         
   0   7   2        759.46        820.15         6.68 o                         
   1   7   2        975.14       1006.33         7.37 o                         
   2   7   2         19.63         18.72         0.76 o                         
   3   7   2         10.61          9.19         0.51 o                         
   4   7   2         12.70         10.26         0.77 o                         
   5   7   2        173.34        185.25         2.71 o                         
   6   7   2       1438.67       1365.25        14.23 o                         
   7   7   2          0.00          1.11         0.68 o                         
   8   7   2         18.86         23.71         1.48 o                         
   9   7   2          3.24          9.64         1.78 o                         
  10   7   2          1.33          1.68         1.17 o                         
  11   7   2         93.12        101.63         3.74 o                         
 -11   8   2         36.31         39.98         2.95 o                         
 -10   8   2         15.61         12.28         2.05 o                         
  -9   8   2         20.40         15.31         2.27 o                         
  -8   8   2        115.80        102.14         3.45 o                         
  -7   8   2         40.70         40.05         2.22 o                         
  -6   8   2         64.69         46.15         2.25 o                         
  -5   8   2       1422.00       1410.13        11.99 o                         
  -4   8   2        267.95        282.50         3.56 o                         
  -3   8   2         46.60         47.06         1.48 o                         
  -2   8   2         59.21         64.32         1.80 o                         
  -1   8   2        662.60        668.30         5.99 o                         
   0   8   2          1.73          1.76         0.53 o                         
   1   8   2        217.57        212.62         2.73 o                         
   2   8   2       1745.35       1710.01        12.09 o                         
   3   8   2        645.34        625.50         5.11 o                         
   4   8   2        230.47        232.12         3.32 o                         
   5   8   2        893.40        881.26         8.51 o                         
   6   8   2       1398.51       1373.33        12.18 o                         
   7   8   2         92.93         85.25         2.82 o                         
   8   8   2        415.61        403.43         6.55 o                         
   9   8   2          1.97          1.79         1.20 o                         
  10   8   2         30.35         31.63         1.99 o                         
  11   8   2         56.68         55.45         3.26 o                         
 -10   9   2         25.53         25.17         2.69 o                         
  -9   9   2         12.24          6.35         2.27 o                         
  -8   9   2         22.62         29.06         2.22 o                         
  -7   9   2          3.93          1.87         1.73 o                         
  -6   9   2          0.55          2.16         1.01 o                         
  -5   9   2        603.39        580.45         6.75 o                         
  -4   9   2        371.54        385.98         4.82 o                         
  -3   9   2        185.66        179.35         2.94 o                         
  -2   9   2         14.64         18.40         1.03 o                         
  -1   9   2       1678.11       1713.04        12.35 o                         
   0   9   2          2.39          2.98         0.70 o                         
   1   9   2        482.34        497.44         4.90 o                         
   2   9   2        114.84        117.97         2.16 o                         
   3   9   2        321.95        332.82         3.86 o                         
   4   9   2       1170.72       1163.46         9.19 o                         
   5   9   2       3559.87       3563.63        29.24 o                         
   6   9   2         17.90         16.56         1.33 o                         
   7   9   2        109.08        105.20         2.75 o                         
   8   9   2         48.53         42.78         2.06 o                         
   9   9   2         11.04         10.62         1.56 o                         
  10   9   2        394.55        399.03         7.73 o                         
 -10  10   2         52.93         58.84         5.00 o                         
  -9  10   2         87.17         89.95         4.36 o                         
  -8  10   2         68.88         70.60         3.17 o                         
  -7  10   2          0.95          0.06         1.21 o                         
  -6  10   2         33.42         34.82         2.11 o                         
  -5  10   2         56.27         60.81         2.29 o                         
  -4  10   2        183.57        188.96         3.56 o                         
  -3  10   2        523.03        501.32         5.68 o                         
  -2  10   2        530.16        532.38         5.75 o                         
  -1  10   2          2.47          4.43         0.90 o                         
   0  10   2         58.19         50.88         2.43 o                         
   1  10   2         74.14         71.52         1.86 o                         
   2  10   2        670.22        671.98         6.37 o                         
   3  10   2        386.71        407.00         4.87 o                         
   4  10   2       1178.97       1173.69        11.29 o                         
   5  10   2         65.75         63.12         1.74 o                         
   6  10   2          5.07          6.75         0.78 o                         
   7  10   2         12.79          7.49         0.98 o                         
   8  10   2         13.58         21.50         2.27 o                         
   9  10   2          5.97         11.99         1.38 o                         
  10  10   2         30.62         37.09         2.58 o                         
  -9  11   2         14.77         17.20         2.03 o                         
  -8  11   2         30.33         32.92         2.48 o                         
  -7  11   2         43.25         49.43         2.96 o                         
  -6  11   2        182.39        194.68         4.08 o                         
  -5  11   2         87.41         93.15         2.68 o                         
  -4  11   2        336.12        324.45         5.16 o                         
  -3  11   2        483.17        483.25         5.93 o                         
  -2  11   2          7.69          6.95         1.21 o                         
  -1  11   2          1.01          2.87         1.04 o                         
   0  11   2          0.08          2.89         0.73 o                         
   1  11   2          1.42          0.36         0.69 o                         
   2  11   2         64.53         68.79         2.15 o                         
   3  11   2          8.25          9.27         1.02 o                         
   4  11   2          0.98          1.15         0.70 o                         
   5  11   2         15.35         16.59         1.11 o                         
   6  11   2          6.95          5.47         0.76 o                         
   7  11   2         21.23         23.93         2.62 o                         
   8  11   2        540.32        554.55        12.22 o                         
   9  11   2          5.57          3.25         3.73 o                         
  -8  12   2          6.87          5.92         1.72 o                         
  -7  12   2        111.67        117.37         4.01 o                         
  -6  12   2          7.67         13.57         2.00 o                         
  -5  12   2         43.94         49.36         2.62 o                         
  -4  12   2        297.74        293.75         5.13 o                         
  -3  12   2         74.71         80.84         2.59 o                         
  -2  12   2         26.66         27.56         1.93 o                         
  -1  12   2        209.53        209.56         5.05 o                         
   0  12   2         75.47         69.53         2.90 o                         
   1  12   2        231.15        244.59         3.86 o                         
   2  12   2         36.90         41.73         2.71 o                         
   3  12   2        305.27        302.82         4.65 o                         
   4  12   2         48.71         49.58         1.80 o                         
   5  12   2         76.32         84.31         2.04 o                         
   6  12   2         22.33         10.29         2.78 o                         
   7  12   2          1.40          2.66         2.04 o                         
   8  12   2         34.75         24.25         3.63 o                         
  -7  13   2          0.26         -0.50         1.51 o                         
  -6  13   2          1.03          3.39         1.62 o                         
  -5  13   2          0.81          1.98         1.32 o                         
  -4  13   2         45.52         47.04         2.24 o                         
  -3  13   2        101.69        106.35         3.52 o                         
  -2  13   2        165.68        167.67         4.51 o                         
  -1  13   2        245.22        244.57         5.26 o                         
   0  13   2          5.38          6.94         1.69 o                         
   1  13   2        319.84        339.72         4.84 o                         
   2  13   2          3.02          3.79         1.30 o                         
   3  13   2         87.34         96.03         2.66 o                         
   4  13   2         33.25         37.62         1.73 o                         
   5  13   2         22.07         23.44         1.43 o                         
   6  13   2          3.84          4.53         1.84 o                         
   7  13   2          0.06          0.41         2.13 o                         
  -6  14   2          6.69          5.54         1.63 o                         
  -5  14   2         21.40         17.45         1.98 o                         
  -4  14   2          1.06          1.97         1.12 o                         
  -3  14   2         49.08         43.98         2.56 o                         
  -2  14   2        229.86        262.26         5.44 o                         
  -1  14   2        238.57        280.03         6.27 o                         
   0  14   2        153.17        155.72         4.37 o                         
   1  14   2        240.13        231.67         5.18 o                         
   2  14   2          0.04          1.18         1.08 o                         
   3  14   2         10.08          9.25         1.31 o                         
   4  14   2        294.06        293.24         4.51 o                         
   5  14   2         13.00         14.17         1.18 o                         
   6  14   2         70.16         70.87         4.98 o                         
  -4  15   2        108.31        107.96         5.12 o                         
  -3  15   2          1.75          1.69         1.67 o                         
  -2  15   2          3.18          5.35         1.55 o                         
  -1  15   2          0.00          0.09         1.49 o                         
   0  15   2        326.86        313.06         6.74 o                         
   1  15   2         88.07         88.04         3.64 o                         
   2  15   2         10.46          8.81         1.61 o                         
   3  15   2         39.60         41.27         2.25 o                         
   4  15   2        184.64        177.87         4.38 o                         
 -13   0   3         23.44         31.10         5.05 o                         
 -11   0   3          3.70          5.24         2.42 o                         
  -9   0   3       1198.06       1173.80        18.33 o                         
  -7   0   3       3313.88       3275.66        27.25 o                         
  -5   0   3        916.06        917.35         9.22 o                         
  -3   0   3         13.29         11.15         0.81 o                         
  -1   0   3       2073.12       2079.42        44.64 o                         
   1   0   3       4947.96       4636.14        75.70 o                         
   3   0   3        149.19        163.43         2.83 o                         
   5   0   3       1269.43       1216.23        13.95 o                         
   7   0   3         28.93         35.50         1.86 o                         
   9   0   3        183.22        218.04         6.41 o                         
  11   0   3       1078.46       1077.27        26.58 o                         
 -13   1   3         23.56         33.67         5.30 o                         
 -12   1   3        104.73         98.46         4.48 o                         
 -11   1   3         51.63         47.39         3.39 o                         
 -10   1   3        105.31         97.24         3.47 o                         
  -9   1   3        766.39        777.31         9.78 o                         
  -8   1   3         48.10         47.85         1.94 o                         
  -7   1   3          2.44          2.26         0.66 o                         
  -6   1   3        100.15        103.68         1.92 o                         
  -5   1   3        150.73        162.80         2.19 o                         
  -4   1   3         31.94         37.17         0.98 o                         
  -3   1   3          3.78          4.63         0.41 o                         
  -2   1   3        153.76        151.12         1.64 o                         
   1   1   3       7904.71       7625.57       319.83 o                         
   2   1   3        496.90        479.55         3.29 o                         
   3   1   3        124.45        132.84         1.73 o                         
   4   1   3          0.16          2.54         0.33 o                         
   5   1   3        255.65        239.67         2.87 o                         
   6   1   3        340.82        309.55         3.37 o                         
   7   1   3        251.33        227.45         3.06 o                         
   8   1   3        313.97        284.94         4.68 o                         
   9   1   3       1034.38       1018.27        11.56 o                         
  10   1   3        542.79        547.87         9.36 o                         
  11   1   3         26.19         25.13         2.39 o                         
  12   1   3         59.75         62.57         3.17 o                         
 -13   2   3         23.16         21.07         4.00 o                         
 -12   2   3         17.20         16.27         2.58 o                         
 -11   2   3          0.03          2.07         1.33 o                         
 -10   2   3         15.84         17.76         2.00 o                         
  -9   2   3        472.03        495.20         8.09 o                         
  -8   2   3        308.98        314.35         4.92 o                         
  -7   2   3        647.82        697.39         5.95 o                         
  -6   2   3         15.98         18.41         0.94 o                         
  -5   2   3          1.23          3.00         0.53 o                         
  -4   2   3       1504.71       1472.91         9.14 o                         
  -3   2   3       7604.33       7548.34        86.52 o                         
  -2   2   3        116.62         92.59         1.31 o                         
  -1   2   3       6632.33       6384.94        83.19 o                         
   0   2   3         55.93         50.58         0.95 o                         
   1   2   3        724.13        705.71         5.84 o                         
   2   2   3        347.46        321.23         2.73 o                         
   3   2   3       1743.19       1702.85        11.05 o                         
   4   2   3        120.76        119.88         1.53 o                         
   5   2   3        144.26        153.79         2.13 o                         
   6   2   3        103.05         99.76         1.87 o                         
   7   2   3          1.14          2.08         0.64 o                         
   8   2   3        103.25        100.72         2.51 o                         
   9   2   3        666.75        644.60         8.68 o                         
  10   2   3         98.07        103.85         4.13 o                         
  11   2   3        247.80        255.23         5.93 o                         
  12   2   3        163.94        173.27         4.50 o                         
 -13   3   3        158.88        154.37         7.26 o                         
 -12   3   3         33.99         21.74         2.60 o                         
 -11   3   3        250.31        245.03         6.18 o                         
 -10   3   3          6.59          7.45         1.61 o                         
  -9   3   3          2.25          0.70         1.09 o                         
  -8   3   3        792.54        806.25         8.63 o                         
  -7   3   3         19.85         23.29         1.14 o                         
  -6   3   3         39.32         39.01         1.26 o                         
  -5   3   3         42.51         65.30         1.42 o                         
  -4   3   3         35.85         34.28         1.01 o                         
  -3   3   3        492.18        466.87         3.80 o                         
  -2   3   3       1696.42       1660.01         9.99 o                         
  -1   3   3        580.63        553.63         4.31 o                         
   0   3   3        775.32        712.39         6.54 o                         
   1   3   3        491.49        501.62         4.16 o                         
   2   3   3          6.28          4.79         0.58 o                         
   3   3   3        206.09        191.27         2.90 o                         
   4   3   3       4073.92       4003.23        21.99 o                         
   5   3   3        352.56        369.04         3.54 o                         
   6   3   3         58.19         51.51         1.30 o                         
   7   3   3          3.18          2.06         0.59 o                         
   8   3   3        488.39        504.84         6.06 o                         
   9   3   3         48.77         55.05         2.70 o                         
  10   3   3         17.18         13.63         1.83 o                         
  11   3   3        214.79        225.70         5.32 o                         
  12   3   3         11.49         21.24         1.86 o                         
 -12   4   3          0.14          1.83         1.55 o                         
 -11   4   3         31.54         23.45         2.44 o                         
 -10   4   3         35.05         39.82         2.79 o                         
  -9   4   3         28.44         24.88         2.13 o                         
  -8   4   3        338.55        327.16         4.91 o                         
  -7   4   3        353.37        352.82         3.92 o                         
  -6   4   3          5.92          7.65         0.80 o                         
  -5   4   3        135.75        160.28         2.24 o                         
  -4   4   3         73.91         98.31         1.98 o                         
  -3   4   3       1015.04        972.12         6.57 o                         
  -2   4   3       1170.15       1189.32         7.69 o                         
  -1   4   3          3.82          4.83         0.42 o                         
   0   4   3        342.37        325.28         3.56 o                         
   1   4   3       3271.70       3342.68        25.41 o                         
   2   4   3       1187.88       1163.32        11.43 o                         
   3   4   3       1184.53       1177.39        11.16 o                         
   4   4   3          5.87          6.10         0.44 o                         
   5   4   3         74.76         78.92         1.34 o                         
   6   4   3       1165.85       1105.15         7.69 o                         
   7   4   3        447.84        439.76         4.29 o                         
   8   4   3       1652.09       1666.14        13.53 o                         
   9   4   3          0.15          0.10         1.14 o                         
  10   4   3         11.97          6.62         1.33 o                         
  11   4   3          1.10          1.97         1.35 o                         
  12   4   3         40.70         39.66         2.85 o                         
 -12   5   3         58.00         53.17         3.62 o                         
 -11   5   3         67.25         58.58         3.46 o                         
 -10   5   3         75.00         71.97         3.54 o                         
  -9   5   3        238.02        229.17         6.36 o                         
  -8   5   3         50.21         55.72         2.44 o                         
  -7   5   3         33.47         44.57         2.14 o                         
  -6   5   3         66.90         58.17         1.48 o                         
  -5   5   3        668.55        636.25         5.28 o                         
  -4   5   3        162.92        190.36         2.40 o                         
  -3   5   3       1398.26       1446.95        10.06 o                         
  -2   5   3        425.16        394.88         3.68 o                         
  -1   5   3        369.83        386.37         3.35 o                         
   0   5   3        364.26        425.27         4.28 o                         
   1   5   3         48.34         35.16         1.17 o                         
   2   5   3         79.08         73.04         1.29 o                         
   3   5   3         10.59         18.02         1.34 o                         
   4   5   3         17.93         29.64         0.92 o                         
   5   5   3        123.07        132.68         2.50 o                         
   6   5   3        522.83        485.70         4.10 o                         
   7   5   3        437.36        420.64         4.71 o                         
   8   5   3        224.47        201.32         3.54 o                         
   9   5   3        491.33        495.84         7.11 o                         
  10   5   3         82.80         93.94         2.98 o                         
  11   5   3         86.44         84.79         3.06 o                         
  12   5   3         73.90         76.56         3.53 o                         
 -12   6   3          8.51          7.33         2.63 o                         
 -11   6   3         30.09         33.67         2.71 o                         
 -10   6   3         29.88         21.51         2.48 o                         
  -9   6   3         12.52         21.33         2.11 o                         
  -8   6   3         69.32         56.91         2.58 o                         
  -7   6   3        107.49        109.75         2.96 o                         
  -6   6   3         38.65         39.97         1.53 o                         
  -5   6   3       1047.65       1037.82         8.55 o                         
  -4   6   3         84.84         86.65         1.67 o                         
  -3   6   3        128.50        173.68         2.86 o                         
  -2   6   3        236.50        253.38         2.82 o                         
  -1   6   3        817.16        815.43         6.42 o                         
   0   6   3       1270.63       1230.67         9.50 o                         
   1   6   3        404.25        359.44         3.24 o                         
   2   6   3        333.58        326.12         4.20 o                         
   3   6   3        383.81        428.85         5.89 o                         
   4   6   3          4.73          4.65         0.94 o                         
   5   6   3       1476.39       1466.82        12.78 o                         
   6   6   3        224.11        211.80         3.24 o                         
   7   6   3        805.04        822.03         7.65 o                         
   8   6   3        101.97        103.32         2.25 o                         
   9   6   3         48.80         47.91         2.06 o                         
  10   6   3        174.38        166.39         4.54 o                         
  11   6   3          5.19          3.29         1.44 o                         
  12   6   3         79.73         76.18         6.78 o                         
 -11   7   3         22.78         19.82         2.42 o                         
 -10   7   3        210.76        217.61         5.78 o                         
  -9   7   3        226.52        214.23         5.64 o                         
  -8   7   3        146.70        121.28         4.08 o                         
  -7   7   3          2.88          3.22         1.05 o                         
  -6   7   3        237.07        202.30         3.58 o                         
  -5   7   3         33.71         32.46         1.50 o                         
  -4   7   3          4.02          7.31         0.83 o                         
  -3   7   3         18.86         17.01         0.81 o                         
  -2   7   3         32.90         35.14         1.04 o                         
  -1   7   3         21.66         28.84         1.16 o                         
   0   7   3        326.60        377.25         4.15 o                         
   1   7   3       1118.12       1072.87         7.76 o                         
   2   7   3          1.72          0.12         0.39 o                         
   3   7   3        571.23        552.83         5.09 o                         
   4   7   3        987.46        956.35        11.63 o                         
   5   7   3       2345.88       2320.91        22.54 o                         
   6   7   3          2.80          2.20         0.66 o                         
   7   7   3        279.45        277.01         4.42 o                         
   8   7   3        491.10        450.88         7.26 o                         
   9   7   3         37.36         50.28         2.77 o                         
  10   7   3        100.58        110.94         3.23 o                         
  11   7   3         40.51         35.39         2.70 o                         
 -11   8   3         95.36         92.85         4.82 o                         
 -10   8   3         25.83         25.63         2.43 o                         
  -9   8   3          3.93          3.54         1.62 o                         
  -8   8   3         15.42         16.32         1.85 o                         
  -7   8   3         73.05         74.48         3.32 o                         
  -6   8   3        149.59        137.22         3.38 o                         
  -5   8   3        518.03        490.71         6.99 o                         
  -4   8   3         38.34         30.90         1.39 o                         
  -3   8   3         37.90         30.60         1.07 o                         
  -2   8   3         28.51         25.97         1.02 o                         
  -1   8   3        222.08        222.84         3.65 o                         
   0   8   3         19.20         21.61         1.08 o                         
   1   8   3         36.34         34.16         1.15 o                         
   2   8   3         51.21         47.00         1.31 o                         
   3   8   3          0.77          2.86         0.62 o                         
   4   8   3         27.66         21.55         1.77 o                         
   5   8   3        197.43        176.38         4.16 o                         
   6   8   3         22.91         20.06         1.74 o                         
   7   8   3         81.74         82.06         3.80 o                         
   8   8   3         13.46         12.74         1.73 o                         
   9   8   3          9.18         16.79         1.83 o                         
  10   8   3         28.42         30.12         2.18 o                         
  11   8   3         75.30         74.21         3.23 o                         
 -10   9   3          8.46          3.30         1.76 o                         
  -9   9   3          7.70         10.97         2.05 o                         
  -8   9   3          0.43          0.66         1.73 o                         
  -7   9   3          0.39         -0.16         1.20 o                         
  -6   9   3        455.48        533.70         7.88 o                         
  -5   9   3       1816.79       1766.74        15.30 o                         
  -4   9   3        870.44        847.29         8.39 o                         
  -3   9   3        214.64        201.36         3.31 o                         
  -2   9   3         35.15         32.33         1.21 o                         
  -1   9   3          3.04          3.69         0.74 o                         
   0   9   3         15.42         16.57         1.10 o                         
   1   9   3         36.64         40.77         1.58 o                         
   2   9   3        636.03        628.32         5.71 o                         
   3   9   3        107.63        113.96         1.82 o                         
   4   9   3          6.92          7.90         0.79 o                         
   5   9   3         40.61         39.27         2.19 o                         
   6   9   3          0.43         -0.77         1.26 o                         
   7   9   3         18.25         19.15         3.11 o                         
   8   9   3        108.10        100.46         5.89 o                         
   9   9   3        139.47        138.39         4.13 o                         
  10   9   3          2.24          2.21         1.34 o                         
 -10  10   3         50.75         57.36         5.21 o                         
  -9  10   3        151.78        169.36         5.49 o                         
  -8  10   3          3.74          2.98         1.55 o                         
  -7  10   3         29.30         27.02         2.27 o                         
  -6  10   3        186.62        173.55         4.40 o                         
  -5  10   3        102.77         96.29         3.91 o                         
  -4  10   3        167.37        159.23         3.34 o                         
  -3  10   3        567.67        587.88         6.78 o                         
  -2  10   3       1222.71       1175.07        12.91 o                         
  -1  10   3          7.55          9.25         0.94 o                         
   0  10   3        242.66        234.24         3.44 o                         
   1  10   3        100.81        102.35         2.31 o                         
   2  10   3       2407.16       2439.23        17.64 o                         
   3  10   3         89.27         84.63         1.76 o                         
   4  10   3       1108.36       1088.72         8.94 o                         
   5  10   3        464.84        457.68         7.71 o                         
   6  10   3        439.41        430.15         8.70 o                         
   7  10   3         11.55         12.50         2.12 o                         
   8  10   3        168.64        176.13         6.31 o                         
   9  10   3          0.00         -0.44         3.17 o                         
  -9  11   3        275.66        284.45         7.45 o                         
  -8  11   3         79.56         86.65         3.60 o                         
  -7  11   3          6.87          2.39         1.41 o                         
  -6  11   3         14.06         12.94         2.13 o                         
  -5  11   3        170.33        169.25         4.11 o                         
  -4  11   3         86.98         91.91         3.03 o                         
  -3  11   3        633.73        625.81         9.19 o                         
  -2  11   3        174.62        162.23         3.65 o                         
  -1  11   3        502.01        466.74         5.30 o                         
   0  11   3         43.28         39.52         1.66 o                         
   1  11   3         84.64         73.31         2.19 o                         
   2  11   3        129.96        130.67         2.62 o                         
   3  11   3         27.54         27.74         1.46 o                         
   4  11   3        101.38         99.50         2.12 o                         
   5  11   3         34.93         41.82         4.53 o                         
   6  11   3        189.53        195.54         5.44 o                         
   7  11   3        266.90        260.95         6.99 o                         
   8  11   3          0.35          3.41         1.87 o                         
   9  11   3          2.04          5.65         2.29 o                         
  -8  12   3          4.17          2.22         1.71 o                         
  -7  12   3          9.54          9.33         1.75 o                         
  -6  12   3          5.78          2.20         1.49 o                         
  -5  12   3         15.75          6.15         1.40 o                         
  -4  12   3        171.40        177.41         3.78 o                         
  -3  12   3        166.25        167.05         4.21 o                         
  -2  12   3        123.34        122.62         3.54 o                         
  -1  12   3         37.59         28.32         2.19 o                         
   0  12   3         34.62         38.47         1.89 o                         
   1  12   3        148.00        142.01         3.44 o                         
   2  12   3       1941.85       1946.78        17.06 o                         
   3  12   3        229.01        225.81         3.63 o                         
   4  12   3        153.74        159.16         2.59 o                         
   5  12   3          0.01         -0.13         2.10 o                         
   6  12   3        191.02        205.11         6.16 o                         
   7  12   3         92.53         91.85         4.74 o                         
   8  12   3        146.46        148.19         6.85 o                         
  -7  13   3         11.84          9.37         2.18 o                         
  -6  13   3          9.27         10.91         1.90 o                         
  -5  13   3         96.15        112.13         3.83 o                         
  -4  13   3          9.41         11.11         1.45 o                         
  -3  13   3         23.60         28.47         2.10 o                         
  -2  13   3         16.14         14.48         1.67 o                         
  -1  13   3        207.81        188.64         4.45 o                         
   0  13   3        128.51        133.53         3.65 o                         
   1  13   3        634.82        632.10         7.80 o                         
   2  13   3          2.07          2.71         1.17 o                         
   3  13   3        105.39        116.19         2.65 o                         
   4  13   3          0.71          1.54         0.80 o                         
   5  13   3         63.32         54.18         3.78 o                         
   6  13   3         82.13         80.71         5.13 o                         
   7  13   3        183.30        183.30         9.05 o                         
  -6  14   3         28.18         31.70         2.72 o                         
  -5  14   3        160.81        162.49         4.51 o                         
  -4  14   3         46.57         36.74         2.44 o                         
  -3  14   3         19.13         17.34         1.95 o                         
  -2  14   3        111.60        118.79         4.28 o                         
  -1  14   3         87.48         90.73         3.53 o                         
   0  14   3          1.67          4.55         1.51 o                         
   1  14   3        154.06        154.95         3.56 o                         
   2  14   3         31.40         36.38         1.91 o                         
   3  14   3        168.36        159.22         3.15 o                         
   4  14   3          3.88          4.97         1.56 o                         
   5  14   3          1.05         -1.07         2.26 o                         
  -4  15   3         49.34         56.71         3.43 o                         
  -3  15   3         61.41         61.57         5.31 o                         
  -2  15   3          2.39          1.09         1.50 o                         
  -1  15   3         55.50         56.15         3.51 o                         
   0  15   3          3.00         10.76         1.77 o                         
   1  15   3         26.70         27.20         2.64 o                         
   2  15   3         18.53         21.94         1.75 o                         
   3  15   3         32.29         34.62         1.97 o                         
 -12   0   4          3.29          3.60         2.39 o                         
 -10   0   4         29.53         31.00         3.33 o                         
  -8   0   4         41.68         48.79         3.03 o                         
  -6   0   4        502.12        481.67         6.39 o                         
  -4   0   4       1035.54        978.32         9.47 o                         
  -2   0   4       3243.01       3261.00        59.79 o                         
   0   0   4       5734.93       5562.67       125.90 o                         
   2   0   4        308.52        318.09         4.02 o                         
   4   0   4       7167.64       6806.63        99.66 o                         
   6   0   4        245.33        230.62         3.79 o                         
   8   0   4        251.05        237.87         5.23 o                         
  10   0   4         21.88         25.18         2.69 o                         
  12   0   4         39.31         42.86         3.80 o                         
 -13   1   4        142.36        133.22         6.49 o                         
 -12   1   4         85.40         81.72         4.17 o                         
 -11   1   4         76.14         91.12         3.49 o                         
 -10   1   4        192.33        189.71         4.85 o                         
  -9   1   4        302.96        309.28         5.82 o                         
  -8   1   4        623.84        625.53         7.10 o                         
  -7   1   4        192.57        186.21         2.89 o                         
  -6   1   4          3.09          7.08         0.72 o                         
  -5   1   4         18.06         13.45         0.82 o                         
  -4   1   4         17.38         21.63         0.87 o                         
  -3   1   4        229.95        222.04         2.46 o                         
  -2   1   4        542.59        549.84         3.95 o                         
  -1   1   4         34.04         42.57         0.93 o                         
   1   1   4         53.06         61.65         0.85 o                         
   2   1   4         10.11          9.93         0.44 o                         
   3   1   4       1684.41       1640.01        11.23 o                         
   4   1   4         62.36         61.19         1.24 o                         
   5   1   4       1462.76       1449.20         9.60 o                         
   6   1   4          0.66         -0.02         0.39 o                         
   7   1   4        802.71        818.78         6.00 o                         
   8   1   4       1848.88       1828.93        13.39 o                         
   9   1   4       1929.79       1936.12        14.40 o                         
  10   1   4         48.90         54.11         2.46 o                         
  11   1   4        465.06        474.07         7.56 o                         
  12   1   4        477.05        479.68         8.54 o                         
 -13   2   4         42.48         51.44         3.29 o                         
 -12   2   4         42.96         38.73         2.99 o                         
 -11   2   4         18.52         19.88         2.29 o                         
 -10   2   4        275.56        286.80         5.76 o                         
  -9   2   4        284.98        295.98         5.64 o                         
  -8   2   4        380.38        364.23         5.42 o                         
  -7   2   4       1398.53       1403.49        10.24 o                         
  -6   2   4         62.11         57.73         1.49 o                         
  -5   2   4        219.49        231.58         2.85 o                         
  -4   2   4        439.11        444.03         4.02 o                         
  -3   2   4        655.73        592.18         4.74 o                         
  -2   2   4       2967.75       2857.89        17.37 o                         
  -1   2   4        286.57        258.25         2.38 o                         
   0   2   4       4529.63       4256.73        50.49 o                         
   1   2   4        678.66        683.59         5.62 o                         
   2   2   4         30.33         41.38         0.87 o                         
   3   2   4         79.90         86.69         1.31 o                         
   4   2   4       1133.43       1165.90         8.31 o                         
   5   2   4         45.75         34.07         1.00 o                         
   6   2   4        234.45        249.80         2.97 o                         
   7   2   4        399.30        424.36         3.89 o                         
   8   2   4         77.22         83.74         2.10 o                         
   9   2   4        997.49        963.39        10.25 o                         
  10   2   4         31.68         31.85         2.05 o                         
  11   2   4          0.01          0.15         1.32 o                         
  12   2   4         93.92         89.86         3.73 o                         
 -12   3   4          0.82          0.75         1.45 o                         
 -11   3   4        159.26        158.09         5.02 o                         
 -10   3   4        176.51        168.31         4.98 o                         
  -9   3   4         16.11         21.32         2.04 o                         
  -8   3   4         75.98         69.95         2.60 o                         
  -7   3   4        243.71        219.10         3.43 o                         
  -6   3   4         32.57         28.77         1.21 o                         
  -5   3   4        749.58        777.99         5.99 o                         
  -4   3   4       1457.24       1570.24         9.85 o                         
  -3   3   4        826.75        858.86         5.97 o                         
  -2   3   4        842.25        825.69         5.66 o                         
  -1   3   4        209.08        196.35         2.21 o                         
   0   3   4        347.98        383.03         4.15 o                         
   1   3   4       1672.88       1523.98        11.08 o                         
   2   3   4       2724.44       2864.22        27.80 o                         
   3   3   4       1364.22       1414.09        14.21 o                         
   4   3   4       2720.11       2774.74        17.56 o                         
   5   3   4       1722.79       1764.66        10.93 o                         
   6   3   4          0.35          2.08         0.46 o                         
   7   3   4         14.25         12.77         0.84 o                         
   8   3   4        748.82        735.70         7.20 o                         
   9   3   4        328.27        349.42         5.74 o                         
  10   3   4          3.63          3.08         1.19 o                         
  11   3   4        148.38        152.68         4.66 o                         
  12   3   4         58.78         43.43         3.02 o                         
 -12   4   4         53.12         49.44         3.38 o                         
 -11   4   4         38.67         46.75         3.77 o                         
 -10   4   4        103.12         89.03         3.83 o                         
  -9   4   4         97.60         91.70         4.38 o                         
  -8   4   4         51.15         52.63         2.18 o                         
  -7   4   4          0.89          0.93         0.63 o                         
  -6   4   4        116.55        139.23         2.31 o                         
  -5   4   4         50.32         39.27         1.26 o                         
  -4   4   4        280.35        275.66         3.03 o                         
  -3   4   4        172.97        185.40         2.28 o                         
  -2   4   4       2077.86       1955.20        11.80 o                         
  -1   4   4         63.62         56.62         1.22 o                         
   0   4   4        240.84        186.66         2.41 o                         
   1   4   4         62.06         78.18         1.38 o                         
   2   4   4        191.65        199.84         3.67 o                         
   3   4   4       2856.57       2724.24        23.87 o                         
   4   4   4         66.82         69.56         2.25 o                         
   5   4   4        279.51        284.76         2.84 o                         
   6   4   4        262.44        279.27         2.88 o                         
   7   4   4          0.90          0.73         0.53 o                         
   8   4   4        278.01        272.08         3.63 o                         
   9   4   4          5.26          7.59         1.24 o                         
  10   4   4        120.61        121.58         3.38 o                         
  11   4   4          0.04          0.86         1.15 o                         
  12   4   4         12.58          9.07         2.08 o                         
 -12   5   4         81.92         79.74         3.99 o                         
 -11   5   4         64.80         70.10         3.65 o                         
 -10   5   4         27.57         37.69         2.76 o                         
  -9   5   4        258.21        227.25         5.77 o                         
  -8   5   4        106.72         99.21         2.80 o                         
  -7   5   4         13.41         16.32         1.23 o                         
  -6   5   4        360.61        393.76         4.14 o                         
  -5   5   4        132.81        139.91         2.28 o                         
  -4   5   4       1717.09       1710.23        10.84 o                         
  -3   5   4       1159.19       1151.68         8.02 o                         
  -2   5   4       1705.96       1659.13        10.89 o                         
  -1   5   4       2512.50       2485.15        15.49 o                         
   0   5   4       2275.58       2320.66        16.68 o                         
   1   5   4       1520.50       1484.11        11.94 o                         
   2   5   4         31.92         25.96         1.79 o                         
   3   5   4         10.40         25.33         1.50 o                         
   4   5   4         58.59         48.59         2.03 o                         
   5   5   4          4.29         10.28         1.43 o                         
   6   5   4       1710.06       1684.01        15.83 o                         
   7   5   4        169.77        150.25         2.16 o                         
   8   5   4         60.51         66.11         1.77 o                         
   9   5   4         10.43          7.73         1.14 o                         
  10   5   4          0.45          1.83         1.16 o                         
  11   5   4          8.56          7.69         1.51 o                         
  12   5   4         33.34         33.37         3.17 o                         
 -12   6   4         31.01         39.75         3.24 o                         
 -11   6   4          3.48          2.76         1.63 o                         
 -10   6   4         41.64         36.50         2.79 o                         
  -9   6   4         97.18         82.07         3.61 o                         
  -8   6   4         31.18         25.52         2.13 o                         
  -7   6   4         14.64         12.40         1.09 o                         
  -6   6   4         79.86         74.19         2.23 o                         
  -5   6   4        385.92        345.56         3.99 o                         
  -4   6   4          0.50         -0.45         0.45 o                         
  -3   6   4         45.50         40.08         1.28 o                         
  -2   6   4          0.01          0.55         0.38 o                         
  -1   6   4        265.50        282.63         3.53 o                         
   0   6   4        231.18        236.96         2.99 o                         
   1   6   4        592.48        668.21         5.87 o                         
   2   6   4          9.85          8.37         0.68 o                         
   3   6   4        299.52        279.42         4.69 o                         
   4   6   4         22.66         20.34         1.68 o                         
   5   6   4        290.54        266.07         5.10 o                         
   6   6   4        596.22        546.19        14.12 o                         
   7   6   4         51.07         42.67         2.65 o                         
   8   6   4        186.16        189.54         3.37 o                         
   9   6   4        104.81         95.55         3.35 o                         
  10   6   4         85.78         88.45         3.22 o                         
  11   6   4          5.45          4.61         1.57 o                         
 -11   7   4         23.36         16.45         2.46 o                         
 -10   7   4         75.99         72.84         3.81 o                         
  -9   7   4          0.98          2.50         1.37 o                         
  -8   7   4         30.81         21.34         2.17 o                         
  -7   7   4        131.81        128.65         3.39 o                         
  -6   7   4         21.27         22.30         1.62 o                         
  -5   7   4        823.74        789.89         7.00 o                         
  -4   7   4          3.71          2.51         0.66 o                         
  -3   7   4         20.31         26.87         1.14 o                         
  -2   7   4        174.68        177.87         2.41 o                         
  -1   7   4       1949.54       2034.40        14.14 o                         
   0   7   4        484.74        488.61         5.01 o                         
   1   7   4        321.38        358.44         4.16 o                         
   2   7   4        859.38        815.49         7.73 o                         
   3   7   4        126.44        109.55         3.05 o                         
   4   7   4          0.46          3.99         1.15 o                         
   5   7   4        223.53        217.40         4.95 o                         
   6   7   4         63.36         64.05         3.60 o                         
   7   7   4        132.16        116.02         3.98 o                         
   8   7   4        121.68        115.40         3.63 o                         
   9   7   4          1.26         -0.07         1.34 o                         
  10   7   4          1.55          1.70         1.51 o                         
  11   7   4          0.11          5.44         1.81 o                         
 -11   8   4          1.50          3.25         2.17 o                         
 -10   8   4         12.24         11.87         2.07 o                         
  -9   8   4        110.39        100.01         4.47 o                         
  -8   8   4        206.03        202.38         5.11 o                         
  -7   8   4         71.13         49.65         2.59 o                         
  -6   8   4        337.75        316.34         5.23 o                         
  -5   8   4         78.63         77.27         2.60 o                         
  -4   8   4        555.06        537.20         5.06 o                         
  -3   8   4        371.80        378.78         3.75 o                         
  -2   8   4         26.16         24.80         1.00 o                         
  -1   8   4        957.31        944.97         7.65 o                         
   0   8   4        728.99        756.94         7.76 o                         
   1   8   4          1.53          4.21         0.59 o                         
   2   8   4         19.41         26.06         0.91 o                         
   3   8   4        296.65        289.85         5.30 o                         
   4   8   4        354.44        349.63         7.75 o                         
   5   8   4       1501.29       1464.55        18.09 o                         
   6   8   4         49.76         55.13         2.20 o                         
   7   8   4         76.33         73.90         3.31 o                         
   8   8   4         32.66         30.03         2.57 o                         
   9   8   4          0.53         -1.91         1.91 o                         
  10   8   4          1.28          2.03         2.41 o                         
 -10   9   4         22.26         15.68         2.47 o                         
  -9   9   4        115.81        115.88         4.74 o                         
  -8   9   4         23.46         27.06         3.00 o                         
  -7   9   4        298.38        272.05         6.91 o                         
  -6   9   4         96.41         94.40         3.52 o                         
  -5   9   4        826.81        831.07         9.61 o                         
  -4   9   4       1419.59       1389.88        12.78 o                         
  -3   9   4         32.49         35.24         1.59 o                         
  -2   9   4         12.17         12.88         1.11 o                         
  -1   9   4        492.14        476.52         5.22 o                         
   0   9   4          2.13          1.34         0.62 o                         
   1   9   4        129.32        135.26         2.28 o                         
   2   9   4        136.34        124.54         2.10 o                         
   3   9   4       2740.95       2668.27        21.52 o                         
   4   9   4       1360.44       1369.64        22.00 o                         
   5   9   4       1560.07       1555.06        19.41 o                         
   6   9   4         55.03         56.76         2.99 o                         
   7   9   4          5.39          4.64         1.45 o                         
   8   9   4         63.28         59.18         3.92 o                         
   9   9   4          5.45          3.45         2.04 o                         
  10   9   4         63.79         64.98         5.64 o                         
 -10  10   4        178.44        169.53         6.43 o                         
  -9  10   4         71.61         74.85         3.90 o                         
  -8  10   4        112.97        108.48         4.35 o                         
  -7  10   4        133.40        126.97         4.36 o                         
  -6  10   4         29.90         24.64         2.08 o                         
  -5  10   4          2.19          5.20         1.25 o                         
  -4  10   4        109.01        112.07         2.87 o                         
  -3  10   4         47.69         40.51         1.81 o                         
  -2  10   4         11.62         12.95         1.15 o                         
  -1  10   4          0.20          0.42         0.79 o                         
   0  10   4        216.75        214.39         3.94 o                         
   1  10   4          0.56          1.74         0.68 o                         
   2  10   4         60.85         68.12         1.73 o                         
   3  10   4         13.40         17.54         0.79 o                         
   4  10   4         33.84         40.34         1.82 o                         
   5  10   4         18.64         22.35         1.90 o                         
   6  10   4         72.54         68.89         3.11 o                         
   7  10   4        121.04        122.60         7.26 o                         
   8  10   4        170.19        173.25         6.03 o                         
   9  10   4         20.34         19.27         3.37 o                         
  -9  11   4          0.98          2.27         2.22 o                         
  -8  11   4         21.42         24.99         2.31 o                         
  -7  11   4          2.73          6.14         1.58 o                         
  -6  11   4         11.34         15.62         1.98 o                         
  -5  11   4        339.40        324.10         5.93 o                         
  -4  11   4          3.96          8.28         1.44 o                         
  -3  11   4        146.19        153.07         5.24 o                         
  -2  11   4         63.27         59.88         1.84 o                         
  -1  11   4          5.00          5.98         0.99 o                         
   0  11   4        770.02        751.56         8.13 o                         
   1  11   4         36.47         33.15         1.63 o                         
   2  11   4        129.07        131.01         2.52 o                         
   3  11   4        257.70        259.68         3.36 o                         
   4  11   4        165.54        159.44         3.89 o                         
   5  11   4          7.66         10.69         2.10 o                         
   6  11   4          0.13         -0.35         2.12 o                         
   7  11   4          9.25         13.33         2.29 o                         
   8  11   4         53.27         66.22         5.17 o                         
   9  11   4          0.30          2.92         3.54 o                         
  -8  12   4         14.20          9.35         2.44 o                         
  -7  12   4         96.77        106.50         3.91 o                         
  -6  12   4         18.36         16.92         2.05 o                         
  -5  12   4          6.09          4.29         1.61 o                         
  -4  12   4        547.30        559.07         7.30 o                         
  -3  12   4         10.27         12.37         1.72 o                         
  -2  12   4         18.38         18.29         1.87 o                         
  -1  12   4          0.38          1.46         0.87 o                         
   0  12   4         23.47         25.39         1.62 o                         
   1  12   4         11.03         13.32         1.19 o                         
   2  12   4        117.19        119.99         2.77 o                         
   3  12   4         20.91         22.59         1.12 o                         
   4  12   4          2.34         -0.33         1.82 o                         
   5  12   4        181.51        182.84         5.97 o                         
   6  12   4         86.86         96.29         4.74 o                         
   7  12   4          0.37          3.44         2.49 o                         
   8  12   4         59.41         61.33         4.71 o                         
  -7  13   4          0.01         -0.51         1.63 o                         
  -6  13   4         42.58         36.86         2.61 o                         
  -5  13   4        242.60        237.85         5.21 o                         
  -4  13   4         38.73         35.22         2.61 o                         
  -3  13   4         14.71         18.03         1.82 o                         
  -2  13   4          1.68          1.17         1.21 o                         
  -1  13   4          3.84          1.90         1.32 o                         
   0  13   4          4.04          0.57         0.94 o                         
   1  13   4         25.95         25.24         1.67 o                         
   2  13   4          0.23          1.61         0.89 o                         
   3  13   4         21.25         17.76         2.42 o                         
   4  13   4        126.54        143.70         4.90 o                         
   5  13   4        125.42        131.65         5.07 o                         
   6  13   4         20.72         18.10         3.49 o                         
  -5  14   4        191.40        191.05         6.94 o                         
  -4  14   4        147.80        140.77         4.84 o                         
  -3  14   4         19.68         22.09         2.14 o                         
  -2  14   4          2.49          1.46         1.34 o                         
  -1  14   4         37.48         27.93         2.32 o                         
   0  14   4        149.23        143.93         3.96 o                         
   1  14   4         58.14         55.09         2.77 o                         
   2  14   4          0.72          1.81         1.03 o                         
   3  14   4         31.59         30.80         1.65 o                         
   4  14   4          0.20          3.12         2.90 o                         
   5  14   4         23.95         25.25         4.02 o                         
  -3  15   4         37.42         32.02         3.28 o                         
  -2  15   4         49.20         42.18         4.66 o                         
  -1  15   4        247.24        242.35         6.51 o                         
   0  15   4        171.28        167.01         5.31 o                         
   1  15   4         10.10          9.97         2.01 o                         
   2  15   4          7.59          9.21         1.37 o                         
   3  15   4         72.35         67.99         2.46 o                         
 -13   0   5         31.71         33.74         4.36 o                         
 -11   0   5         46.92         46.97         4.04 o                         
  -9   0   5          5.16          1.21         1.88 o                         
  -7   0   5          3.81          4.46         1.20 o                         
  -5   0   5        675.62        642.35         7.98 o                         
  -3   0   5        214.55        204.58         3.46 o                         
  -1   0   5       4316.21       4264.75        74.42 o                         
   1   0   5       5865.73       5821.94        95.74 o                         
   3   0   5        244.20        294.71         3.70 o                         
   5   0   5        151.37        108.90         2.92 o                         
   7   0   5       1910.01       1881.76        19.37 o                         
   9   0   5         55.78         57.31         3.60 o                         
  11   0   5          5.87          2.61         2.68 o                         
 -13   1   5         15.45         14.22         3.35 o                         
 -12   1   5         15.31         13.82         1.94 o                         
 -11   1   5          2.99          4.91         1.60 o                         
 -10   1   5         34.07         33.50         2.57 o                         
  -9   1   5        643.32        645.15         9.03 o                         
  -8   1   5        359.93        337.22         5.56 o                         
  -7   1   5          2.60          1.57         0.63 o                         
  -6   1   5        113.66        109.49         2.11 o                         
  -5   1   5         38.73         46.34         1.31 o                         
  -4   1   5          2.03          1.88         0.42 o                         
  -3   1   5       1199.06       1151.76         7.47 o                         
  -2   1   5        377.51        373.15         3.14 o                         
  -1   1   5       7976.28       7907.46        89.15 o                         
   0   1   5        133.09        141.67         1.54 o                         
   1   1   5        115.53        114.98         1.79 o                         
   2   1   5         70.59         76.26         1.45 o                         
   3   1   5       2688.86       2750.56        15.42 o                         
   4   1   5         74.26         87.57         2.06 o                         
   5   1   5        398.32        388.18         4.10 o                         
   6   1   5          6.66          7.42         0.72 o                         
   7   1   5         18.79         21.64         1.06 o                         
   8   1   5        687.71        668.56         6.77 o                         
   9   1   5         96.14        104.29         2.80 o                         
  10   1   5       1154.74       1168.76        13.15 o                         
  11   1   5          1.50          1.39         1.51 o                         
  12   1   5        548.98        543.62        10.68 o                         
 -12   2   5         13.39         16.66         2.15 o                         
 -11   2   5        173.15        172.30         4.77 o                         
 -10   2   5         35.29         29.30         2.44 o                         
  -9   2   5        115.92        125.14         3.77 o                         
  -8   2   5         57.99         56.27         2.45 o                         
  -7   2   5         36.71         35.09         1.42 o                         
  -6   2   5        196.70        184.24         2.71 o                         
  -5   2   5       1612.31       1586.05        10.30 o                         
  -4   2   5          0.00          4.44         0.53 o                         
  -3   2   5        285.58        289.25         2.88 o                         
  -2   2   5        340.07        314.95         2.87 o                         
  -1   2   5         26.58         31.83         0.87 o                         
   0   2   5        140.80        165.17         1.90 o                         
   1   2   5       4883.53       4613.21        99.00 o                         
   2   2   5       2552.59       2523.73        16.64 o                         
   3   2   5        752.31        824.90         5.98 o                         
   4   2   5        747.28        749.40         5.91 o                         
   5   2   5        148.49        158.81         2.40 o                         
   6   2   5        547.05        584.98         5.34 o                         
   7   2   5          7.88         13.54         0.92 o                         
   8   2   5        230.39        224.96         3.79 o                         
   9   2   5        388.71        375.88         5.47 o                         
  10   2   5        185.06        189.90         4.59 o                         
  11   2   5         20.90         18.35         2.20 o                         
  12   2   5         25.39         16.78         2.53 o                         
 -12   3   5         43.34         41.42         3.34 o                         
 -11   3   5          0.10          0.50         1.40 o                         
 -10   3   5         35.61         29.25         2.31 o                         
  -9   3   5         13.41         11.67         2.13 o                         
  -8   3   5         14.54         17.45         1.55 o                         
  -7   3   5        165.19        157.40         2.68 o                         
  -6   3   5       1711.23       1725.58        12.77 o                         
  -5   3   5         59.81         75.76         1.68 o                         
  -4   3   5        400.36        425.34         4.06 o                         
  -3   3   5         92.71         96.05         1.62 o                         
  -2   3   5        611.09        570.32         4.38 o                         
  -1   3   5         22.44         21.37         0.75 o                         
   0   3   5          5.77          6.94         0.55 o                         
   1   3   5         96.45        106.74         1.59 o                         
   2   3   5        267.40        339.08         3.24 o                         
   3   3   5        413.62        409.57         3.88 o                         
   4   3   5        684.95        733.40         6.70 o                         
   5   3   5        145.23        160.39         2.24 o                         
   6   3   5          6.01          8.53         0.77 o                         
   7   3   5        506.93        507.76         5.03 o                         
   8   3   5        107.92        118.98         2.71 o                         
   9   3   5          1.08          2.86         1.07 o                         
  10   3   5         23.80         25.98         3.09 o                         
  11   3   5        527.12        547.62         9.09 o                         
  12   3   5        236.93        231.22         6.84 o                         
 -12   4   5          9.67         15.87         2.85 o                         
 -11   4   5        157.68        174.00         5.79 o                         
 -10   4   5         55.27         56.49         3.27 o                         
  -9   4   5          0.44          4.09         1.40 o                         
  -8   4   5        192.83        201.31         4.66 o                         
  -7   4   5        191.17        186.95         3.60 o                         
  -6   4   5          1.35          1.63         0.60 o                         
  -5   4   5        367.08        373.77         3.88 o                         
  -4   4   5         44.82         62.04         1.44 o                         
  -3   4   5        343.95        382.45         3.69 o                         
  -2   4   5        776.33        800.80         5.89 o                         
  -1   4   5        688.43        711.03         5.37 o                         
   0   4   5       1149.87       1187.08         8.95 o                         
   1   4   5       1109.10       1073.38         8.63 o                         
   2   4   5       2280.46       2500.15        19.94 o                         
   3   4   5         55.51         69.43         2.04 o                         
   4   4   5       1048.11       1065.77        11.43 o                         
   5   4   5        403.47        413.94         5.25 o                         
   6   4   5          0.35          1.91         0.47 o                         
   7   4   5        594.22        587.85         6.34 o                         
   8   4   5        774.09        765.75         7.23 o                         
   9   4   5        139.28        134.88         3.25 o                         
  10   4   5         33.62         35.90         2.16 o                         
  11   4   5         34.17         34.25         2.47 o                         
  12   4   5        233.51        233.43         8.14 o                         
 -12   5   5          0.67          0.14         2.49 o                         
 -11   5   5          7.79         12.12         2.04 o                         
 -10   5   5          9.20          3.37         1.56 o                         
  -9   5   5         91.14         91.95         3.22 o                         
  -8   5   5        195.72        200.13         4.49 o                         
  -7   5   5        160.00        167.89         3.40 o                         
  -6   5   5          0.01          0.22         0.58 o                         
  -5   5   5         80.33         89.54         1.99 o                         
  -4   5   5        401.43        398.64         3.96 o                         
  -3   5   5        974.75        950.25         7.59 o                         
  -2   5   5        128.80         93.91         1.73 o                         
  -1   5   5        983.11        916.24         7.11 o                         
   0   5   5       6780.01       6749.89        81.89 o                         
   1   5   5        126.26        144.88         2.48 o                         
   2   5   5          5.74          5.59         0.76 o                         
   3   5   5        630.95        573.54         7.57 o                         
   4   5   5        327.64        336.06         5.28 o                         
   5   5   5          4.33          9.92         1.18 o                         
   6   5   5        269.31        271.31         6.47 o                         
   7   5   5         73.33         58.00         1.67 o                         
   8   5   5         30.96         32.98         1.68 o                         
   9   5   5         11.91          6.41         1.46 o                         
  10   5   5        165.20        161.61         5.97 o                         
  11   5   5         14.60         17.24         2.17 o                         
 -12   6   5        142.91        142.74         6.94 o                         
 -11   6   5        225.15        225.31         7.42 o                         
 -10   6   5          0.06         -0.87         1.34 o                         
  -9   6   5          7.81         11.78         1.82 o                         
  -8   6   5        427.66        417.72         9.17 o                         
  -7   6   5         95.11        106.44         3.10 o                         
  -6   6   5          3.44          3.78         0.89 o                         
  -5   6   5         83.48         82.68         1.92 o                         
  -4   6   5        265.83        282.96         3.43 o                         
  -3   6   5       1117.19       1113.34         8.35 o                         
  -2   6   5        372.36        346.56         3.57 o                         
  -1   6   5        220.80        225.49         2.91 o                         
   0   6   5         69.99         82.02         1.68 o                         
   1   6   5        146.54        124.52         1.99 o                         
   2   6   5        338.41        332.16         4.13 o                         
   3   6   5         81.64         94.17         2.70 o                         
   4   6   5         80.89         65.25         2.40 o                         
   5   6   5        795.66        767.25         9.53 o                         
   6   6   5         75.14         93.29         3.79 o                         
   7   6   5         12.22          9.58         1.68 o                         
   8   6   5          0.78          0.65         1.86 o                         
   9   6   5         18.92         16.47         2.42 o                         
  10   6   5         13.47         12.85         3.13 o                         
  11   6   5         18.76         18.11         4.07 o                         
 -11   7   5         29.18         26.72         2.57 o                         
 -10   7   5        147.95        136.34         4.79 o                         
  -9   7   5          9.68          8.56         1.66 o                         
  -8   7   5         13.25          9.04         1.71 o                         
  -7   7   5         62.18         71.06         2.39 o                         
  -6   7   5        172.27        163.35         3.15 o                         
  -5   7   5        370.64        384.52         4.89 o                         
  -4   7   5        273.43        268.27         3.53 o                         
  -3   7   5          9.85          9.33         0.80 o                         
  -2   7   5          5.74          7.89         0.68 o                         
  -1   7   5       1448.54       1481.99        11.61 o                         
   0   7   5        389.79        369.39         4.03 o                         
   1   7   5        103.66        102.63         2.14 o                         
   2   7   5        381.34        365.47         4.60 o                         
   3   7   5        605.06        591.09         7.84 o                         
   4   7   5       1311.70       1231.73        15.29 o                         
   5   7   5         29.37         42.36         2.43 o                         
   6   7   5          0.08         -0.18         1.60 o                         
   7   7   5        633.55        650.20        12.88 o                         
   8   7   5        703.21        684.86        11.63 o                         
   9   7   5         12.88         15.14         2.33 o                         
  10   7   5         11.87          6.66         3.60 o                         
  11   7   5        115.31        112.03         7.47 o                         
 -11   8   5          0.96          1.25         1.86 o                         
 -10   8   5         81.85         73.35         3.81 o                         
  -9   8   5         36.97         20.78         2.37 o                         
  -8   8   5          7.33          8.32         1.79 o                         
  -7   8   5         54.52         51.75         2.73 o                         
  -6   8   5        244.26        217.63         4.43 o                         
  -5   8   5        320.59        322.18         4.63 o                         
  -4   8   5        768.35        749.98         6.95 o                         
  -3   8   5         19.52         22.91         1.20 o                         
  -2   8   5         39.89         33.99         1.55 o                         
  -1   8   5         79.21         81.42         2.28 o                         
   0   8   5         61.11         59.07         2.10 o                         
   1   8   5         71.19         70.31         1.64 o                         
   2   8   5        163.02        160.14         1.98 o                         
   3   8   5         17.28         15.95         1.57 o                         
   4   8   5         79.73         83.49         3.29 o                         
   5   8   5         89.85         89.49         5.30 o                         
   6   8   5         97.01         97.97         4.59 o                         
   7   8   5         58.09         61.28         2.93 o                         
   8   8   5         13.65         20.12         3.11 o                         
   9   8   5         79.55         80.47         4.60 o                         
  10   8   5         25.69         28.74         3.44 o                         
 -10   9   5        141.91        142.86         5.17 o                         
  -9   9   5         86.95        101.72         4.58 o                         
  -8   9   5         12.09         11.31         2.62 o                         
  -7   9   5        152.88        141.10         4.63 o                         
  -6   9   5         24.73         35.66         2.42 o                         
  -5   9   5        483.22        477.57         6.52 o                         
  -4   9   5        520.12        564.64         5.63 o                         
  -3   9   5        565.97        541.85         5.32 o                         
  -2   9   5        292.07        295.41         4.03 o                         
  -1   9   5        139.68        157.23         3.09 o                         
   0   9   5         92.49        108.38         2.36 o                         
   1   9   5        100.24         98.13         2.19 o                         
   2   9   5         60.98         56.88         1.52 o                         
   3   9   5       2416.33       2401.80        26.34 o                         
   4   9   5        279.57        303.43         7.06 o                         
   5   9   5         37.90         39.41         3.79 o                         
   6   9   5         52.24         44.98         3.66 o                         
   7   9   5          8.33          6.01         1.67 o                         
   8   9   5         95.92         88.93         6.52 o                         
   9   9   5          4.31          5.69         2.24 o                         
  10   9   5         13.21         12.89         3.29 o                         
 -10  10   5        231.54        226.73        12.11 o                         
  -9  10   5         63.89         75.15         3.94 o                         
  -8  10   5         21.46         23.34         2.85 o                         
  -7  10   5         93.26         93.78         4.03 o                         
  -6  10   5        176.80        178.69         4.40 o                         
  -5  10   5        240.63        228.53         4.74 o                         
  -4  10   5         22.59         23.73         1.73 o                         
  -3  10   5        366.68        393.45         5.19 o                         
  -2  10   5         20.30         19.09         1.67 o                         
  -1  10   5          8.05          7.03         1.23 o                         
   0  10   5          0.12          3.10         0.86 o                         
   1  10   5        205.30        209.72         3.41 o                         
   2  10   5         50.99         51.00         1.54 o                         
   3  10   5         57.77         54.76         2.14 o                         
   4  10   5        399.19        401.94         6.94 o                         
   5  10   5        330.11        314.16         9.67 o                         
   6  10   5         21.89         21.66         2.51 o                         
   7  10   5          0.81          2.19         1.49 o                         
   8  10   5         15.33         12.14         2.45 o                         
   9  10   5         40.03         39.79         4.39 o                         
  -9  11   5          4.65          1.94         1.57 o                         
  -8  11   5          3.01          0.00         1.61 o                         
  -7  11   5         62.61         61.48         3.36 o                         
  -6  11   5        238.94        225.60         5.06 o                         
  -5  11   5          0.03          0.98         1.08 o                         
  -4  11   5        209.41        205.50         4.36 o                         
  -3  11   5        156.73        170.52         3.77 o                         
  -2  11   5         70.71         61.70         2.35 o                         
  -1  11   5        223.00        212.43         4.53 o                         
   0  11   5          0.99          1.51         0.91 o                         
   1  11   5          2.24          5.12         1.03 o                         
   2  11   5          5.33          8.50         0.84 o                         
   3  11   5          4.69          6.38         1.37 o                         
   4  11   5         15.72         19.26         1.90 o                         
   5  11   5         14.17         14.84         1.72 o                         
   6  11   5        132.35        149.87         5.67 o                         
   7  11   5          6.79          7.87         1.85 o                         
   8  11   5          9.79         11.10         3.41 o                         
  -8  12   5          0.01         -0.55         1.40 o                         
  -7  12   5          0.08         -1.53         1.53 o                         
  -6  12   5          0.32          0.53         1.36 o                         
  -5  12   5        194.24        198.86         4.89 o                         
  -4  12   5          8.90          6.82         1.80 o                         
  -3  12   5         20.86         28.86         2.28 o                         
  -2  12   5         42.93         34.90         1.75 o                         
  -1  12   5         15.85         13.71         1.37 o                         
   0  12   5          3.96          5.45         1.13 o                         
   1  12   5         78.92         76.14         2.50 o                         
   2  12   5          0.88          2.80         0.87 o                         
   3  12   5         51.59         58.40         2.82 o                         
   4  12   5         47.20         59.17         5.72 o                         
   5  12   5          2.27          2.43         1.62 o                         
   6  12   5         63.92         66.17         4.40 o                         
   7  12   5          9.54          4.84         2.80 o                         
  -7  13   5         97.99         97.73         4.86 o                         
  -6  13   5        105.71        105.86         4.41 o                         
  -5  13   5          7.61          9.30         1.38 o                         
  -4  13   5          9.56          9.01         2.08 o                         
  -3  13   5         12.80         13.01         1.80 o                         
  -2  13   5         58.86         58.89         3.62 o                         
  -1  13   5          8.32          7.75         1.19 o                         
   0  13   5          0.06         -0.84         1.02 o                         
   1  13   5        320.03        315.05         5.63 o                         
   2  13   5         84.81         80.46         2.80 o                         
   3  13   5         16.44         16.03         2.35 o                         
   4  13   5          0.01         -1.66         1.66 o                         
   5  13   5         18.39         21.07         3.19 o                         
   6  13   5        150.07        150.51         7.13 o                         
  -5  14   5         26.28         15.46         4.18 o                         
  -4  14   5         17.93         20.96         2.71 o                         
  -3  14   5         15.05         11.31         1.96 o                         
  -2  14   5         13.40         11.25         1.62 o                         
  -1  14   5          0.05         -0.85         1.21 o                         
   0  14   5          4.85          3.20         1.41 o                         
   1  14   5         17.53         17.20         1.65 o                         
   2  14   5         21.09         20.65         1.79 o                         
   3  14   5        133.37        141.78         6.49 o                         
   4  14   5          1.54          0.12         2.21 o                         
   5  14   5         11.74          8.55         3.24 o                         
  -3  15   5         30.64         31.34         3.74 o                         
  -2  15   5          0.17         -0.69         2.25 o                         
  -1  15   5          3.04          1.86         2.27 o                         
   0  15   5         62.03         66.00         4.24 o                         
   1  15   5          5.50          6.16         1.57 o                         
   2  15   5         21.11         15.35         1.59 o                         
 -12   0   6         69.81         82.86         4.93 o                         
 -10   0   6         65.18         67.02         4.99 o                         
  -8   0   6        364.97        338.74         7.65 o                         
  -6   0   6        512.84        500.35         6.93 o                         
  -4   0   6       1244.53       1309.56        12.34 o                         
  -2   0   6       2329.26       2428.76        19.43 o                         
   2   0   6        253.19        238.62         6.10 o                         
   4   0   6       3426.84       3401.95        32.83 o                         
   6   0   6       2621.19       2637.93        27.21 o                         
   8   0   6       5282.19       5254.78        57.94 o                         
  10   0   6        323.69        341.21         9.77 o                         
  12   0   6         20.94          4.60        10.77 o                         
 -12   1   6         18.94         18.05         2.14 o                         
 -11   1   6          3.70          3.05         1.41 o                         
 -10   1   6        189.29        189.75         4.97 o                         
  -9   1   6         14.65         27.80         2.19 o                         
  -8   1   6         43.63         48.50         2.39 o                         
  -7   1   6       1462.33       1368.81        11.50 o                         
  -6   1   6         89.78        109.73         2.36 o                         
  -5   1   6       1677.97       1670.89        10.89 o                         
  -4   1   6         33.92         43.30         1.26 o                         
  -3   1   6       4056.39       4199.41        32.18 o                         
  -2   1   6        447.56        530.19         4.24 o                         
  -1   1   6        459.94        553.27         4.05 o                         
   0   1   6        172.65        147.11         1.70 o                         
   1   1   6       3677.58       3558.53        24.23 o                         
   2   1   6        334.74        339.66         3.69 o                         
   3   1   6        204.73        242.07         2.42 o                         
   4   1   6          2.74          5.27         0.53 o                         
   5   1   6         94.15         83.91         1.83 o                         
   6   1   6         41.89         37.38         1.35 o                         
   7   1   6          9.85         13.21         1.07 o                         
   8   1   6        116.89        123.89         3.22 o                         
   9   1   6        321.80        325.97         6.46 o                         
  10   1   6        159.95        147.88         5.43 o                         
  11   1   6         15.59         15.25         2.44 o                         
  12   1   6         28.40         24.75         3.73 o                         
 -12   2   6        106.73        114.41         4.00 o                         
 -11   2   6          3.66          4.91         1.51 o                         
 -10   2   6         18.90         17.32         2.00 o                         
  -9   2   6        195.78        202.63         6.25 o                         
  -8   2   6       1343.80       1347.71        13.56 o                         
  -7   2   6          6.13          8.43         1.02 o                         
  -6   2   6         97.27         82.74         2.00 o                         
  -5   2   6         39.05         37.16         1.30 o                         
  -4   2   6          9.54         14.48         0.85 o                         
  -3   2   6          3.57         13.95         0.73 o                         
  -2   2   6          3.59          3.48         0.48 o                         
  -1   2   6       1946.47       2060.71        13.02 o                         
   0   2   6       2178.54       2225.66        13.83 o                         
   1   2   6        391.53        372.73         3.68 o                         
   2   2   6        539.84        526.77         4.90 o                         
   3   2   6         40.39         35.48         0.89 o                         
   4   2   6       1605.93       1629.42        11.69 o                         
   5   2   6         22.18         26.32         1.06 o                         
   6   2   6       1009.10       1010.58         8.53 o                         
   7   2   6         54.35         50.06         1.91 o                         
   8   2   6          5.19          4.79         1.10 o                         
   9   2   6          3.08          2.44         1.05 o                         
  10   2   6        174.02        187.48         5.57 o                         
  11   2   6         21.84         27.19         3.07 o                         
  12   2   6         67.57         69.00         4.99 o                         
 -12   3   6         12.45         12.41         1.94 o                         
 -11   3   6        115.86        129.07         4.28 o                         
 -10   3   6         93.03         96.88         3.64 o                         
  -9   3   6        413.59        417.80         7.20 o                         
  -8   3   6          0.20         -0.91         0.91 o                         
  -7   3   6         42.21         47.40         1.96 o                         
  -6   3   6        177.29        183.50         2.82 o                         
  -5   3   6       1771.04       1739.64        11.33 o                         
  -4   3   6         91.99         99.26         2.02 o                         
  -3   3   6       1169.13       1195.37         7.98 o                         
  -2   3   6          0.01          3.34         0.48 o                         
  -1   3   6         49.35         61.33         1.26 o                         
   0   3   6        878.75        947.82         6.92 o                         
   1   3   6       1823.53       1941.70        12.86 o                         
   2   3   6         53.13         62.14         1.27 o                         
   3   3   6        305.03        300.67         2.80 o                         
   4   3   6         11.53          9.76         0.98 o                         
   5   3   6        135.64        145.54         2.91 o                         
   6   3   6         36.70         40.83         1.36 o                         
   7   3   6       1615.08       1628.64        16.08 o                         
   8   3   6        371.89        369.39         5.71 o                         
   9   3   6          0.44         -0.88         1.11 o                         
  10   3   6         75.50         78.30         4.91 o                         
  11   3   6        103.35         98.97         4.24 o                         
  12   3   6          0.23          0.49         1.72 o                         
 -12   4   6          6.71          6.12         2.40 o                         
 -11   4   6        174.45        160.33         4.67 o                         
 -10   4   6         87.48         81.51         3.48 o                         
  -9   4   6         96.83         93.80         3.48 o                         
  -8   4   6         29.78         28.76         2.02 o                         
  -7   4   6          1.06          2.75         1.13 o                         
  -6   4   6         22.87         26.12         1.31 o                         
  -5   4   6          8.73         19.10         1.03 o                         
  -4   4   6       1730.07       1725.01        11.45 o                         
  -3   4   6         70.51         72.81         1.63 o                         
  -2   4   6        569.74        583.74         4.87 o                         
  -1   4   6         64.96         56.30         1.25 o                         
   0   4   6         36.58         54.41         1.35 o                         
   1   4   6          3.29          1.35         0.40 o                         
   2   4   6         43.65         39.44         1.05 o                         
   3   4   6         91.05         83.88         2.28 o                         
   4   4   6        213.56        217.26         4.10 o                         
   5   4   6        398.94        461.22         7.26 o                         
   6   4   6        531.37        507.93         8.21 o                         
   7   4   6         37.31         35.30         1.63 o                         
   8   4   6          4.66          7.11         1.08 o                         
   9   4   6          9.63         11.17         1.42 o                         
  10   4   6         15.38         17.23         1.94 o                         
  11   4   6          0.08         -1.78         1.78 o                         
 -12   5   6          0.10          0.97         1.40 o                         
 -11   5   6          7.50          2.16         1.94 o                         
 -10   5   6         14.76         20.35         3.16 o                         
  -9   5   6         36.52         25.74         2.42 o                         
  -8   5   6        425.94        420.62         7.35 o                         
  -7   5   6        743.23        740.30         8.53 o                         
  -6   5   6         90.03         93.35         2.25 o                         
  -5   5   6          0.12          0.31         0.65 o                         
  -4   5   6         39.03         53.75         1.64 o                         
  -3   5   6        780.82        794.36         6.35 o                         
  -2   5   6         51.64         45.72         1.35 o                         
  -1   5   6         15.57         21.60         1.08 o                         
   0   5   6         18.46         31.41         1.21 o                         
   1   5   6        532.25        522.89         4.83 o                         
   2   5   6         23.10         23.43         1.26 o                         
   3   5   6         46.99         47.11         1.86 o                         
   4   5   6        186.05        168.37         3.91 o                         
   5   5   6        276.12        244.64         7.04 o                         
   6   5   6         31.81         41.89         2.59 o                         
   7   5   6         98.77         87.99         4.20 o                         
   8   5   6         27.94         32.26         2.20 o                         
   9   5   6         70.00         84.25         3.44 o                         
  10   5   6         56.35         64.64         3.16 o                         
  11   5   6         29.52         26.08         5.17 o                         
 -11   6   6         34.48         37.74         3.01 o                         
 -10   6   6        181.70        183.67         5.97 o                         
  -9   6   6          2.43          2.01         1.24 o                         
  -8   6   6        151.82        153.19         4.09 o                         
  -7   6   6         32.31         27.85         1.89 o                         
  -6   6   6          0.41          0.70         0.80 o                         
  -5   6   6        147.39        141.77         2.61 o                         
  -4   6   6         53.61         52.72         1.64 o                         
  -3   6   6         72.75         81.36         2.02 o                         
  -2   6   6       2128.76       2024.48        13.17 o                         
  -1   6   6       1132.45       1154.59         9.13 o                         
   0   6   6        495.42        480.73         4.73 o                         
   1   6   6        226.46        263.29         3.12 o                         
   2   6   6        367.07        360.87         4.69 o                         
   3   6   6         11.19         12.29         1.34 o                         
   4   6   6        556.52        549.79         7.49 o                         
   5   6   6          5.92          6.59         1.51 o                         
   6   6   6         10.89          8.20         2.94 o                         
   7   6   6        524.68        517.66        12.88 o                         
   8   6   6        466.43        470.61         9.80 o                         
   9   6   6         50.69         30.76         3.36 o                         
  10   6   6        232.01        233.99         7.55 o                         
  11   6   6         75.06         70.80         5.70 o                         
 -11   7   6          3.25          5.82         2.23 o                         
 -10   7   6         98.02         99.52         4.24 o                         
  -9   7   6         51.35         61.18         3.75 o                         
  -8   7   6        419.36        426.19         6.87 o                         
  -7   7   6        420.33        419.28         8.01 o                         
  -6   7   6        418.86        418.79         5.69 o                         
  -5   7   6        205.04        190.25         3.42 o                         
  -4   7   6         99.11        109.79         2.30 o                         
  -3   7   6         31.90         30.38         1.59 o                         
  -2   7   6        186.79        200.03         3.27 o                         
  -1   7   6        365.23        377.34         4.27 o                         
   0   7   6         93.58        106.21         2.15 o                         
   1   7   6        366.37        356.57         4.59 o                         
   2   7   6         99.01        111.45         3.95 o                         
   3   7   6         99.93         84.42         3.13 o                         
   4   7   6        179.21        183.26         4.61 o                         
   5   7   6        132.53        125.65         4.10 o                         
   6   7   6          0.51         -0.33         1.42 o                         
   7   7   6          5.06          7.44         2.12 o                         
   8   7   6        376.09        368.11         7.92 o                         
   9   7   6         94.28         96.16         4.36 o                         
  10   7   6         36.70         36.67         4.12 o                         
 -11   8   6         35.67         32.76         4.81 o                         
 -10   8   6         19.68         14.69         2.25 o                         
  -9   8   6        131.09        136.97         5.08 o                         
  -8   8   6          0.10          3.25         1.49 o                         
  -7   8   6         60.42         68.66         2.45 o                         
  -6   8   6          7.55         10.85         1.31 o                         
  -5   8   6        854.50        843.01         9.07 o                         
  -4   8   6         82.00         73.12         2.27 o                         
  -3   8   6        202.71        191.23         3.03 o                         
  -2   8   6        100.50        100.31         2.37 o                         
  -1   8   6         20.18         25.54         1.26 o                         
   0   8   6         68.76         85.44         1.94 o                         
   1   8   6          1.94          1.75         0.67 o                         
   2   8   6        256.20        237.09         2.85 o                         
   3   8   6        633.92        659.98         9.49 o                         
   4   8   6        185.50        172.72         4.68 o                         
   5   8   6        123.01        125.59         4.95 o                         
   6   8   6          9.85          8.47         2.16 o                         
   7   8   6        102.28         92.59         5.18 o                         
   8   8   6         79.25         75.60         5.03 o                         
   9   8   6         14.51         13.80         2.26 o                         
  10   8   6          9.29          3.65         3.06 o                         
 -10   9   6         30.69         35.48         5.46 o                         
  -9   9   6         53.80         48.09         3.71 o                         
  -8   9   6          2.61          0.40         2.00 o                         
  -7   9   6        195.81        183.54         5.03 o                         
  -6   9   6          3.00          1.28         0.84 o                         
  -5   9   6         60.09         60.60         2.41 o                         
  -4   9   6         22.22         28.49         1.55 o                         
  -3   9   6        672.08        663.75         7.24 o                         
  -2   9   6          0.29          0.72         0.85 o                         
  -1   9   6        192.49        183.46         3.42 o                         
   0   9   6         10.24         10.69         1.43 o                         
   1   9   6        427.39        394.33         5.26 o                         
   2   9   6         28.36         31.69         1.39 o                         
   3   9   6         70.10         77.62         3.70 o                         
   4   9   6        278.85        267.04        10.30 o                         
   5   9   6         98.81        115.32         5.56 o                         
   6   9   6        529.11        539.74        12.44 o                         
   7   9   6          2.07          0.58         1.58 o                         
   8   9   6         16.93         22.05         2.22 o                         
   9   9   6         12.00         13.52         2.75 o                         
  -9  10   6         34.61         35.49         3.22 o                         
  -8  10   6         12.74          7.78         1.86 o                         
  -7  10   6         42.40         40.53         2.93 o                         
  -6  10   6          3.22          2.61         1.25 o                         
  -5  10   6         27.66         32.17         1.92 o                         
  -4  10   6        610.23        601.00         6.75 o                         
  -3  10   6        167.07        155.21         3.59 o                         
  -2  10   6          1.43         -0.13         0.87 o                         
  -1  10   6        118.36        111.47         2.99 o                         
   0  10   6          5.84          7.50         1.60 o                         
   1  10   6         80.86         83.89         2.17 o                         
   2  10   6         53.87         55.34         1.67 o                         
   3  10   6         19.81         20.49         1.53 o                         
   4  10   6         83.34         89.73         5.14 o                         
   5  10   6        263.83        265.95         7.72 o                         
   6  10   6          8.69         17.32         3.33 o                         
   7  10   6         13.05         13.70         2.42 o                         
   8  10   6          5.06          7.56         2.04 o                         
   9  10   6          0.34         -2.23         2.58 o                         
  -8  11   6          1.37          1.73         1.60 o                         
  -7  11   6          3.50          3.26         1.56 o                         
  -6  11   6         13.79         13.73         1.73 o                         
  -5  11   6         16.55         20.49         1.86 o                         
  -4  11   6          0.52          0.52         0.75 o                         
  -3  11   6         98.52        104.42         2.84 o                         
  -2  11   6         10.24          7.25         1.42 o                         
  -1  11   6        106.88        109.22         3.14 o                         
   0  11   6         48.41         46.84         2.05 o                         
   1  11   6        124.14        125.71         3.00 o                         
   2  11   6         64.82         62.61         1.70 o                         
   3  11   6        356.56        351.97         6.07 o                         
   4  11   6         25.25         24.79         2.58 o                         
   5  11   6         19.45         17.18         2.60 o                         
   6  11   6        123.40        121.65         7.99 o                         
   7  11   6          7.64         10.45         1.61 o                         
   8  11   6          9.69          8.91         2.94 o                         
  -8  12   6          7.77         -4.23         5.98 o                         
  -7  12   6          0.01          2.64         1.53 o                         
  -6  12   6        124.38        121.53         3.92 o                         
  -5  12   6          0.25          0.98         1.32 o                         
  -4  12   6          1.85          0.03         2.00 o                         
  -3  12   6         10.60          6.96         1.15 o                         
  -2  12   6        188.27        182.33         3.82 o                         
  -1  12   6         58.55         64.41         2.46 o                         
   0  12   6        509.15        491.35         6.21 o                         
   1  12   6          3.92          4.69         1.04 o                         
   2  12   6        136.60        136.40         3.01 o                         
   3  12   6         29.91         29.38         2.77 o                         
   4  12   6         44.52         52.06         3.07 o                         
   5  12   6          1.18          6.74         1.61 o                         
   6  12   6          0.06         -2.15         2.15 o                         
   7  12   6         28.63         32.67         4.01 o                         
  -6  13   6        258.21        255.07        11.67 o                         
  -5  13   6          2.89          6.01         1.81 o                         
  -4  13   6         23.80         23.81         2.23 o                         
  -3  13   6          5.19          4.17         1.80 o                         
  -2  13   6          4.87          8.07         1.28 o                         
  -1  13   6          0.13         -0.79         1.09 o                         
   0  13   6         16.54         20.03         1.63 o                         
   1  13   6         84.72         75.78         2.89 o                         
   2  13   6         49.78         51.54         1.96 o                         
   3  13   6         95.04         96.18         4.64 o                         
   4  13   6          5.07          1.63         3.30 o                         
   5  13   6         31.73         26.35         3.88 o                         
   6  13   6          1.93          4.53         2.98 o                         
  -5  14   6          6.73          3.85         2.01 o                         
  -4  14   6         68.70         72.25         5.80 o                         
  -3  14   6         67.66         65.55         3.35 o                         
  -2  14   6         38.89         42.59         2.70 o                         
  -1  14   6         31.39         37.64         2.36 o                         
   0  14   6         10.28          6.56         1.44 o                         
   1  14   6          1.31          0.45         0.95 o                         
   2  14   6          3.53          6.15         0.99 o                         
   3  14   6          0.74         -1.08         2.46 o                         
   4  14   6        152.06        152.78         7.92 o                         
  -2  15   6         44.49         40.42         4.88 o                         
  -1  15   6         16.24         15.93         2.20 o                         
   0  15   6          1.80          3.34         1.31 o                         
   1  15   6          2.97          3.37         1.22 o                         
 -11   0   7        384.97        409.60        10.83 o                         
  -9   0   7       3117.84       3190.39        41.10 o                         
  -7   0   7        174.98        181.53         4.90 o                         
  -5   0   7        409.40        424.14         5.96 o                         
  -3   0   7        105.66         71.64         2.18 o                         
  -1   0   7       1309.64       1219.15        10.83 o                         
   1   0   7          3.48          3.74         0.87 o                         
   3   0   7         73.25         92.58         2.11 o                         
   5   0   7          2.24          4.15         0.87 o                         
   7   0   7        780.45        820.28        12.51 o                         
   9   0   7        370.30        382.73         8.60 o                         
  11   0   7        118.46        113.35         6.23 o                         
 -12   1   7          0.17          0.78         1.42 o                         
 -11   1   7          5.55          6.09         1.66 o                         
 -10   1   7       1018.99       1031.32        14.34 o                         
  -9   1   7        200.70        207.33         5.33 o                         
  -8   1   7        501.26        514.75         7.36 o                         
  -7   1   7        342.74        356.26         4.83 o                         
  -6   1   7        162.21        174.77         2.72 o                         
  -5   1   7         70.54         62.48         1.63 o                         
  -4   1   7         26.26         44.73         1.32 o                         
  -3   1   7       2244.78       2332.82        14.21 o                         
  -2   1   7        263.59        314.69         3.11 o                         
  -1   1   7        239.04        244.66         2.54 o                         
   0   1   7       1447.44       1428.72         9.18 o                         
   1   1   7         10.54         14.38         0.79 o                         
   2   1   7        301.92        321.35         3.51 o                         
   3   1   7        620.11        601.80         5.41 o                         
   4   1   7         11.09         11.91         0.68 o                         
   5   1   7        513.07        498.39         4.83 o                         
   6   1   7         96.60         95.66         2.02 o                         
   7   1   7        185.10        175.96         3.72 o                         
   8   1   7        156.26        147.84         3.46 o                         
   9   1   7         97.05        112.25         3.30 o                         
  10   1   7          6.08          6.38         2.22 o                         
  11   1   7         15.00         18.00         2.40 o                         
 -12   2   7         75.50         78.64         3.56 o                         
 -11   2   7         25.83         21.28         2.29 o                         
 -10   2   7        577.21        578.67         9.12 o                         
  -9   2   7        399.48        412.66         7.21 o                         
  -8   2   7        166.98        183.29         4.23 o                         
  -7   2   7         95.64         92.81         2.83 o                         
  -6   2   7        456.51        434.78         4.61 o                         
  -5   2   7        911.12        979.61         7.48 o                         
  -4   2   7         27.59         22.77         1.04 o                         
  -3   2   7         28.06         38.27         1.17 o                         
  -2   2   7       1037.83       1046.36         7.12 o                         
  -1   2   7       1487.98       1526.47         9.62 o                         
   0   2   7       3017.34       2992.28        19.01 o                         
   1   2   7       2024.95       2079.78        13.86 o                         
   2   2   7        533.84        554.51         6.05 o                         
   3   2   7        967.33        937.92         7.27 o                         
   4   2   7        501.94        491.20         4.64 o                         
   5   2   7         12.11         16.00         0.91 o                         
   6   2   7          5.09          2.22         0.63 o                         
   7   2   7          6.05          6.45         0.92 o                         
   8   2   7         46.60         47.87         2.27 o                         
   9   2   7          2.25          3.43         1.17 o                         
  10   2   7         25.50         29.24         2.85 o                         
  11   2   7         71.85         72.53         5.42 o                         
 -12   3   7         38.35         37.02         3.43 o                         
 -11   3   7         15.65         18.43         2.09 o                         
 -10   3   7        142.17        158.94         4.61 o                         
  -9   3   7        313.58        317.80         6.74 o                         
  -8   3   7        600.38        608.73         8.27 o                         
  -7   3   7        525.38        536.90         6.99 o                         
  -6   3   7         38.41         35.46         1.52 o                         
  -5   3   7        589.68        586.59         5.57 o                         
  -4   3   7         55.25         54.61         1.44 o                         
  -3   3   7         96.34        105.49         1.81 o                         
  -2   3   7        648.55        577.25         4.86 o                         
  -1   3   7        328.03        338.56         3.43 o                         
   0   3   7       1706.63       1757.52        12.70 o                         
   1   3   7         44.03         59.02         1.36 o                         
   2   3   7        104.21        115.57         1.61 o                         
   3   3   7        708.68        710.14         5.37 o                         
   4   3   7        102.32        105.63         1.80 o                         
   5   3   7          0.02         -0.48         0.48 o                         
   6   3   7        757.94        733.26         7.73 o                         
   7   3   7         30.14         34.44         1.69 o                         
   8   3   7        405.45        421.56         6.03 o                         
   9   3   7        142.75        125.31         3.43 o                         
  10   3   7         93.09         87.75         4.71 o                         
  11   3   7         57.50         60.79         4.91 o                         
 -12   4   7        100.29         96.33         4.65 o                         
 -11   4   7         43.59         42.03         2.90 o                         
 -10   4   7        265.86        267.98         5.96 o                         
  -9   4   7         44.24         49.46         2.81 o                         
  -8   4   7         26.54         27.08         2.00 o                         
  -7   4   7         55.68         55.18         2.40 o                         
  -6   4   7        116.72        123.99         2.74 o                         
  -5   4   7          3.37          2.93         0.66 o                         
  -4   4   7         18.58         33.11         1.26 o                         
  -3   4   7        995.26        960.28         7.05 o                         
  -2   4   7         52.17         47.55         1.28 o                         
  -1   4   7         93.46         90.40         1.59 o                         
   0   4   7         69.93         84.84         1.69 o                         
   1   4   7        354.24        335.35         3.52 o                         
   2   4   7         87.97        108.02         1.85 o                         
   3   4   7         32.42         17.22         0.69 o                         
   4   4   7        512.55        509.49         4.56 o                         
   5   4   7        590.73        591.71         5.26 o                         
   6   4   7          2.64          3.13         0.65 o                         
   7   4   7          9.51         10.25         1.23 o                         
   8   4   7        317.48        305.47         4.90 o                         
   9   4   7        104.46        115.51         3.74 o                         
  10   4   7         11.98         13.72         2.21 o                         
  11   4   7          5.83          2.59         1.93 o                         
 -11   5   7          6.09          7.38         1.76 o                         
 -10   5   7        432.14        461.00         8.41 o                         
  -9   5   7          8.29          6.04         1.67 o                         
  -8   5   7        299.95        300.13         6.88 o                         
  -7   5   7         85.80         88.65         2.86 o                         
  -6   5   7        149.68        171.39         3.46 o                         
  -5   5   7         78.18         74.69         1.89 o                         
  -4   5   7        803.57        771.53         6.63 o                         
  -3   5   7        855.62        811.71         6.78 o                         
  -2   5   7        194.76        180.04         2.67 o                         
  -1   5   7         40.80         41.75         1.40 o                         
   0   5   7        426.73        416.01         4.63 o                         
   1   5   7       1009.59        998.92         7.76 o                         
   2   5   7        824.18        842.06         6.76 o                         
   3   5   7         87.11         99.34         2.22 o                         
   4   5   7         41.42         55.53         2.34 o                         
   5   5   7         82.99         79.96         2.98 o                         
   6   5   7        165.97        170.25         4.81 o                         
   7   5   7         65.76         73.76         3.44 o                         
   8   5   7         75.89         78.63         5.12 o                         
   9   5   7         39.97         41.44         2.53 o                         
  10   5   7          6.39          6.70         1.78 o                         
  11   5   7          9.72          5.72         3.38 o                         
 -11   6   7          0.00          0.21         1.46 o                         
 -10   6   7          9.48          5.12         1.71 o                         
  -9   6   7         32.22         29.80         2.81 o                         
  -8   6   7         17.26         21.95         1.99 o                         
  -7   6   7        233.87        222.45         4.73 o                         
  -6   6   7        240.92        233.74         4.19 o                         
  -5   6   7         22.30         21.94         1.34 o                         
  -4   6   7        473.20        474.78         5.10 o                         
  -3   6   7          5.14          6.36         0.83 o                         
  -2   6   7        671.10        694.80         6.18 o                         
  -1   6   7         46.00         41.62         1.41 o                         
   0   6   7       1394.31       1473.11        11.37 o                         
   1   6   7        912.09        902.86         8.04 o                         
   2   6   7         23.27         31.58         1.19 o                         
   3   6   7         28.46         32.31         1.95 o                         
   4   6   7         39.22         49.09         2.45 o                         
   5   6   7        171.93        166.90         4.83 o                         
   6   6   7         34.09         30.90         2.68 o                         
   7   6   7          4.96          6.61         1.65 o                         
   8   6   7        112.89        106.32         5.09 o                         
   9   6   7         42.82         42.49         3.26 o                         
  10   6   7        287.29        290.96         7.42 o                         
 -11   7   7         17.30         10.01         2.49 o                         
 -10   7   7         21.20         22.33         2.48 o                         
  -9   7   7        182.71        184.83         4.67 o                         
  -8   7   7          5.42          2.89         1.45 o                         
  -7   7   7         98.25         93.71         3.61 o                         
  -6   7   7        600.73        609.95         7.27 o                         
  -5   7   7       1468.02       1463.74        12.69 o                         
  -4   7   7        269.50        249.55         3.84 o                         
  -3   7   7        191.57        191.31         3.34 o                         
  -2   7   7        700.70        686.72         6.50 o                         
  -1   7   7        297.05        287.57         3.79 o                         
   0   7   7        432.32        428.90         4.62 o                         
   1   7   7         18.78         16.48         0.87 o                         
   2   7   7         25.31         26.79         1.46 o                         
   3   7   7        140.20        160.66         3.94 o                         
   4   7   7         77.03         75.00         3.37 o                         
   5   7   7         33.62         40.10         3.03 o                         
   6   7   7          0.80          1.51         1.92 o                         
   7   7   7         94.71         85.09         4.83 o                         
   8   7   7         46.51         46.26         3.10 o                         
   9   7   7         21.11         26.20         2.70 o                         
  10   7   7          1.64         -0.99         2.67 o                         
 -10   8   7          2.53          4.35         1.69 o                         
  -9   8   7         51.67         37.13         3.15 o                         
  -8   8   7          4.36          2.40         1.23 o                         
  -7   8   7          3.35          3.41         1.17 o                         
  -6   8   7        353.64        369.24         6.67 o                         
  -5   8   7        317.06        309.99         5.10 o                         
  -4   8   7        744.74        745.21         8.22 o                         
  -3   8   7          7.60         10.22         0.93 o                         
  -2   8   7         68.43         73.58         2.24 o                         
  -1   8   7         73.92         75.13         2.33 o                         
   0   8   7        230.31        217.55         3.64 o                         
   1   8   7         34.32         33.67         1.58 o                         
   2   8   7        886.41        886.21        13.28 o                         
   3   8   7        229.32        241.93         5.42 o                         
   4   8   7       2248.84       2340.85        28.98 o                         
   5   8   7          6.43          8.34         1.92 o                         
   6   8   7          1.14          2.52         1.72 o                         
   7   8   7        245.17        235.09         7.93 o                         
   8   8   7          0.33          3.47         2.95 o                         
   9   8   7        123.41        130.85         5.34 o                         
  10   8   7         85.96         85.44         5.60 o                         
 -10   9   7          8.82         10.21         1.88 o                         
  -9   9   7        186.06        199.11         6.28 o                         
  -8   9   7          0.00         -1.51         1.51 o                         
  -7   9   7         44.80         33.06         2.14 o                         
  -6   9   7          1.17          0.87         1.05 o                         
  -5   9   7          0.05          1.25         1.00 o                         
  -4   9   7        152.18        152.09         3.48 o                         
  -3   9   7         77.37         87.47         3.02 o                         
  -2   9   7         62.98         75.21         2.40 o                         
  -1   9   7        619.55        625.20         7.45 o                         
   0   9   7        197.76        187.09         3.67 o                         
   1   9   7         87.60         96.69         2.93 o                         
   2   9   7         52.71         45.04         1.17 o                         
   3   9   7         13.67          9.76         2.04 o                         
   4   9   7        245.24        248.40         7.16 o                         
   5   9   7        395.36        410.68        10.49 o                         
   6   9   7          7.10         12.39         3.86 o                         
   7   9   7         32.95         34.16         3.94 o                         
   8   9   7         11.58         12.08         2.76 o                         
   9   9   7        138.55        147.45         7.50 o                         
  -9  10   7         18.13         21.82         3.70 o                         
  -8  10   7          0.33          0.28         1.54 o                         
  -7  10   7         26.13         27.17         2.60 o                         
  -6  10   7         26.75         25.27         1.42 o                         
  -5  10   7        287.84        278.45         4.52 o                         
  -4  10   7        116.34        118.30         2.68 o                         
  -3  10   7         47.07         47.36         2.44 o                         
  -2  10   7          3.39          5.32         1.22 o                         
  -1  10   7        133.91        131.35         3.30 o                         
   0  10   7         96.01         97.46         2.89 o                         
   1  10   7         23.36         22.43         1.28 o                         
   2  10   7          3.84          3.72         0.80 o                         
   3  10   7       1156.00       1164.45        14.52 o                         
   4  10   7         39.20         42.98         3.65 o                         
   5  10   7          1.54          0.78         2.19 o                         
   6  10   7         17.63         23.03         3.34 o                         
   7  10   7          5.47         10.61         4.99 o                         
   8  10   7         32.52         38.89         5.07 o                         
  -8  11   7         16.24         15.23         2.62 o                         
  -7  11   7         57.90         63.68         3.30 o                         
  -6  11   7         60.41         65.48         3.22 o                         
  -5  11   7          4.83          5.51         1.04 o                         
  -4  11   7        376.42        386.68         5.80 o                         
  -3  11   7        147.88        149.80         3.64 o                         
  -2  11   7          2.25          2.83         1.11 o                         
  -1  11   7        107.85        107.25         3.36 o                         
   0  11   7        257.78        248.65         4.49 o                         
   1  11   7          0.01         -0.48         0.82 o                         
   2  11   7         51.53         53.04         2.54 o                         
   3  11   7         69.00         72.59         4.50 o                         
   4  11   7         17.87         22.67         2.10 o                         
   5  11   7         37.50         33.85         4.03 o                         
   6  11   7        144.20        150.80         7.33 o                         
   7  11   7          5.36          6.51         3.92 o                         
  -7  12   7         37.66         39.65         3.33 o                         
  -6  12   7          2.97          4.24         2.04 o                         
  -5  12   7          0.01         -1.83         1.83 o                         
  -4  12   7         28.42         28.81         1.88 o                         
  -3  12   7         54.77         50.75         2.83 o                         
  -2  12   7          0.50          0.16         1.26 o                         
  -1  12   7        154.29        155.05         3.47 o                         
   0  12   7          5.86          8.98         1.34 o                         
   1  12   7        107.38        101.40         2.67 o                         
   2  12   7          0.00         -2.11         2.30 o                         
   3  12   7         68.50         76.19         4.24 o                         
   4  12   7         32.85         27.55         2.05 o                         
   5  12   7          0.00          1.97         1.35 o                         
   6  12   7          0.58          2.91         2.36 o                         
  -6  13   7         19.87         22.47         3.14 o                         
  -5  13   7        101.35        102.70         5.23 o                         
  -4  13   7          1.55          3.00         1.65 o                         
  -3  13   7          1.29          1.59         1.19 o                         
  -2  13   7          0.00          1.94         1.26 o                         
  -1  13   7          0.93          0.89         1.17 o                         
   0  13   7         46.72         51.45         2.47 o                         
   1  13   7         21.78         23.39         1.99 o                         
   2  13   7         14.26          8.53         2.32 o                         
   3  13   7          8.77          6.95         2.99 o                         
   4  13   7          3.20         -1.52         1.90 o                         
   5  13   7         16.08         20.20         2.91 o                         
  -4  14   7         79.56         77.65         4.95 o                         
  -3  14   7         18.15         17.42         2.70 o                         
  -2  14   7         66.16         64.03         2.75 o                         
  -1  14   7         18.72         13.95         1.84 o                         
   0  14   7         72.17         68.51         2.73 o                         
   1  14   7         31.20         27.10         1.72 o                         
   2  14   7          8.42          6.95         3.00 o                         
   3  14   7         40.24         38.01         3.55 o                         
 -12   0   8         43.75         43.08         4.44 o                         
 -10   0   8          1.41          1.09         2.57 o                         
  -8   0   8        550.68        546.33        11.71 o                         
  -6   0   8         10.09          8.97         1.26 o                         
  -4   0   8         13.80          3.43         0.96 o                         
  -2   0   8      10886.24      10877.12       177.38 o                         
   0   0   8       3337.17       3432.86        28.49 o                         
   2   0   8        833.05        857.41        11.20 o                         
   4   0   8         55.47         47.46         1.90 o                         
   6   0   8         32.82         38.89         2.72 o                         
   8   0   8       1026.62       1032.28        15.38 o                         
  10   0   8         14.42          9.44         3.14 o                         
 -12   1   8         34.95         34.89         3.22 o                         
 -11   1   8         85.32         83.05         3.78 o                         
 -10   1   8        396.41        405.42         8.25 o                         
  -9   1   8        195.42        206.67         5.84 o                         
  -8   1   8        139.22        149.31         3.92 o                         
  -7   1   8        178.16        189.05         3.79 o                         
  -6   1   8        247.57        239.36         3.46 o                         
  -5   1   8        804.61        795.40         6.77 o                         
  -4   1   8        250.00        239.39         3.12 o                         
  -3   1   8          3.78          4.48         0.58 o                         
  -2   1   8        150.11        151.43         2.16 o                         
  -1   1   8         40.45         50.80         1.15 o                         
   0   1   8        302.76        309.83         2.90 o                         
   1   1   8       1533.78       1485.75        11.23 o                         
   2   1   8          1.04          1.56         0.61 o                         
   3   1   8          0.98          4.21         0.57 o                         
   4   1   8         12.02         10.97         0.68 o                         
   5   1   8        183.45        201.92         4.22 o                         
   6   1   8          1.14          2.04         0.77 o                         
   7   1   8         16.55         16.91         1.33 o                         
   8   1   8        490.51        503.16         7.05 o                         
   9   1   8          1.93          3.19         1.19 o                         
  10   1   8         24.16         25.02         2.22 o                         
  11   1   8         54.44         45.38         3.80 o                         
 -12   2   8         50.73         47.02         4.08 o                         
 -11   2   8        564.71        558.94        10.16 o                         
 -10   2   8        136.21        140.34         4.53 o                         
  -9   2   8         50.47         52.44         2.91 o                         
  -8   2   8       1294.88       1304.11        14.47 o                         
  -7   2   8        186.61        180.82         3.78 o                         
  -6   2   8        955.88        962.44         8.36 o                         
  -5   2   8        303.38        308.24         3.89 o                         
  -4   2   8        406.19        414.50         4.15 o                         
  -3   2   8          2.84          4.64         0.58 o                         
  -2   2   8       1460.91       1492.26         9.86 o                         
  -1   2   8       1140.42       1184.63         8.00 o                         
   0   2   8       1219.46       1197.86         8.58 o                         
   1   2   8         65.08         52.53         1.42 o                         
   2   2   8        735.34        720.29         6.71 o                         
   3   2   8       1366.22       1388.34        11.38 o                         
   4   2   8         17.28         14.30         0.80 o                         
   5   2   8          0.41          0.73         0.58 o                         
   6   2   8          0.80          2.05         1.05 o                         
   7   2   8        189.48        199.96         4.56 o                         
   8   2   8         10.33         14.17         1.46 o                         
   9   2   8         17.69         17.98         1.95 o                         
  10   2   8         83.17         79.68         4.05 o                         
  11   2   8          3.23          2.77         2.20 o                         
 -12   3   8         19.01         16.41         2.23 o                         
 -11   3   8         25.23         21.59         2.34 o                         
 -10   3   8         15.32         14.62         2.03 o                         
  -9   3   8        166.48        172.30         4.73 o                         
  -8   3   8         83.18         87.12         3.19 o                         
  -7   3   8        149.20        150.30         3.63 o                         
  -6   3   8       1058.88       1041.71         8.84 o                         
  -5   3   8         26.43         22.27         1.29 o                         
  -4   3   8        345.47        348.65         3.81 o                         
  -3   3   8         45.17         33.36         1.23 o                         
  -2   3   8        104.83        120.00         2.07 o                         
  -1   3   8         22.96         35.09         1.07 o                         
   0   3   8          1.50          1.46         0.43 o                         
   1   3   8         82.76         82.73         1.60 o                         
   2   3   8        542.29        546.73         4.64 o                         
   3   3   8        650.15        660.53         5.51 o                         
   4   3   8        296.20        332.21         3.54 o                         
   5   3   8       1040.11       1047.53         9.53 o                         
   6   3   8         36.62         42.28         1.70 o                         
   7   3   8         40.77         43.86         1.83 o                         
   8   3   8          6.93          9.23         1.66 o                         
   9   3   8        169.68        184.56         6.18 o                         
  10   3   8         25.43         26.16         2.60 o                         
  11   3   8          9.50         11.44         2.68 o                         
 -11   4   8         90.13         93.85         3.89 o                         
 -10   4   8         23.67         29.78         2.44 o                         
  -9   4   8          6.20          8.73         1.66 o                         
  -8   4   8         70.96         81.60         3.37 o                         
  -7   4   8        228.77        228.61         4.51 o                         
  -6   4   8        637.13        604.74         7.44 o                         
  -5   4   8       1158.41       1130.40         9.26 o                         
  -4   4   8        545.73        576.88         5.24 o                         
  -3   4   8        558.45        572.95         5.36 o                         
  -2   4   8        337.77        321.81         3.56 o                         
  -1   4   8       2173.76       2209.43        14.67 o                         
   0   4   8        668.51        651.27         5.90 o                         
   1   4   8         15.58         18.54         0.90 o                         
   2   4   8        122.68        137.10         2.01 o                         
   3   4   8         20.05         28.97         0.91 o                         
   4   4   8        602.28        629.64         5.33 o                         
   5   4   8         78.19         67.11         1.50 o                         
   6   4   8         48.39         48.22         1.40 o                         
   7   4   8         76.62         77.01         2.37 o                         
   8   4   8         37.85         40.06         2.53 o                         
   9   4   8          5.91         -0.96         2.22 o                         
  10   4   8          7.76         11.79         1.99 o                         
  11   4   8         38.50         41.31         4.29 o                         
 -11   5   8         16.73         15.41         2.02 o                         
 -10   5   8         68.91         83.60         3.81 o                         
  -9   5   8         16.23         15.17         1.84 o                         
  -8   5   8         52.86         56.33         2.89 o                         
  -7   5   8         13.67         14.19         1.77 o                         
  -6   5   8        993.95        979.94        11.40 o                         
  -5   5   8       1528.64       1511.36        11.56 o                         
  -4   5   8        465.03        452.62         4.78 o                         
  -3   5   8        309.69        300.90         3.60 o                         
  -2   5   8        366.10        389.85         4.31 o                         
  -1   5   8        541.82        556.59         6.12 o                         
   0   5   8         64.80         76.09         1.92 o                         
   1   5   8        157.03        193.26         2.83 o                         
   2   5   8          1.75         -0.53         0.53 o                         
   3   5   8        472.60        449.07         5.37 o                         
   4   5   8         49.12         43.24         2.01 o                         
   5   5   8        176.71        172.38         4.82 o                         
   6   5   8        216.20        200.99         5.22 o                         
   7   5   8        176.56        181.50         5.21 o                         
   8   5   8         24.36         23.64         2.82 o                         
   9   5   8         63.71         59.84         3.67 o                         
  10   5   8        105.88        106.81         5.29 o                         
 -11   6   8          3.70          4.73         3.36 o                         
 -10   6   8         89.65         91.92         4.38 o                         
  -9   6   8         12.10         19.87         2.21 o                         
  -8   6   8          7.27          6.07         1.55 o                         
  -7   6   8         13.84         13.23         2.09 o                         
  -6   6   8         71.28         68.27         2.49 o                         
  -5   6   8        933.38        933.72         8.84 o                         
  -4   6   8        757.30        744.33         7.08 o                         
  -3   6   8          1.85          2.22         0.68 o                         
  -2   6   8         38.91         37.12         1.32 o                         
  -1   6   8        353.76        372.76         4.26 o                         
   0   6   8        116.86        119.54         2.22 o                         
   1   6   8         88.30         86.54         1.94 o                         
   2   6   8         19.42         20.92         0.95 o                         
   3   6   8        366.84        384.52         6.49 o                         
   4   6   8        185.81        208.53         5.24 o                         
   5   6   8        160.06        163.75         5.20 o                         
   6   6   8        187.19        170.76         7.90 o                         
   7   6   8        820.95        818.83        12.99 o                         
   8   6   8          0.03         -1.54         1.54 o                         
   9   6   8         40.11         40.50         3.18 o                         
  10   6   8        143.03        138.74         6.16 o                         
 -10   7   8          2.13          0.63         1.37 o                         
  -9   7   8          0.92          1.36         1.96 o                         
  -8   7   8        188.10        195.42         4.69 o                         
  -7   7   8        105.03        111.55         3.37 o                         
  -6   7   8        542.77        537.40         7.27 o                         
  -5   7   8        327.81        306.34         4.89 o                         
  -4   7   8       1295.00       1288.35        11.40 o                         
  -3   7   8       1177.89       1175.81        10.43 o                         
  -2   7   8          0.91          1.15         0.74 o                         
  -1   7   8        358.13        321.20         4.28 o                         
   0   7   8       1043.95       1015.01         8.36 o                         
   1   7   8        423.19        429.39         4.61 o                         
   2   7   8         51.22         52.07         1.71 o                         
   3   7   8         24.10         21.99         1.81 o                         
   4   7   8         16.06         16.29         1.94 o                         
   5   7   8          0.31          0.33         1.18 o                         
   6   7   8         16.84         15.07         2.41 o                         
   7   7   8        120.75        141.79         6.10 o                         
   8   7   8         35.47         38.43         3.72 o                         
   9   7   8         70.50         71.08         4.20 o                         
  10   7   8         19.10         18.59         3.09 o                         
 -10   8   8         13.60         11.22         3.57 o                         
  -9   8   8        198.11        198.64         5.11 o                         
  -8   8   8         59.74         53.90         3.22 o                         
  -7   8   8        393.56        419.57         6.91 o                         
  -6   8   8        115.98        126.18         3.45 o                         
  -5   8   8         15.66         19.35         1.70 o                         
  -4   8   8        134.60        140.23         3.31 o                         
  -3   8   8        783.03        754.96         7.85 o                         
  -2   8   8        629.64        643.23         7.42 o                         
  -1   8   8        210.28        221.14         3.85 o                         
   0   8   8        169.45        155.56         3.82 o                         
   1   8   8         40.43         38.84         1.60 o                         
   2   8   8        176.00        186.42         4.04 o                         
   3   8   8       1402.92       1359.61        16.92 o                         
   4   8   8          0.21          0.48         1.77 o                         
   5   8   8         16.58         20.24         3.50 o                         
   6   8   8          0.43          3.14         2.06 o                         
   7   8   8         32.27         27.03         3.26 o                         
   8   8   8        413.11        427.07        11.05 o                         
   9   8   8          2.88          5.72         2.13 o                         
  -9   9   8         45.22         44.15         3.54 o                         
  -8   9   8         22.57         12.92         1.82 o                         
  -7   9   8         15.12         21.34         2.12 o                         
  -6   9   8         18.60         21.64         1.84 o                         
  -5   9   8        279.45        278.12         4.89 o                         
  -4   9   8        791.22        818.90         9.29 o                         
  -3   9   8        201.81        190.11         4.21 o                         
  -2   9   8          4.16          8.42         1.16 o                         
  -1   9   8        751.80        755.67         8.55 o                         
   0   9   8         10.55          8.92         1.10 o                         
   1   9   8         56.13         55.12         2.58 o                         
   2   9   8          0.58          0.94         0.48 o                         
   3   9   8        403.34        423.17         9.02 o                         
   4   9   8         17.73         21.46         2.76 o                         
   5   9   8        295.21        282.87         9.07 o                         
   6   9   8         43.00         41.70         4.12 o                         
   7   9   8        163.03        167.80         6.98 o                         
   8   9   8         85.69         84.88         4.07 o                         
   9   9   8         56.83         54.69         6.45 o                         
  -9  10   8          0.10          1.60         1.63 o                         
  -8  10   8         68.14         65.93         4.08 o                         
  -7  10   8          2.84          4.98         1.42 o                         
  -6  10   8         32.38         38.06         2.26 o                         
  -5  10   8        145.47        158.90         3.43 o                         
  -4  10   8         19.38         15.15         1.91 o                         
  -3  10   8        251.58        242.71         4.90 o                         
  -2  10   8        313.46        320.27         5.64 o                         
  -1  10   8          9.01         12.61         1.47 o                         
   0  10   8         76.52         73.91         2.94 o                         
   1  10   8         24.34         23.30         1.50 o                         
   2  10   8        490.89        455.47         8.20 o                         
   3  10   8          0.59          4.13         1.27 o                         
   4  10   8        444.87        452.88        11.34 o                         
   5  10   8        641.31        642.83        14.13 o                         
   6  10   8        101.30        112.46         5.99 o                         
   7  10   8         60.09         61.97         4.98 o                         
   8  10   8          5.90          7.86         4.19 o                         
  -8  11   8         60.68         62.40         4.99 o                         
  -7  11   8          0.67          0.09         1.83 o                         
  -6  11   8         18.17         25.81         2.08 o                         
  -5  11   8        192.21        189.99         3.62 o                         
  -4  11   8        128.97        129.02         3.73 o                         
  -3  11   8         15.48         19.11         1.89 o                         
  -2  11   8        295.82        280.95         5.29 o                         
  -1  11   8         82.42         78.98         2.98 o                         
   0  11   8        188.01        179.71         3.66 o                         
   1  11   8          1.19          0.40         0.96 o                         
   2  11   8         46.92         48.38         4.33 o                         
   3  11   8          7.63         11.62         1.81 o                         
   4  11   8        306.63        309.42         6.68 o                         
   5  11   8        121.00        139.97         6.51 o                         
   6  11   8          7.30          7.93         2.96 o                         
   7  11   8        195.46        198.29        10.07 o                         
  -7  12   8         37.13         31.31         3.19 o                         
  -6  12   8          6.94         10.19         1.74 o                         
  -5  12   8          3.43          4.12         1.69 o                         
  -4  12   8          6.75          7.68         1.44 o                         
  -3  12   8          1.04         -0.84         1.22 o                         
  -2  12   8         25.53         18.64         2.41 o                         
  -1  12   8         39.57         36.90         2.18 o                         
   0  12   8        599.39        610.73         8.11 o                         
   1  12   8         98.22         93.14         2.66 o                         
   2  12   8         45.65         46.21         3.69 o                         
   3  12   8          7.46         15.27         2.11 o                         
   4  12   8         10.50         15.69         4.58 o                         
   5  12   8          1.86          1.91         1.39 o                         
   6  12   8          2.17          1.32         2.19 o                         
  -5  13   8         55.57         50.49        10.08 o                         
  -4  13   8          7.20         10.87         2.34 o                         
  -3  13   8         82.09         73.98         3.59 o                         
  -2  13   8         27.89         23.46         1.96 o                         
  -1  13   8         36.76         33.18         2.20 o                         
   0  13   8        100.06         94.99         3.00 o                         
   1  13   8          0.77          1.77         1.04 o                         
   2  13   8          3.95          6.43         2.28 o                         
   3  13   8          8.26          7.34         1.93 o                         
   4  13   8          1.54          3.98         1.57 o                         
  -3  14   8         84.04         72.85         4.45 o                         
  -2  14   8          0.84          0.79         1.73 o                         
  -1  14   8         24.61         31.20         2.46 o                         
   0  14   8         29.53         29.92         2.00 o                         
   1  14   8         89.93         89.79         3.32 o                         
   2  14   8         34.85         37.72         3.56 o                         
 -11   0   9          1.11         -0.67         2.16 o                         
  -9   0   9        419.78        424.31        10.72 o                         
  -7   0   9        122.53        125.27         4.78 o                         
  -5   0   9          5.27          7.56         1.39 o                         
  -3   0   9         27.18         30.45         1.71 o                         
  -1   0   9       4127.67       3910.64        32.38 o                         
   1   0   9       5045.58       5073.50        55.46 o                         
   3   0   9          9.79         11.49         1.64 o                         
   5   0   9         25.30         21.66         1.59 o                         
   7   0   9        397.70        412.71         7.79 o                         
   9   0   9        353.22        336.08         9.62 o                         
  11   0   9         45.11         44.29         6.16 o                         
 -12   1   9          9.34          6.51         1.89 o                         
 -11   1   9          0.82          0.62         1.52 o                         
 -10   1   9       1320.46       1341.67        15.81 o                         
  -9   1   9        357.37        368.70         7.10 o                         
  -8   1   9       1104.44       1118.87        12.69 o                         
  -7   1   9        128.04        126.38         3.57 o                         
  -6   1   9         21.08         22.37         1.35 o                         
  -5   1   9          7.31          7.70         0.85 o                         
  -4   1   9         36.19         38.76         1.39 o                         
  -3   1   9         40.84         39.77         1.29 o                         
  -2   1   9        743.05        739.29         5.97 o                         
  -1   1   9       2014.46       2034.98        12.18 o                         
   0   1   9        785.87        801.95         6.13 o                         
   1   1   9        403.30        420.58         4.56 o                         
   2   1   9          3.50          6.01         0.50 o                         
   3   1   9        922.01        862.64         7.05 o                         
   4   1   9        378.67        381.55         4.26 o                         
   5   1   9         96.33         95.72         2.80 o                         
   6   1   9        291.30        308.98         5.19 o                         
   7   1   9        557.83        560.00         7.77 o                         
   8   1   9        649.10        678.33         8.50 o                         
   9   1   9        430.82        430.81         7.33 o                         
  10   1   9         36.35         38.76         2.43 o                         
  11   1   9         19.10         19.79         3.09 o                         
 -12   2   9         99.50        100.50         6.79 o                         
 -11   2   9        149.98        148.40         4.77 o                         
 -10   2   9         89.09         94.48         4.17 o                         
  -9   2   9         68.42         77.77         3.84 o                         
  -8   2   9        528.66        546.26         8.53 o                         
  -7   2   9        279.04        277.88         5.11 o                         
  -6   2   9         64.47         71.77         2.33 o                         
  -5   2   9          5.89          3.87         0.74 o                         
  -4   2   9         23.69         38.31         1.41 o                         
  -3   2   9         41.55         40.45         1.31 o                         
  -2   2   9        432.37        416.45         3.98 o                         
  -1   2   9        948.99        973.84         7.55 o                         
   0   2   9        719.54        738.07         6.08 o                         
   1   2   9        271.12        286.46         3.53 o                         
   2   2   9        504.71        486.49         4.76 o                         
   3   2   9        544.79        549.58         5.87 o                         
   4   2   9          6.48          5.50         0.81 o                         
   5   2   9        457.64        463.19         5.97 o                         
   6   2   9        426.58        398.96         5.56 o                         
   7   2   9        467.68        461.92         6.54 o                         
   8   2   9        122.24        119.86         3.64 o                         
   9   2   9        103.89        114.19         3.51 o                         
  10   2   9        168.07        164.82         5.51 o                         
  11   2   9         16.71         18.31         3.11 o                         
 -11   3   9         41.60         35.80         3.00 o                         
 -10   3   9         11.76         16.09         2.20 o                         
  -9   3   9        280.05        291.89         6.66 o                         
  -8   3   9        361.63        364.61         6.68 o                         
  -7   3   9        956.01        937.67        10.38 o                         
  -6   3   9          9.13          8.52         1.15 o                         
  -5   3   9          6.52          3.45         0.90 o                         
  -4   3   9         75.15         75.76         1.80 o                         
  -3   3   9         37.62         63.47         1.58 o                         
  -2   3   9        470.69        407.24         4.08 o                         
  -1   3   9        120.96        111.22         1.98 o                         
   0   3   9        124.28        141.01         2.28 o                         
   1   3   9         10.00          9.94         0.70 o                         
   2   3   9          4.20         12.01         1.24 o                         
   3   3   9        102.47        104.21         2.11 o                         
   4   3   9        128.61        163.85         2.13 o                         
   5   3   9         52.06         83.45         2.07 o                         
   6   3   9        446.30        427.76         5.59 o                         
   7   3   9         60.07         59.39         2.35 o                         
   8   3   9         29.08         34.35         2.61 o                         
   9   3   9          7.64          5.62         2.43 o                         
  10   3   9         81.20         73.35         3.67 o                         
  11   3   9          2.18          4.91         6.20 o                         
 -11   4   9        542.07        538.98         9.17 o                         
 -10   4   9         57.64         48.43         3.02 o                         
  -9   4   9         45.37         52.36         3.27 o                         
  -8   4   9        288.97        302.42         6.14 o                         
  -7   4   9        159.10        169.21         4.00 o                         
  -6   4   9         66.51         78.72         2.71 o                         
  -5   4   9       1424.20       1435.44        11.04 o                         
  -4   4   9        462.68        455.53         4.70 o                         
  -3   4   9         13.85         19.81         1.17 o                         
  -2   4   9         43.06         41.72         1.48 o                         
  -1   4   9         68.20         81.27         1.92 o                         
   0   4   9        588.37        539.77         5.18 o                         
   1   4   9        134.67        139.31         2.33 o                         
   2   4   9        160.36        169.46         2.48 o                         
   3   4   9         23.19         25.84         0.90 o                         
   4   4   9        533.93        505.40         4.61 o                         
   5   4   9        157.79        170.09         3.34 o                         
   6   4   9        152.78        146.93         3.48 o                         
   7   4   9        323.71        308.44         4.97 o                         
   8   4   9         41.38         40.61         2.42 o                         
   9   4   9         17.97         17.56         1.90 o                         
  10   4   9         20.30         24.59         3.13 o                         
 -11   5   9         42.46         40.33         3.45 o                         
 -10   5   9         29.94         25.90         2.42 o                         
  -9   5   9         16.78         18.97         2.19 o                         
  -8   5   9        121.74        123.93         3.89 o                         
  -7   5   9         52.54         54.26         2.74 o                         
  -6   5   9        280.42        288.83         5.05 o                         
  -5   5   9        964.37        998.39        12.83 o                         
  -4   5   9         14.20         11.32         1.05 o                         
  -3   5   9         75.03         72.63         1.92 o                         
  -2   5   9         78.40         76.04         1.89 o                         
  -1   5   9        628.64        644.48         6.44 o                         
   0   5   9          0.71          2.01         0.70 o                         
   1   5   9        358.68        327.33         3.72 o                         
   2   5   9         48.24         53.55         1.36 o                         
   3   5   9        507.52        495.68         4.06 o                         
   4   5   9        219.50        223.97         4.79 o                         
   5   5   9         98.83         75.76         3.03 o                         
   6   5   9        265.86        244.74         6.33 o                         
   7   5   9        571.48        595.67        10.16 o                         
   8   5   9          5.08          6.90         1.69 o                         
   9   5   9         68.83         60.52         5.77 o                         
  10   5   9         12.26          4.63         3.16 o                         
 -11   6   9          8.86          8.16         2.93 o                         
 -10   6   9         11.63          9.04         1.90 o                         
  -9   6   9         37.72         40.38         3.01 o                         
  -8   6   9        108.13        122.07         3.98 o                         
  -7   6   9         50.80         53.31         2.83 o                         
  -6   6   9          6.09          5.90         1.20 o                         
  -5   6   9         23.26         20.24         1.68 o                         
  -4   6   9        206.97        229.65         3.66 o                         
  -3   6   9        307.74        311.04         4.60 o                         
  -2   6   9         15.55         17.80         1.25 o                         
  -1   6   9        151.86        150.57         2.73 o                         
   0   6   9         13.20          8.23         0.82 o                         
   1   6   9          2.04          3.48         0.73 o                         
   2   6   9        626.54        653.48         6.06 o                         
   3   6   9          0.47          0.83         0.76 o                         
   4   6   9          0.17          6.44         1.30 o                         
   5   6   9        181.15        185.28         5.20 o                         
   6   6   9         84.74         94.54         3.81 o                         
   7   6   9          0.30          5.57         1.71 o                         
   8   6   9        116.35        121.35         5.26 o                         
   9   6   9         37.66         50.38         3.30 o                         
  10   6   9         45.24         42.56         4.38 o                         
 -10   7   9         24.01         24.12         2.49 o                         
  -9   7   9         63.64         65.81         3.50 o                         
  -8   7   9         40.07         41.41         2.59 o                         
  -7   7   9         11.78         11.62         1.64 o                         
  -6   7   9         18.23         18.37         1.74 o                         
  -5   7   9        462.69        470.31         6.27 o                         
  -4   7   9        876.77        882.70         8.89 o                         
  -3   7   9        786.10        786.38         8.22 o                         
  -2   7   9         52.55         56.86         2.03 o                         
  -1   7   9         60.97         54.21         1.87 o                         
   0   7   9        149.52        154.49         2.78 o                         
   1   7   9         57.04         49.83         1.60 o                         
   2   7   9         51.94         79.39         2.86 o                         
   3   7   9        131.38        133.78         3.34 o                         
   4   7   9         14.57         25.18         2.29 o                         
   5   7   9         11.87         18.29         2.18 o                         
   6   7   9        104.73        116.23         5.81 o                         
   7   7   9          9.38          4.55         2.23 o                         
   8   7   9         93.98         73.53         4.85 o                         
   9   7   9        239.45        266.88        11.28 o                         
 -10   8   9         51.26         48.39         3.39 o                         
  -9   8   9        138.53        140.24         4.33 o                         
  -8   8   9          1.42         -0.35         1.27 o                         
  -7   8   9         73.07         78.34         3.06 o                         
  -6   8   9         10.31          9.30         1.52 o                         
  -5   8   9        435.25        443.84         7.17 o                         
  -4   8   9        312.90        326.22         5.35 o                         
  -3   8   9        276.89        289.49         5.14 o                         
  -2   8   9       1043.83       1056.39        10.37 o                         
  -1   8   9         12.81         15.93         1.37 o                         
   0   8   9         66.45         64.33         2.21 o                         
   1   8   9         18.66         17.03         1.07 o                         
   2   8   9        241.17        230.08         3.85 o                         
   3   8   9        634.41        639.11         8.30 o                         
   4   8   9         94.34        114.97         6.46 o                         
   5   8   9         24.05         33.96         5.61 o                         
   6   8   9         37.03         43.36         4.09 o                         
   7   8   9        106.80        104.09         5.81 o                         
   8   8   9        176.05        184.39         6.82 o                         
   9   8   9          8.77         14.24         2.53 o                         
  -9   9   9          0.46         -2.80         3.62 o                         
  -8   9   9         15.25         14.66         2.13 o                         
  -7   9   9         40.02         44.32         2.83 o                         
  -6   9   9         90.07         93.72         3.26 o                         
  -5   9   9        103.45         98.74         3.18 o                         
  -4   9   9        891.31        901.64         9.06 o                         
  -3   9   9        114.78        117.37         3.43 o                         
  -2   9   9        307.92        306.44         5.16 o                         
  -1   9   9        517.85        509.92         6.38 o                         
   0   9   9         33.49         46.07         1.83 o                         
   1   9   9        305.49        312.83         5.29 o                         
   2   9   9        305.47        305.22         4.46 o                         
   3   9   9        501.75        551.65         8.81 o                         
   4   9   9        218.48        220.26         7.65 o                         
   5   9   9        157.70        159.74         6.63 o                         
   6   9   9         21.14         23.79         3.09 o                         
   7   9   9          9.18          6.78         2.41 o                         
   8   9   9         13.39         13.89         2.81 o                         
  -8  10   9          5.38          6.98         2.24 o                         
  -7  10   9         11.94         10.99         2.10 o                         
  -6  10   9        184.30        185.32         4.72 o                         
  -5  10   9          0.16          1.71         1.17 o                         
  -4  10   9        573.90        615.85        10.30 o                         
  -3  10   9         62.23         74.65         2.90 o                         
  -2  10   9        310.74        325.72         5.95 o                         
  -1  10   9        148.36        149.59         3.63 o                         
   0  10   9        447.51        455.55         6.22 o                         
   1  10   9        126.99        113.42         4.02 o                         
   2  10   9         95.62        107.73         3.90 o                         
   3  10   9         59.45         58.65         3.02 o                         
   4  10   9          5.68          5.74         2.27 o                         
   5  10   9        143.32        143.20         6.51 o                         
   6  10   9        334.97        375.73        10.35 o                         
   7  10   9          5.58          3.31         2.57 o                         
  -7  11   9          1.75          1.50         1.56 o                         
  -6  11   9          7.82          6.02         3.23 o                         
  -5  11   9          3.43          6.57         1.70 o                         
  -4  11   9        247.61        230.85         4.84 o                         
  -3  11   9        117.04        109.53         4.17 o                         
  -2  11   9         10.17         15.29         1.75 o                         
  -1  11   9       1521.93       1538.91        18.57 o                         
   0  11   9         94.40         94.38         3.41 o                         
   1  11   9        388.11        401.92         5.70 o                         
   2  11   9          3.60          1.11         1.60 o                         
   3  11   9        270.70        287.97         7.58 o                         
   4  11   9         36.57         47.86         3.85 o                         
   5  11   9         41.00         32.23         3.83 o                         
   6  11   9         32.44         30.71         3.92 o                         
  -5  12   9          1.16          4.47         1.80 o                         
  -4  12   9          0.34         -1.42         1.42 o                         
  -3  12   9         59.36         56.66         2.83 o                         
  -2  12   9         10.08         10.05         2.00 o                         
  -1  12   9          2.27         -0.55         2.19 o                         
   0  12   9        165.00        170.49         3.71 o                         
   1  12   9        135.88        143.86         3.12 o                         
   2  12   9         17.53         14.71         2.58 o                         
   3  12   9        109.02        108.24         5.60 o                         
   4  12   9         21.03         19.11         2.36 o                         
   5  12   9        310.43        314.15         6.71 o                         
  -4  13   9          2.04          1.63         3.00 o                         
  -3  13   9         68.41         62.02         4.08 o                         
  -2  13   9         10.05         13.71         1.82 o                         
  -1  13   9          8.32         11.23         1.54 o                         
   0  13   9        254.67        233.69         4.79 o                         
   1  13   9        167.75        166.70         4.10 o                         
   2  13   9         22.75         23.69         2.84 o                         
   3  13   9        117.14        119.68         5.02 o                         
   4  13   9         23.98         22.75         2.63 o                         
  -1  14   9         57.61         54.25         3.21 o                         
   0  14   9          0.82          2.12         1.12 o                         
 -10   0  10          4.40          7.99         2.49 o                         
  -8   0  10         87.48         93.30         5.40 o                         
  -6   0  10        310.33        318.73         6.30 o                         
  -4   0  10        244.91        271.73         4.84 o                         
  -2   0  10        249.63        263.84         4.29 o                         
   0   0  10         99.66        114.35         2.60 o                         
   2   0  10         27.58         23.62         2.16 o                         
   4   0  10        266.45        264.77         6.75 o                         
   6   0  10        537.19        552.37         9.52 o                         
   8   0  10          0.86          0.86         1.81 o                         
  10   0  10         76.14         82.14         5.36 o                         
 -11   1  10          0.86          6.22         1.64 o                         
 -10   1  10          7.40          8.12         1.82 o                         
  -9   1  10          1.05          1.71         1.47 o                         
  -8   1  10         60.51         72.74         4.01 o                         
  -7   1  10        341.93        356.88         5.85 o                         
  -6   1  10        116.95        112.08         2.80 o                         
  -5   1  10        355.61        353.46         4.54 o                         
  -4   1  10        119.92        115.94         2.23 o                         
  -3   1  10        409.94        383.23         4.15 o                         
  -2   1  10        566.11        583.58         4.98 o                         
  -1   1  10         16.61         25.43         1.01 o                         
   0   1  10        889.43        932.77         6.74 o                         
   1   1  10       1008.37        953.41         8.42 o                         
   2   1  10          2.35          2.85         0.84 o                         
   3   1  10        371.07        354.48         4.95 o                         
   4   1  10         70.54         66.98         1.90 o                         
   5   1  10        488.18        465.29         6.94 o                         
   6   1  10         52.29         57.44         2.53 o                         
   7   1  10         53.28         55.82         2.14 o                         
   8   1  10        345.97        372.47         6.28 o                         
   9   1  10          2.93          2.44         1.81 o                         
  10   1  10         34.03         35.01         3.72 o                         
 -11   2  10         45.97         44.08         3.15 o                         
 -10   2  10        293.90        307.79         7.15 o                         
  -9   2  10        509.89        520.55         8.65 o                         
  -8   2  10          0.09         -0.07         1.24 o                         
  -7   2  10         24.56         29.16         2.16 o                         
  -6   2  10          0.75          1.75         0.89 o                         
  -5   2  10        554.94        563.75         5.98 o                         
  -4   2  10          1.76          2.90         0.71 o                         
  -3   2  10          5.44          8.35         0.93 o                         
  -2   2  10         33.09         30.62         1.16 o                         
  -1   2  10        306.65        280.38         3.28 o                         
   0   2  10         26.75         28.32         1.33 o                         
   1   2  10        679.27        676.60         6.70 o                         
   2   2  10        186.42        192.26         2.75 o                         
   3   2  10        262.47        264.38         3.61 o                         
   4   2  10         27.46         24.47         1.26 o                         
   5   2  10          6.97          9.14         1.19 o                         
   6   2  10       1233.46       1206.71        15.32 o                         
   7   2  10        264.77        263.18         5.14 o                         
   8   2  10        171.56        166.12         4.39 o                         
   9   2  10         12.69          7.64         2.13 o                         
  10   2  10          3.05          3.40         2.28 o                         
 -11   3  10         41.24         34.52         2.81 o                         
 -10   3  10         31.17         38.76         2.83 o                         
  -9   3  10         14.92         12.99         2.02 o                         
  -8   3  10         39.58         43.08         2.58 o                         
  -7   3  10        515.61        519.42         8.70 o                         
  -6   3  10        191.01        188.19         3.93 o                         
  -5   3  10        189.67        208.84         3.42 o                         
  -4   3  10        514.60        545.06         5.44 o                         
  -3   3  10          7.24          6.28         0.76 o                         
  -2   3  10         45.98         37.26         1.31 o                         
  -1   3  10         11.91          7.55         0.75 o                         
   0   3  10        280.14        288.55         3.65 o                         
   1   3  10        316.31        287.99         3.84 o                         
   2   3  10          1.20          0.35         0.64 o                         
   3   3  10        427.34        424.31         4.90 o                         
   4   3  10        401.41        391.28         4.43 o                         
   5   3  10         32.90         18.92         1.59 o                         
   6   3  10         54.80         53.67         1.97 o                         
   7   3  10          6.28          5.62         1.08 o                         
   8   3  10         11.65         17.71         1.69 o                         
   9   3  10        110.85        111.84         3.45 o                         
  10   3  10         15.40         16.04         2.91 o                         
 -11   4  10         13.45         13.53         2.71 o                         
 -10   4  10          4.14         11.79         1.94 o                         
  -9   4  10         86.83         92.24         3.82 o                         
  -8   4  10        290.59        305.13         6.00 o                         
  -7   4  10        107.23        111.17         3.76 o                         
  -6   4  10        375.36        381.62         6.04 o                         
  -5   4  10        376.76        376.68         4.78 o                         
  -4   4  10         56.84         63.01         1.88 o                         
  -3   4  10          6.90          6.53         0.83 o                         
  -2   4  10        116.89        122.80         2.38 o                         
  -1   4  10        347.22        347.41         4.74 o                         
   0   4  10        137.48        129.49         2.44 o                         
   1   4  10        126.34        119.86         2.24 o                         
   2   4  10        480.19        487.01         4.29 o                         
   3   4  10          2.75          2.75         0.69 o                         
   4   4  10         23.98         33.24         1.27 o                         
   5   4  10        159.31        148.53         2.65 o                         
   6   4  10        216.05        213.15         3.83 o                         
   7   4  10          1.63          1.53         1.12 o                         
   8   4  10         91.32         95.79         3.21 o                         
   9   4  10         15.58         13.31         2.73 o                         
  10   4  10          8.60          9.73         2.45 o                         
 -11   5  10        110.22        109.30         9.79 o                         
 -10   5  10         10.65          7.18         1.86 o                         
  -9   5  10          6.58          5.37         1.66 o                         
  -8   5  10        115.01        114.82         3.83 o                         
  -7   5  10        382.41        384.55         6.67 o                         
  -6   5  10        157.78        172.15         4.24 o                         
  -5   5  10         12.06         15.35         1.42 o                         
  -4   5  10        292.25        276.62         4.09 o                         
  -3   5  10        391.93        382.52         4.99 o                         
  -2   5  10       2114.04       2106.25        15.45 o                         
  -1   5  10        582.93        618.48         6.18 o                         
   0   5  10        232.62        218.93         3.69 o                         
   1   5  10        259.38        251.00         3.31 o                         
   2   5  10        102.05        112.33         2.00 o                         
   3   5  10         30.60         24.90         1.11 o                         
   4   5  10        374.62        361.04         3.78 o                         
   5   5  10        726.78        699.26        10.55 o                         
   6   5  10         71.68         74.96         3.04 o                         
   7   5  10        185.51        205.60         6.37 o                         
   8   5  10          4.92          6.48         2.12 o                         
   9   5  10          0.88         -1.59         1.59 o                         
  10   5  10          0.26          2.49         2.76 o                         
 -10   6  10         10.63         14.27         1.94 o                         
  -9   6  10          0.38          1.29         1.53 o                         
  -8   6  10         45.13         42.46         2.85 o                         
  -7   6  10          8.95          8.87         1.73 o                         
  -6   6  10        213.61        206.63         4.74 o                         
  -5   6  10        229.51        235.65         4.63 o                         
  -4   6  10         12.27         15.75         1.29 o                         
  -3   6  10         13.02         14.22         1.44 o                         
  -2   6  10        134.50        126.41         2.86 o                         
  -1   6  10          9.43          6.88         0.98 o                         
   0   6  10         58.60         49.73         2.09 o                         
   1   6  10        378.25        375.03         4.69 o                         
   2   6  10          6.57          6.98         0.73 o                         
   3   6  10         15.08         40.25         1.72 o                         
   4   6  10          2.09          7.38         1.16 o                         
   5   6  10        387.29        363.33         7.31 o                         
   6   6  10          3.44          2.81         1.36 o                         
   7   6  10         81.36         80.17         4.03 o                         
   8   6  10         56.18         57.35         3.96 o                         
   9   6  10         69.12         75.80         4.61 o                         
 -10   7  10        111.50        114.52         4.40 o                         
  -9   7  10         88.79         92.43         3.90 o                         
  -8   7  10          1.08          3.46         1.47 o                         
  -7   7  10         55.65         52.75         2.88 o                         
  -6   7  10        230.38        231.22         4.66 o                         
  -5   7  10        684.85        683.66         8.08 o                         
  -4   7  10        419.00        414.86         5.67 o                         
  -3   7  10       1157.40       1138.88         9.90 o                         
  -2   7  10         94.67        100.34         2.74 o                         
  -1   7  10        387.51        422.87         5.41 o                         
   0   7  10         78.82         82.86         2.18 o                         
   1   7  10          0.74          0.15         0.81 o                         
   2   7  10          9.61          7.25         0.96 o                         
   3   7  10        138.85        149.43         3.22 o                         
   4   7  10        227.31        211.87         4.64 o                         
   5   7  10        169.10        173.05         5.23 o                         
   6   7  10          0.00          1.84         1.64 o                         
   7   7  10        129.70        134.67         5.58 o                         
   8   7  10         33.63         31.84         3.36 o                         
   9   7  10          7.94          7.86         2.25 o                         
  -9   8  10         55.67         56.39         3.40 o                         
  -8   8  10          3.60          6.95         1.72 o                         
  -7   8  10        131.73        129.95         4.06 o                         
  -6   8  10        296.26        296.31         5.60 o                         
  -5   8  10         62.95         79.50         2.90 o                         
  -4   8  10          1.71          2.47         1.00 o                         
  -3   8  10          3.54          2.68         1.09 o                         
  -2   8  10         34.48         34.32         1.96 o                         
  -1   8  10          4.68          4.16         1.07 o                         
   0   8  10       1325.91       1291.78        12.27 o                         
   1   8  10         29.41         24.31         1.31 o                         
   2   8  10         19.23         10.17         1.10 o                         
   3   8  10         41.23         43.04         2.30 o                         
   4   8  10        307.46        309.06         6.70 o                         
   5   8  10          9.52         13.21         3.56 o                         
   6   8  10          5.37          6.37         1.95 o                         
   7   8  10          5.44         10.75         3.32 o                         
   8   8  10          7.66         13.05         2.55 o                         
  -8   9  10        247.68        247.24         7.13 o                         
  -7   9  10          0.95          1.44         1.53 o                         
  -6   9  10          2.89          4.67         1.80 o                         
  -5   9  10          8.39          5.10         1.22 o                         
  -4   9  10          0.66          0.83         1.29 o                         
  -3   9  10        249.53        243.79         5.35 o                         
  -2   9  10         15.91         11.46         1.39 o                         
  -1   9  10        101.40        102.61         2.99 o                         
   0   9  10          9.16          9.84         1.14 o                         
   1   9  10         72.48         65.48         4.56 o                         
   2   9  10         54.73         40.42         2.29 o                         
   3   9  10       1242.25       1285.25        16.38 o                         
   4   9  10        501.43        523.41         9.12 o                         
   5   9  10        495.41        483.20         8.39 o                         
   6   9  10          1.64          3.67         2.33 o                         
   7   9  10         12.43         12.26         2.77 o                         
   8   9  10         91.07         90.69         5.43 o                         
  -8  10  10        197.74        201.02         7.97 o                         
  -7  10  10        263.24        265.12         6.46 o                         
  -6  10  10         23.51         23.73         1.91 o                         
  -5  10  10          6.70          7.48         1.17 o                         
  -4  10  10        250.78        253.20         5.75 o                         
  -3  10  10        303.07        327.86         6.33 o                         
  -2  10  10          2.02          3.68         1.41 o                         
  -1  10  10         39.95         41.77         2.37 o                         
   0  10  10         11.03          6.01         1.16 o                         
   1  10  10          7.21          7.08         1.18 o                         
   2  10  10        203.26        208.68         5.76 o                         
   3  10  10         32.41         30.92         3.15 o                         
   4  10  10         10.44         12.05         1.72 o                         
   5  10  10         46.16         50.66         4.27 o                         
   6  10  10          1.05          3.28         2.44 o                         
   7  10  10         14.97         18.20         3.06 o                         
  -7  11  10          3.87          3.81         1.87 o                         
  -6  11  10        137.47        137.10         4.01 o                         
  -5  11  10        182.65        193.08         5.07 o                         
  -4  11  10        188.66        186.48         4.82 o                         
  -3  11  10         77.27         66.61         3.03 o                         
  -2  11  10          4.52         -0.10         1.40 o                         
  -1  11  10        137.72        152.81         4.64 o                         
   0  11  10         82.05         83.37         3.73 o                         
   1  11  10        120.41        134.85         2.88 o                         
   2  11  10         45.11         40.59         4.19 o                         
   3  11  10         16.51         15.36         3.31 o                         
   4  11  10         47.50         36.24         2.89 o                         
   5  11  10          6.51          5.47         1.37 o                         
   6  11  10          0.05         -0.24         5.80 o                         
  -5  12  10        170.96        171.34         6.24 o                         
  -4  12  10          7.13          5.33         1.90 o                         
  -3  12  10         36.49         29.93         2.32 o                         
  -2  12  10          3.32          4.10         1.55 o                         
  -1  12  10        211.87        200.28         6.82 o                         
   0  12  10          2.16          2.02         1.16 o                         
   1  12  10          0.93          0.06         0.97 o                         
   2  12  10         79.18         74.55         4.72 o                         
   3  12  10        158.68        171.79         8.83 o                         
   4  12  10         34.24         40.03         2.98 o                         
  -3  13  10         48.57         52.83         3.50 o                         
  -2  13  10         15.16         12.30         2.53 o                         
  -1  13  10         21.08         21.85         1.99 o                         
   0  13  10        587.06        579.65         8.03 o                         
   1  13  10          5.21          4.40         1.19 o                         
   2  13  10          0.92         -1.54         1.54 o                         
 -11   0  11         92.17         87.11         5.42 o                         
  -9   0  11         13.94          5.22         3.76 o                         
  -7   0  11        412.62        387.70         9.27 o                         
  -5   0  11         23.19         24.36         2.15 o                         
  -3   0  11        396.97        408.78         6.05 o                         
  -1   0  11         19.05         23.22         1.39 o                         
   1   0  11         23.01         38.64         3.12 o                         
   3   0  11         62.31         75.58         3.79 o                         
   5   0  11        725.01        704.20        12.68 o                         
   7   0  11        331.63        332.18         7.12 o                         
   9   0  11        635.34        641.38        19.14 o                         
 -11   1  11          8.54          5.04         1.80 o                         
 -10   1  11         72.63         78.04         3.76 o                         
  -9   1  11         30.69         28.99         2.57 o                         
  -8   1  11          0.59          1.54         1.21 o                         
  -7   1  11        228.66        243.85         5.40 o                         
  -6   1  11        235.52        245.20         4.51 o                         
  -5   1  11         28.02         32.91         1.64 o                         
  -4   1  11          1.87          3.02         0.78 o                         
  -3   1  11          8.93          8.37         0.88 o                         
  -2   1  11        446.52        483.36         4.70 o                         
  -1   1  11       1745.69       1822.36        11.96 o                         
   0   1  11         71.24         69.58         1.76 o                         
   1   1  11        838.03        814.78         7.10 o                         
   2   1  11       2181.14       2178.84        18.57 o                         
   3   1  11       1006.63       1029.35        10.06 o                         
   4   1  11        110.53        120.08         3.16 o                         
   5   1  11         35.00         39.22         2.42 o                         
   6   1  11          3.10          2.26         1.23 o                         
   7   1  11        205.39        218.29         4.95 o                         
   8   1  11         51.82         52.25         3.43 o                         
   9   1  11          5.80          4.49         2.01 o                         
  10   1  11         20.43         -4.81         5.54 o                         
 -11   2  11          4.98          2.99         1.69 o                         
 -10   2  11         29.14         27.87         2.55 o                         
  -9   2  11        250.02        239.97         5.90 o                         
  -8   2  11        161.17        157.69         4.73 o                         
  -7   2  11         55.60         55.10         2.83 o                         
  -6   2  11        433.08        426.78         6.17 o                         
  -5   2  11       1186.32       1160.65        10.48 o                         
  -4   2  11        186.71        185.20         3.03 o                         
  -3   2  11         31.45         33.64         1.34 o                         
  -2   2  11         23.75         16.90         1.02 o                         
  -1   2  11        483.75        458.02         4.59 o                         
   0   2  11        155.41        132.23         2.34 o                         
   1   2  11        471.84        469.87         5.21 o                         
   2   2  11         14.23         15.08         1.12 o                         
   3   2  11        282.02        270.66         3.33 o                         
   4   2  11       2135.84       2100.21        16.56 o                         
   5   2  11        250.25        259.38         4.66 o                         
   6   2  11        200.91        190.25         4.53 o                         
   7   2  11          1.14          0.64         1.52 o                         
   8   2  11         37.88         39.10         2.46 o                         
   9   2  11         37.11         37.97         2.37 o                         
  10   2  11         13.28         13.06         2.59 o                         
 -11   3  11          3.37          6.39         2.31 o                         
 -10   3  11         13.49         10.36         2.13 o                         
  -9   3  11         86.67         84.84         3.80 o                         
  -8   3  11          0.45          2.54         1.41 o                         
  -7   3  11          8.87          6.01         1.51 o                         
  -6   3  11        470.84        486.34         7.12 o                         
  -5   3  11        256.78        244.97         3.85 o                         
  -4   3  11         38.79         47.17         1.93 o                         
  -3   3  11         96.18         97.29         2.27 o                         
  -2   3  11       1149.58       1140.94         8.74 o                         
  -1   3  11        356.56        365.80         4.14 o                         
   0   3  11        349.18        330.66         3.97 o                         
   1   3  11        186.75        190.27         3.20 o                         
   2   3  11        852.67        837.01         8.01 o                         
   3   3  11          0.58          0.51         0.79 o                         
   4   3  11        140.90        134.86         2.55 o                         
   5   3  11         82.61         80.26         2.58 o                         
   6   3  11          0.32          1.21         1.11 o                         
   7   3  11         94.04         97.99         3.46 o                         
   8   3  11         12.50         14.95         1.50 o                         
   9   3  11        106.97        105.33         4.58 o                         
  10   3  11         63.87         65.29         4.11 o                         
 -10   4  11         46.49         46.34         3.12 o                         
  -9   4  11          0.28          2.43         1.44 o                         
  -8   4  11          0.06         -1.15         1.15 o                         
  -7   4  11         55.09         58.01         2.91 o                         
  -6   4  11        258.76        270.93         5.15 o                         
  -5   4  11        285.96        282.51         4.47 o                         
  -4   4  11         83.83         87.37         2.41 o                         
  -3   4  11         24.01         21.30         1.22 o                         
  -2   4  11         39.18         39.14         1.59 o                         
  -1   4  11        479.07        427.44         5.94 o                         
   0   4  11         93.90         89.46         2.06 o                         
   1   4  11        390.13        363.70         4.13 o                         
   2   4  11         19.75         25.16         1.34 o                         
   3   4  11         13.82         20.57         1.24 o                         
   4   4  11         10.19          4.93         1.39 o                         
   5   4  11       1123.70       1097.61        12.05 o                         
   6   4  11         21.64         22.26         1.79 o                         
   7   4  11         33.79         40.15         1.92 o                         
   8   4  11        127.04        120.34         5.72 o                         
   9   4  11         79.95         76.54         4.74 o                         
 -10   5  11         71.54         63.67         3.62 o                         
  -9   5  11         32.45         33.85         2.90 o                         
  -8   5  11         27.46         24.33         2.33 o                         
  -7   5  11          9.52         13.03         1.88 o                         
  -6   5  11        125.77        137.80         3.74 o                         
  -5   5  11         26.64         30.73         1.75 o                         
  -4   5  11         26.57         27.14         1.54 o                         
  -3   5  11        881.85        891.78         8.06 o                         
  -2   5  11         37.81         47.05         1.90 o                         
  -1   5  11       1311.91       1240.59        10.54 o                         
   0   5  11        663.28        680.48         7.11 o                         
   1   5  11        230.28        208.32         3.23 o                         
   2   5  11         35.20         30.67         1.03 o                         
   3   5  11          3.67         15.44         1.06 o                         
   4   5  11          3.55          8.48         1.00 o                         
   5   5  11        430.45        440.48         5.51 o                         
   6   5  11         32.84         26.34         1.73 o                         
   7   5  11          8.58          9.88         1.50 o                         
   8   5  11        223.79        232.81         5.71 o                         
   9   5  11        183.97        198.55        15.89 o                         
 -10   6  11          7.95          5.50         2.26 o                         
  -9   6  11          0.44          2.08         1.54 o                         
  -8   6  11        172.39        164.26         5.31 o                         
  -7   6  11          8.45          9.61         1.98 o                         
  -6   6  11         42.08         45.80         2.65 o                         
  -5   6  11        700.55        705.57         9.31 o                         
  -4   6  11        108.61        105.56         2.89 o                         
  -3   6  11       1024.23       1032.96        11.21 o                         
  -2   6  11        401.67        387.05         5.36 o                         
  -1   6  11         39.23         38.55         1.89 o                         
   0   6  11        286.27        275.81         4.36 o                         
   1   6  11         48.81         49.77         2.15 o                         
   2   6  11        201.37        188.17         2.73 o                         
   3   6  11         81.71         69.70         1.69 o                         
   4   6  11         89.70         86.39         2.27 o                         
   5   6  11        148.75        134.13         3.12 o                         
   6   6  11        108.23         98.68         3.18 o                         
   7   6  11        168.77        183.58         6.51 o                         
   8   6  11         46.29         44.35         3.38 o                         
   9   6  11          3.02          0.44         2.08 o                         
  -9   7  11          0.22         -0.99         1.51 o                         
  -8   7  11        101.26        111.24         4.09 o                         
  -7   7  11        110.16        124.20         4.02 o                         
  -6   7  11        112.10        129.23         3.88 o                         
  -5   7  11         40.46         41.40         2.64 o                         
  -4   7  11        279.90        288.36         5.00 o                         
  -3   7  11         42.24         44.94         2.34 o                         
  -2   7  11        107.41        116.57         3.03 o                         
  -1   7  11         44.08         38.17         2.08 o                         
   0   7  11         33.96         30.70         1.71 o                         
   1   7  11          0.26          0.75         0.72 o                         
   2   7  11         86.63         83.00         1.87 o                         
   3   7  11        179.98        148.61         2.81 o                         
   4   7  11         47.65         45.19         2.36 o                         
   5   7  11          0.13          1.80         1.22 o                         
   6   7  11         27.43         29.17         2.07 o                         
   7   7  11        305.06        308.86         8.27 o                         
   8   7  11          1.98          0.36         1.90 o                         
  -9   8  11        557.49        549.92        16.22 o                         
  -8   8  11         24.78         21.97         2.29 o                         
  -7   8  11          1.56          0.69         1.64 o                         
  -6   8  11        108.89        108.58         3.68 o                         
  -5   8  11        320.80        317.98         5.69 o                         
  -4   8  11       1469.51       1482.87        14.76 o                         
  -3   8  11         15.23         24.61         1.79 o                         
  -2   8  11         65.76         70.88         2.63 o                         
  -1   8  11          4.58          4.32         1.15 o                         
   0   8  11        349.63        348.86         5.49 o                         
   1   8  11         26.58         35.64         1.60 o                         
   2   8  11         81.24         86.43         2.51 o                         
   3   8  11        381.19        375.19         6.25 o                         
   4   8  11        401.72        375.63         6.63 o                         
   5   8  11          4.24          1.60         1.37 o                         
   6   8  11         27.10         23.86         2.77 o                         
   7   8  11        131.01        145.85        10.01 o                         
   8   8  11        250.64        245.33         7.77 o                         
  -8   9  11        102.69         94.73         4.84 o                         
  -7   9  11          0.00          1.13         1.63 o                         
  -6   9  11        732.04        729.01        10.90 o                         
  -5   9  11          0.59         -0.84         1.18 o                         
  -4   9  11        781.23        810.83        11.77 o                         
  -3   9  11          2.63          2.65         1.25 o                         
  -2   9  11         72.43         76.88         3.01 o                         
  -1   9  11         57.35         59.07         2.48 o                         
   0   9  11         48.78         47.72         2.19 o                         
   1   9  11          9.21          9.53         1.15 o                         
   2   9  11        138.06        145.59         3.84 o                         
   3   9  11        245.60        256.96         5.68 o                         
   4   9  11        452.11        492.24         8.35 o                         
   5   9  11         21.56         22.76         3.09 o                         
   6   9  11         60.20         69.19         5.78 o                         
   7   9  11         10.69          5.43         2.94 o                         
  -7  10  11          2.82         -0.22         1.62 o                         
  -6  10  11        139.38        149.80         4.64 o                         
  -5  10  11        402.23        368.37         6.97 o                         
  -4  10  11        260.53        279.24         5.75 o                         
  -3  10  11        261.01        271.20         5.81 o                         
  -2  10  11        186.71        176.55         4.47 o                         
  -1  10  11         20.88         18.13         1.66 o                         
   0  10  11         45.95         46.62         2.31 o                         
   1  10  11          0.66         -0.81         1.14 o                         
   2  10  11        120.96        103.81         4.06 o                         
   3  10  11        184.87        176.90         5.20 o                         
   4  10  11         26.00         36.93         2.92 o                         
   5  10  11        315.23        313.61         7.30 o                         
   6  10  11         21.54         21.74         2.24 o                         
  -6  11  11          6.28          6.85         2.31 o                         
  -5  11  11        745.92        745.47        15.21 o                         
  -4  11  11         84.98         90.79         3.58 o                         
  -3  11  11          7.15          6.54         1.76 o                         
  -2  11  11         46.45         51.72         3.55 o                         
  -1  11  11         75.12         80.03         3.92 o                         
   0  11  11          8.22         13.41         1.82 o                         
   1  11  11         62.04         63.20         2.43 o                         
   2  11  11         32.14         41.35         3.46 o                         
   3  11  11        153.03        142.53         6.78 o                         
   4  11  11        136.76        136.08         4.76 o                         
   5  11  11          7.92          2.83         3.87 o                         
  -4  12  11         21.05         12.16         3.34 o                         
  -3  12  11         33.43         38.86         3.48 o                         
  -2  12  11         28.96         31.17         2.51 o                         
  -1  12  11          0.06          1.58         1.90 o                         
   0  12  11        345.10        342.29         5.86 o                         
   1  12  11         16.44         18.98         1.41 o                         
   2  12  11        112.20        115.67         4.83 o                         
   3  12  11          0.00          2.64         2.08 o                         
  -1  13  11         28.64         20.22         2.31 o                         
   0  13  11        119.38        120.59         3.23 o                         
 -10   0  12          0.96          0.72         2.19 o                         
  -8   0  12        625.86        622.59        13.69 o                         
  -6   0  12         79.16         91.08         4.42 o                         
  -4   0  12        799.83        720.28        10.59 o                         
  -2   0  12        853.12        858.71        11.89 o                         
   0   0  12        195.84        187.44         3.61 o                         
   2   0  12       3477.02       3473.58        37.57 o                         
   4   0  12        136.08        157.09         5.61 o                         
   6   0  12        104.38        108.54         5.82 o                         
   8   0  12        720.81        736.91        16.40 o                         
 -10   1  12        136.21        145.47         4.75 o                         
  -9   1  12         70.97         75.31         3.62 o                         
  -8   1  12          1.37          2.54         1.49 o                         
  -7   1  12         22.33         21.63         2.34 o                         
  -6   1  12         66.03         71.72         2.81 o                         
  -5   1  12         29.19         38.37         1.89 o                         
  -4   1  12         99.10         97.21         2.30 o                         
  -3   1  12         19.67         25.87         1.25 o                         
  -2   1  12        213.81        206.20         2.89 o                         
  -1   1  12         15.06         17.77         1.05 o                         
   0   1  12         13.93         14.26         1.08 o                         
   1   1  12       3004.70       2971.78        24.39 o                         
   2   1  12         20.37         19.23         1.63 o                         
   3   1  12       1119.50       1099.65        10.89 o                         
   4   1  12        107.34        104.80         3.08 o                         
   5   1  12        250.27        254.60         5.08 o                         
   6   1  12        272.76        282.63         6.85 o                         
   7   1  12        616.55        607.62        11.03 o                         
   8   1  12        204.15        209.40         8.58 o                         
   9   1  12          3.45          0.90         2.46 o                         
 -10   2  12        323.81        320.28         7.69 o                         
  -9   2  12        553.19        561.73        11.90 o                         
  -8   2  12          3.29          2.24         1.53 o                         
  -7   2  12        217.81        214.21         5.28 o                         
  -6   2  12          9.45          9.74         1.49 o                         
  -5   2  12          1.53          0.11         0.87 o                         
  -4   2  12         59.00         78.28         2.13 o                         
  -3   2  12          6.17          6.45         1.18 o                         
  -2   2  12        812.60        778.35         7.63 o                         
  -1   2  12        590.55        553.16         5.15 o                         
   0   2  12       1827.46       1803.63        14.13 o                         
   1   2  12          0.94          2.74         0.77 o                         
   2   2  12        278.06        282.65         4.00 o                         
   3   2  12        922.91        919.32         9.58 o                         
   4   2  12          6.24         10.09         1.32 o                         
   5   2  12         85.79         94.41         3.16 o                         
   6   2  12          1.88          3.19         1.51 o                         
   7   2  12         11.46         10.77         1.52 o                         
   8   2  12        294.71        281.51        10.73 o                         
   9   2  12          4.52          5.78         3.95 o                         
 -10   3  12         35.05         31.66         2.74 o                         
  -9   3  12          0.23          0.28         1.51 o                         
  -8   3  12         31.82         34.16         2.55 o                         
  -7   3  12         55.79         62.28         3.73 o                         
  -6   3  12          0.83         -1.19         1.19 o                         
  -5   3  12         32.01         30.72         1.78 o                         
  -4   3  12        156.66        151.25         2.98 o                         
  -3   3  12          0.00         -0.08         0.68 o                         
  -2   3  12        741.25        728.74         6.94 o                         
  -1   3  12        486.89        457.83         5.07 o                         
   0   3  12       1176.97       1170.86         9.89 o                         
   1   3  12         32.05         35.08         1.59 o                         
   2   3  12        194.69        187.02         3.15 o                         
   3   3  12        944.66        952.20         9.51 o                         
   4   3  12        358.48        368.76         4.44 o                         
   5   3  12          5.56          4.51         1.05 o                         
   6   3  12         12.74          7.61         1.59 o                         
   7   3  12        131.93        135.77         3.70 o                         
   8   3  12         15.94         15.34         2.26 o                         
   9   3  12         60.91         61.73         7.44 o                         
 -10   4  12          5.56          2.73         1.90 o                         
  -9   4  12          1.94         -1.21         1.57 o                         
  -8   4  12         93.11         89.45         3.61 o                         
  -7   4  12        226.34        239.05         6.28 o                         
  -6   4  12         30.27         28.63         2.09 o                         
  -5   4  12          4.24          3.05         1.09 o                         
  -4   4  12         34.77         33.33         1.78 o                         
  -3   4  12          1.17          2.32         0.80 o                         
  -2   4  12         78.73         88.26         2.51 o                         
  -1   4  12         23.77         17.81         1.66 o                         
   0   4  12        816.93        783.45         7.89 o                         
   1   4  12        291.97        289.02         4.84 o                         
   2   4  12          1.75          1.13         0.82 o                         
   3   4  12        707.89        712.01         7.03 o                         
   4   4  12        893.55        878.78         8.77 o                         
   5   4  12        176.12        183.73         3.72 o                         
   6   4  12          8.99         15.22         1.90 o                         
   7   4  12          2.29         -0.24         1.18 o                         
   8   4  12          0.40         -0.92         1.48 o                         
   9   4  12         71.50         71.36         6.57 o                         
 -10   5  12          6.56          3.63         2.51 o                         
  -9   5  12         15.22         10.82         1.99 o                         
  -8   5  12          5.02          3.61         1.61 o                         
  -7   5  12        130.04        127.25         4.05 o                         
  -6   5  12         64.67         62.46         3.30 o                         
  -5   5  12        305.04        327.99         6.86 o                         
  -4   5  12         30.76         35.97         1.81 o                         
  -3   5  12         74.47         72.44         2.28 o                         
  -2   5  12        851.68        841.91         9.17 o                         
  -1   5  12        477.14        444.86         5.67 o                         
   0   5  12         16.15         20.02         1.27 o                         
   1   5  12          8.18         10.60         0.94 o                         
   2   5  12         30.67         36.92         1.73 o                         
   3   5  12          0.00          0.18         0.74 o                         
   4   5  12         90.72         94.84         2.60 o                         
   5   5  12          9.78          9.15         1.04 o                         
   6   5  12        253.07        266.96         6.50 o                         
   7   5  12          0.84         -1.42         1.42 o                         
   8   5  12          0.03          1.11         1.71 o                         
  -9   6  12         12.63         13.11         2.13 o                         
  -8   6  12        129.83        137.50         4.46 o                         
  -7   6  12         68.48         77.58         3.63 o                         
  -6   6  12        129.26        137.02         3.96 o                         
  -5   6  12         58.21         58.83         2.85 o                         
  -4   6  12          2.19          4.09         1.16 o                         
  -3   6  12        184.39        196.44         3.75 o                         
  -2   6  12         37.34         41.82         2.03 o                         
  -1   6  12        167.53        177.65         3.43 o                         
   0   6  12          1.00          3.09         0.95 o                         
   1   6  12        148.25        160.91         3.10 o                         
   2   6  12        141.63        142.44         2.31 o                         
   3   6  12         89.56         84.72         1.57 o                         
   4   6  12         42.21         35.67         3.06 o                         
   5   6  12          2.13          0.66         1.46 o                         
   6   6  12        270.02        268.83         8.00 o                         
   7   6  12         74.91         73.39         2.59 o                         
   8   6  12        447.85        448.06         9.68 o                         
  -9   7  12         12.22         13.95         2.22 o                         
  -8   7  12          3.96          4.26         1.80 o                         
  -7   7  12        104.04        107.64         4.13 o                         
  -6   7  12         63.28         69.75         3.02 o                         
  -5   7  12        247.69        258.66         5.32 o                         
  -4   7  12        157.71        167.18         4.92 o                         
  -3   7  12        364.84        355.34         6.53 o                         
  -2   7  12          7.71          6.84         1.40 o                         
  -1   7  12        213.73        217.59         4.34 o                         
   0   7  12        397.12        403.74         5.67 o                         
   1   7  12         15.45         16.70         1.23 o                         
   2   7  12         45.58         59.57         1.97 o                         
   3   7  12          0.41          2.10         0.90 o                         
   4   7  12         37.40         36.34         2.27 o                         
   5   7  12         19.81         15.80         1.29 o                         
   6   7  12         61.14         55.87         2.39 o                         
   7   7  12        273.62        268.63         6.18 o                         
  -8   8  12          6.63         15.87         2.47 o                         
  -7   8  12         68.27         83.61         3.81 o                         
  -6   8  12         76.14         75.23         3.25 o                         
  -5   8  12          3.50          5.11         1.47 o                         
  -4   8  12         21.27         21.30         2.22 o                         
  -3   8  12        194.31        197.80         4.72 o                         
  -2   8  12          0.93          0.12         1.10 o                         
  -1   8  12         45.28         45.15         2.18 o                         
   0   8  12         67.19         61.35         2.46 o                         
   1   8  12         78.97         81.24         2.54 o                         
   2   8  12         49.21         47.34         1.93 o                         
   3   8  12        837.02        858.47        12.46 o                         
   4   8  12         78.79         75.29         3.02 o                         
   5   8  12         52.62         50.33         2.46 o                         
   6   8  12         77.23         74.38         3.07 o                         
   7   8  12          1.83          2.33         1.54 o                         
  -7   9  12          9.34          6.95         2.51 o                         
  -6   9  12        427.39        434.71         8.54 o                         
  -5   9  12         91.52         98.12         3.70 o                         
  -4   9  12         36.68         42.64         3.14 o                         
  -3   9  12          1.04          1.31         1.92 o                         
  -2   9  12         78.65         81.81         3.20 o                         
  -1   9  12          2.50          5.58         1.37 o                         
   0   9  12        140.39        166.15         3.71 o                         
   1   9  12          1.86          3.15         0.99 o                         
   2   9  12        194.75        193.61         3.61 o                         
   3   9  12         14.78         12.30         2.18 o                         
   4   9  12          3.21          3.08         2.01 o                         
   5   9  12         78.85         78.34         3.86 o                         
   6   9  12          0.39         -1.51         1.51 o                         
  -6  10  12         15.99         12.76         3.13 o                         
  -5  10  12         27.11         27.82         2.69 o                         
  -4  10  12         81.44         76.45         3.42 o                         
  -3  10  12          0.33          2.21         1.53 o                         
  -2  10  12        164.04        164.90         5.14 o                         
  -1  10  12         31.90         32.25         2.26 o                         
   0  10  12          0.43          0.73         1.48 o                         
   1  10  12          6.04         10.03         1.46 o                         
   2  10  12          8.44          7.93         1.93 o                         
   3  10  12          2.97          4.87         1.56 o                         
   4  10  12        187.20        178.42         5.70 o                         
   5  10  12         12.21         11.37         2.02 o                         
  -5  11  12        162.85        155.90         7.00 o                         
  -4  11  12          1.10          0.09         1.56 o                         
  -3  11  12         58.70         60.42         3.48 o                         
  -2  11  12         73.29         77.17         3.72 o                         
  -1  11  12         39.25         36.51         2.41 o                         
   0  11  12          0.12         -0.24         1.28 o                         
   1  11  12         54.84         59.41         3.16 o                         
   2  11  12          2.61          2.65         1.59 o                         
   3  11  12          3.19          2.76         1.81 o                         
   4  11  12          1.38          2.54         2.29 o                         
  -3  12  12          8.81         13.71         2.30 o                         
  -2  12  12         66.12         66.35         4.16 o                         
  -1  12  12         62.84         52.60         3.34 o                         
   0  12  12         24.64         19.66         2.17 o                         
   1  12  12         40.49         43.79         2.13 o                         
   2  12  12          1.53         -1.11         1.80 o                         
  -9   0  13         90.34         95.86         5.65 o                         
  -7   0  13        124.10        125.11         5.86 o                         
  -5   0  13        597.96        545.24        11.38 o                         
  -3   0  13         60.20         57.60         2.48 o                         
  -1   0  13       3520.17       3490.50        31.21 o                         
   1   0  13       1815.99       1830.36        22.79 o                         
   3   0  13        264.57        266.15         7.42 o                         
   5   0  13        441.95        438.04         9.08 o                         
   7   0  13        721.88        746.74        16.34 o                         
   9   0  13        173.29        170.82        13.78 o                         
 -10   1  13         74.37         61.48         3.66 o                         
  -9   1  13          0.01          0.37         1.65 o                         
  -8   1  13         94.74         96.83         3.90 o                         
  -7   1  13         12.49         13.11         1.97 o                         
  -6   1  13        441.41        432.40         7.12 o                         
  -5   1  13          0.64          0.65         0.93 o                         
  -4   1  13        552.01        522.56         6.06 o                         
  -3   1  13        193.73        163.34         3.09 o                         
  -2   1  13         15.95         20.65         1.18 o                         
  -1   1  13        561.24        564.39         5.33 o                         
   0   1  13        173.58        174.64         3.14 o                         
   1   1  13          0.56          4.03         1.50 o                         
   2   1  13        342.71        342.54         5.85 o                         
   3   1  13          7.01          7.65         1.23 o                         
   4   1  13         21.95         24.45         1.86 o                         
   5   1  13         11.57          7.97         1.46 o                         
   6   1  13        356.23        377.32        11.08 o                         
   7   1  13          5.68          3.23         2.24 o                         
   8   1  13        138.10        125.91         6.45 o                         
   9   1  13        176.81        177.89         9.83 o                         
 -10   2  13        146.53        145.36         5.47 o                         
  -9   2  13         26.01         24.74         2.64 o                         
  -8   2  13        109.13        110.66         5.23 o                         
  -7   2  13         46.24         47.97         2.95 o                         
  -6   2  13        542.98        536.15         8.14 o                         
  -5   2  13        191.66        182.23         3.84 o                         
  -4   2  13        118.93        117.71         2.98 o                         
  -3   2  13        272.68        248.12         4.05 o                         
  -2   2  13         98.55         95.98         2.25 o                         
  -1   2  13         85.63         83.77         2.06 o                         
   0   2  13        660.82        650.48         7.30 o                         
   1   2  13         73.93         70.63         1.81 o                         
   2   2  13         71.31         76.63         2.67 o                         
   3   2  13          3.12          5.67         1.21 o                         
   4   2  13        285.70        302.31         5.10 o                         
   5   2  13        130.82        148.02         4.44 o                         
   6   2  13        296.66        292.51         8.62 o                         
   7   2  13         27.73         19.88         2.40 o                         
   8   2  13         18.38         19.54         3.64 o                         
 -10   3  13         27.84         14.42         5.81 o                         
  -9   3  13        156.01        151.32         4.97 o                         
  -8   3  13        377.06        393.07         7.75 o                         
  -7   3  13         72.07         70.98         3.53 o                         
  -6   3  13          7.41          5.51         1.48 o                         
  -5   3  13         10.10         14.99         1.46 o                         
  -4   3  13         15.16         11.94         1.18 o                         
  -3   3  13        265.17        239.16         3.84 o                         
  -2   3  13        460.12        436.52         4.97 o                         
  -1   3  13        135.44        128.22         3.02 o                         
   0   3  13         97.75         84.30         2.74 o                         
   1   3  13        106.51        103.49         2.75 o                         
   2   3  13         73.75         71.56         1.89 o                         
   3   3  13          8.72          9.18         1.12 o                         
   4   3  13        116.35        115.98         2.20 o                         
   5   3  13         12.17         16.54         1.04 o                         
   6   3  13         55.96         60.04         2.82 o                         
   7   3  13          2.10          4.79         1.68 o                         
   8   3  13         33.95         26.25         5.02 o                         
  -9   4  13         35.24         35.80         2.85 o                         
  -8   4  13         29.91         24.79         2.65 o                         
  -7   4  13          8.99          9.29         1.75 o                         
  -6   4  13        102.39         99.66         3.42 o                         
  -5   4  13         59.68         68.35         3.03 o                         
  -4   4  13        125.86        123.17         3.27 o                         
  -3   4  13         23.38         18.26         1.36 o                         
  -2   4  13         51.34         63.34         2.32 o                         
  -1   4  13        103.46         96.71         2.65 o                         
   0   4  13        101.50        108.73         2.51 o                         
   1   4  13         42.28         39.48         1.99 o                         
   2   4  13          0.43          0.09         0.89 o                         
   3   4  13         58.90         60.03         1.94 o                         
   4   4  13        107.77        112.36         2.50 o                         
   5   4  13          0.06          0.28         1.03 o                         
   6   4  13        223.85        233.98         6.11 o                         
   7   4  13        237.29        240.86         7.89 o                         
   8   4  13         66.54         68.06         4.69 o                         
  -9   5  13        233.76        218.75         6.84 o                         
  -8   5  13         59.93         57.80         3.32 o                         
  -7   5  13         88.89         98.94         3.70 o                         
  -6   5  13          9.96         11.33         1.70 o                         
  -5   5  13         86.74         98.27         3.06 o                         
  -4   5  13          0.61          2.26         1.04 o                         
  -3   5  13         79.63         77.61         2.53 o                         
  -2   5  13       1131.04       1120.32        11.99 o                         
  -1   5  13        200.81        191.14         3.71 o                         
   0   5  13        158.65        149.73         3.05 o                         
   1   5  13         96.33         87.17         2.99 o                         
   2   5  13         55.48         71.18         2.46 o                         
   3   5  13          3.37          3.70         1.06 o                         
   4   5  13        296.94        290.70         4.42 o                         
   5   5  13         98.71        111.94         3.22 o                         
   6   5  13        155.92        155.08         5.09 o                         
   7   5  13         13.22         18.90         2.95 o                         
   8   5  13          6.22          8.98         3.81 o                         
  -9   6  13         58.54         56.73         6.39 o                         
  -8   6  13         35.31         33.27         2.86 o                         
  -7   6  13         38.91         37.75         2.69 o                         
  -6   6  13         30.62         36.74         2.59 o                         
  -5   6  13         11.32          8.21         1.82 o                         
  -4   6  13          5.57          7.99         1.43 o                         
  -3   6  13        145.54        149.42         4.55 o                         
  -2   6  13          1.58          1.82         1.07 o                         
  -1   6  13         64.94         70.10         2.40 o                         
   0   6  13        358.67        340.53         7.67 o                         
   1   6  13          0.64          2.43         0.83 o                         
   2   6  13         16.99         23.13         1.60 o                         
   3   6  13        110.65        109.75         3.00 o                         
   4   6  13        134.53        109.88         3.25 o                         
   5   6  13         73.76         69.92         3.85 o                         
   6   6  13         11.48         12.39         2.58 o                         
   7   6  13        179.11        175.12         6.96 o                         
  -8   7  13          0.27          0.04         1.98 o                         
  -7   7  13          4.49          1.98         1.89 o                         
  -6   7  13         29.22         34.44         2.26 o                         
  -5   7  13        303.62        307.82         5.69 o                         
  -4   7  13         70.39         71.23         2.94 o                         
  -3   7  13         61.56         61.35         2.92 o                         
  -2   7  13          0.06         -0.14         1.06 o                         
  -1   7  13         77.16         71.67         2.84 o                         
   0   7  13        777.01        758.68         8.37 o                         
   1   7  13         57.99         68.76         2.52 o                         
   2   7  13          0.61          0.60         0.73 o                         
   3   7  13        141.35        148.23         2.60 o                         
   4   7  13         41.39         45.84         3.11 o                         
   5   7  13         79.90         76.76         4.06 o                         
   6   7  13        194.79        194.61         7.87 o                         
   7   7  13        165.50        163.83         6.47 o                         
  -7   8  13        119.44        118.40         4.60 o                         
  -6   8  13         16.37         18.05         2.36 o                         
  -5   8  13          6.54          5.70         1.72 o                         
  -4   8  13         40.49         36.45         2.55 o                         
  -3   8  13          0.83          0.87         1.57 o                         
  -2   8  13         12.32          8.76         1.43 o                         
  -1   8  13          7.14          7.09         1.41 o                         
   0   8  13         24.36         29.86         1.74 o                         
   1   8  13          0.10          2.23         1.05 o                         
   2   8  13          0.04          1.67         1.07 o                         
   3   8  13          6.24         10.48         1.19 o                         
   4   8  13        549.20        549.75         9.84 o                         
   5   8  13         27.28         23.62         1.83 o                         
   6   8  13         21.23         26.95         4.56 o                         
  -6   9  13         60.74         55.11         4.14 o                         
  -5   9  13         50.01         41.21         2.84 o                         
  -4   9  13         41.33         43.72         2.94 o                         
  -3   9  13        163.23        166.36         4.78 o                         
  -2   9  13         40.89         46.02         2.72 o                         
  -1   9  13         27.38         25.64         1.84 o                         
   0   9  13          0.41         -0.68         1.13 o                         
   1   9  13         51.41         59.30         2.29 o                         
   2   9  13          1.01          1.87         1.11 o                         
   3   9  13         48.43         44.02         2.90 o                         
   4   9  13         34.40         39.75         3.46 o                         
   5   9  13        209.78        213.13         5.59 o                         
  -5  10  13         71.32         51.36         5.73 o                         
  -4  10  13         44.95         48.82         3.26 o                         
  -3  10  13          2.29         -0.47         1.59 o                         
  -2  10  13         42.68         45.81         2.89 o                         
  -1  10  13          0.34          0.11         1.34 o                         
   0  10  13          1.92          2.10         1.16 o                         
   1  10  13         56.66         58.72         2.58 o                         
   2  10  13        106.68        106.57         3.93 o                         
   3  10  13        135.17        134.99         4.65 o                         
   4  10  13         35.93         26.53         3.03 o                         
  -3  11  13         43.10         36.85         3.75 o                         
  -2  11  13         12.94          9.36         2.29 o                         
  -1  11  13         37.16         44.39         3.26 o                         
   0  11  13         33.05         30.20         2.45 o                         
   1  11  13        100.89        101.09         4.41 o                         
   2  11  13         26.01         25.46         2.52 o                         
  -8   0  14         36.27         29.37         3.58 o                         
  -6   0  14        124.31        118.09         5.21 o                         
  -4   0  14        105.90         87.81         3.71 o                         
  -2   0  14        870.23        897.42        10.43 o                         
   0   0  14        159.97        178.20         5.88 o                         
   2   0  14        100.27        107.33         4.50 o                         
   4   0  14        639.64        642.79        13.12 o                         
   6   0  14        367.60        366.99        13.61 o                         
   8   0  14        257.04        256.36        16.76 o                         
  -9   1  14        348.30        342.70         8.66 o                         
  -8   1  14         15.57         12.35         2.09 o                         
  -7   1  14         45.51         41.19         2.94 o                         
  -6   1  14          0.32          0.26         1.26 o                         
  -5   1  14         31.30         19.13         1.71 o                         
  -4   1  14        298.36        279.63         4.50 o                         
  -3   1  14        113.01         94.83         2.48 o                         
  -2   1  14         20.00         25.00         2.01 o                         
  -1   1  14        167.08        167.20         2.84 o                         
   0   1  14        134.95        131.94         2.79 o                         
   1   1  14          1.58          2.16         1.03 o                         
   2   1  14        216.51        220.94         4.92 o                         
   3   1  14          5.94          5.73         1.34 o                         
   4   1  14        339.98        340.52         6.42 o                         
   5   1  14         85.41         79.62         3.16 o                         
   6   1  14         13.84         11.83         2.85 o                         
   7   1  14         42.25         41.63         3.68 o                         
   8   1  14        174.21        174.93         9.48 o                         
  -9   2  14          6.24          7.63         1.79 o                         
  -8   2  14         27.34         24.93         2.47 o                         
  -7   2  14        210.05        195.82         5.36 o                         
  -6   2  14         49.73         47.58         2.86 o                         
  -5   2  14         57.13         53.48         2.42 o                         
  -4   2  14         66.15         60.71         2.34 o                         
  -3   2  14         71.19         75.84         2.38 o                         
  -2   2  14         42.70         41.51         1.70 o                         
  -1   2  14          1.52          0.90         0.73 o                         
   0   2  14        158.08        164.81         3.54 o                         
   1   2  14         25.72         32.14         2.25 o                         
   2   2  14        682.33        690.52         8.98 o                         
   3   2  14         23.64         30.34         2.12 o                         
   4   2  14        400.24        421.73         6.76 o                         
   5   2  14          0.94         -0.43         1.18 o                         
   6   2  14         18.93         20.08         4.71 o                         
   7   2  14         12.57         10.09         2.55 o                         
   8   2  14         27.05         27.35         3.88 o                         
  -9   3  14         18.33         14.40         2.36 o                         
  -8   3  14        159.53        153.52         5.24 o                         
  -7   3  14         31.54         26.52         2.46 o                         
  -6   3  14          9.90         11.57         1.66 o                         
  -5   3  14         25.63         29.05         1.93 o                         
  -4   3  14          0.18          2.24         1.03 o                         
  -3   3  14         57.86         63.46         2.45 o                         
  -2   3  14        329.12        307.62         4.26 o                         
  -1   3  14        231.59        228.64         3.91 o                         
   0   3  14         44.93         46.73         2.17 o                         
   1   3  14          2.63          1.24         0.76 o                         
   2   3  14         42.80         41.50         1.35 o                         
   3   3  14         25.02         28.97         2.02 o                         
   4   3  14          7.98          5.22         1.36 o                         
   5   3  14         23.08         27.39         2.04 o                         
   6   3  14         16.62         14.89         2.06 o                         
   7   3  14          1.15          0.18         5.53 o                         
   8   3  14         56.32         56.35         5.43 o                         
  -9   4  14         83.51         80.35         4.28 o                         
  -8   4  14          6.55          8.24         1.91 o                         
  -7   4  14          8.00          4.80         1.59 o                         
  -6   4  14          4.91         10.89         1.74 o                         
  -5   4  14         15.41         13.60         1.81 o                         
  -4   4  14         88.63         81.92         2.87 o                         
  -3   4  14          7.55          9.59         1.29 o                         
  -2   4  14        263.82        242.70         4.42 o                         
  -1   4  14        373.13        374.48         5.55 o                         
   0   4  14         25.10         29.28         1.86 o                         
   1   4  14         17.88         21.16         1.59 o                         
   2   4  14         28.34         25.36         1.53 o                         
   3   4  14        987.01        999.22         9.71 o                         
   4   4  14          1.35          0.58         1.60 o                         
   5   4  14        129.49        128.69         2.72 o                         
   6   4  14         52.03         62.58         2.08 o                         
   7   4  14         22.24         30.11         3.43 o                         
  -8   5  14        127.17        126.19         4.94 o                         
  -7   5  14          4.98          3.92         1.58 o                         
  -6   5  14         57.88         52.57         3.74 o                         
  -5   5  14          2.26          2.29         1.32 o                         
  -4   5  14        153.35        156.72         3.46 o                         
  -3   5  14         22.55         25.16         1.86 o                         
  -2   5  14         77.40         69.18         3.00 o                         
  -1   5  14         35.83         29.51         1.78 o                         
   0   5  14         53.13         55.83         1.98 o                         
   1   5  14        119.63        121.46         3.51 o                         
   2   5  14         48.14         46.26         1.93 o                         
   3   5  14         31.94         36.69         1.70 o                         
   4   5  14          5.92          7.26         2.02 o                         
   5   5  14        235.41        250.24         5.06 o                         
   6   5  14          1.06         -1.76         1.76 o                         
   7   5  14          2.22          8.10         2.77 o                         
  -8   6  14          6.10          6.77         2.04 o                         
  -7   6  14          4.32          6.73         1.84 o                         
  -6   6  14         10.86         12.62         2.02 o                         
  -5   6  14          3.64          5.07         1.59 o                         
  -4   6  14          0.13          0.95         1.17 o                         
  -3   6  14         18.93         20.15         2.09 o                         
  -2   6  14         64.57         67.08         2.62 o                         
  -1   6  14          0.04          0.07         0.97 o                         
   0   6  14          0.20         -0.04         0.90 o                         
   1   6  14          1.53         -0.21         1.28 o                         
   2   6  14          0.11         -0.29         0.92 o                         
   3   6  14          6.50          8.07         1.62 o                         
   4   6  14          4.88          4.22         1.15 o                         
   5   6  14        221.65        218.67         6.34 o                         
   6   6  14        112.79        117.79         5.82 o                         
  -7   7  14         29.05         20.69         2.54 o                         
  -6   7  14        348.72        344.20         7.15 o                         
  -5   7  14          0.01          3.02         1.45 o                         
  -4   7  14         40.15         41.40         2.71 o                         
  -3   7  14          0.13         -0.32         1.27 o                         
  -2   7  14          4.16          1.73         1.32 o                         
  -1   7  14         31.48         29.34         1.92 o                         
   0   7  14        250.54        259.38         4.43 o                         
   1   7  14         63.08         66.06         2.13 o                         
   2   7  14         40.71         46.76         2.36 o                         
   3   7  14         65.95         76.82         4.26 o                         
   4   7  14         19.26         16.95         2.53 o                         
   5   7  14        191.12        180.20         6.23 o                         
   6   7  14        127.19        123.76         5.97 o                         
  -6   8  14          2.04          0.50         1.98 o                         
  -5   8  14        126.15        126.46         4.76 o                         
  -4   8  14         45.62         42.74         2.93 o                         
  -3   8  14          0.58         -1.23         1.23 o                         
  -2   8  14         13.96         11.50         1.52 o                         
  -1   8  14          0.51         -0.03         1.23 o                         
   0   8  14          8.71          9.28         1.44 o                         
   1   8  14        261.84        265.92         4.89 o                         
   2   8  14         15.95         17.65         1.63 o                         
   3   8  14        467.25        492.53         8.29 o                         
   4   8  14         25.31         26.54         2.77 o                         
   5   8  14         17.31         13.82         2.39 o                         
  -5   9  14         13.89         10.19         2.67 o                         
  -4   9  14        126.04        127.66         4.92 o                         
  -3   9  14         24.86         27.26         2.33 o                         
  -2   9  14         39.77         39.10         2.92 o                         
  -1   9  14          5.93          4.08         1.47 o                         
   0   9  14         68.83         78.16         4.08 o                         
   1   9  14         58.89         54.62         2.48 o                         
   2   9  14        253.59        254.00         5.54 o                         
   3   9  14        258.16        249.69         5.89 o                         
   4   9  14        113.26         93.77         5.12 o                         
  -4  10  14         40.69         35.78         3.99 o                         
  -3  10  14          3.76          4.85         1.98 o                         
  -2  10  14          3.93          7.00         2.44 o                         
  -1  10  14          0.97          1.94         1.46 o                         
   0  10  14         81.91         79.54         3.62 o                         
   1  10  14          1.50          0.03         1.21 o                         
   2  10  14         57.59         50.19         2.57 o                         
  -7   0  15         97.56         83.07         5.30 o                         
  -5   0  15        494.47        492.95        10.51 o                         
  -3   0  15        122.12        120.94         3.90 o                         
  -1   0  15        280.38        268.00         6.12 o                         
   1   0  15          0.41         -1.08         2.11 o                         
   3   0  15         31.32         34.28         3.23 o                         
   5   0  15          5.19          3.86         2.22 o                         
   7   0  15        434.06        220.54        19.52 o                         
  -8   1  15        134.74        131.05         5.23 o                         
  -7   1  15         30.30         17.14         2.47 o                         
  -6   1  15        134.79        116.92         3.87 o                         
  -5   1  15        116.79        119.35         3.63 o                         
  -4   1  15        106.21        104.71         3.04 o                         
  -3   1  15          0.01          0.19         0.89 o                         
  -2   1  15        248.61        276.90         3.94 o                         
  -1   1  15        206.11        218.16         4.17 o                         
   0   1  15         68.56         71.89         3.08 o                         
   1   1  15          3.80          6.30         1.49 o                         
   2   1  15        195.73        201.12         4.88 o                         
   3   1  15          7.06         11.25         1.56 o                         
   4   1  15         21.16         21.22         2.05 o                         
   5   1  15         65.89         54.98         3.09 o                         
   6   1  15          9.51         15.40         2.56 o                         
   7   1  15        101.23         88.12         6.80 o                         
  -8   2  15          4.21          5.99         1.89 o                         
  -7   2  15         60.59         53.59         3.17 o                         
  -6   2  15        107.33        116.65         3.94 o                         
  -5   2  15          0.08          1.74         1.26 o                         
  -4   2  15         42.10         40.98         2.15 o                         
  -3   2  15        120.69        119.59         2.87 o                         
  -2   2  15         79.65         92.91         2.56 o                         
  -1   2  15        409.37        392.02         6.15 o                         
   0   2  15         87.43         92.20         2.59 o                         
   1   2  15          6.08          7.18         1.54 o                         
   2   2  15        104.96        101.94         3.39 o                         
   3   2  15         86.03         82.07         3.08 o                         
   4   2  15          6.77          5.86         1.44 o                         
   5   2  15         34.13         27.26         2.84 o                         
   6   2  15         11.41          9.40         2.84 o                         
   7   2  15         19.56         15.32         3.62 o                         
  -8   3  15         50.18         57.40         3.32 o                         
  -7   3  15         14.17         13.67         1.91 o                         
  -6   3  15         10.36          9.64         1.80 o                         
  -5   3  15          8.45          7.54         1.56 o                         
  -4   3  15        296.82        287.38         5.61 o                         
  -3   3  15         26.55         35.62         1.87 o                         
  -2   3  15         11.00         14.08         1.34 o                         
  -1   3  15         43.68         47.41         1.95 o                         
   0   3  15        197.41        206.23         4.40 o                         
   1   3  15         51.75         51.01         1.69 o                         
   2   3  15          8.60          6.80         1.77 o                         
   3   3  15         28.46         29.88         2.21 o                         
   4   3  15        392.44        400.27         7.16 o                         
   5   3  15          0.00          1.56         1.45 o                         
   6   3  15          1.16         -1.58         2.80 o                         
   7   3  15          0.51          1.18         2.54 o                         
  -8   4  15         30.00         29.53         2.73 o                         
  -7   4  15          1.09         -0.35         1.43 o                         
  -6   4  15          9.30          4.42         1.62 o                         
  -5   4  15        301.26        315.37         5.92 o                         
  -4   4  15         12.72         15.53         1.52 o                         
  -3   4  15         96.73         97.23         2.90 o                         
  -2   4  15          1.26          1.86         1.19 o                         
  -1   4  15         54.72         57.35         2.32 o                         
   0   4  15        112.98        115.58         3.25 o                         
   1   4  15        165.26        171.36         3.43 o                         
   2   4  15         11.43          8.37         1.64 o                         
   3   4  15        341.06        342.95         5.71 o                         
   4   4  15        204.96        225.29         5.57 o                         
   5   4  15         65.53         61.16         4.27 o                         
   6   4  15          2.12          1.10         2.15 o                         
  -7   5  15         26.12         23.10         2.41 o                         
  -6   5  15          9.75         11.34         2.40 o                         
  -5   5  15        171.33        161.44         4.33 o                         
  -4   5  15          1.55          2.58         1.33 o                         
  -3   5  15        103.76        103.94         4.04 o                         
  -2   5  15         20.60         22.99         1.84 o                         
  -1   5  15        184.47        171.92         3.84 o                         
   0   5  15          5.33          2.74         1.28 o                         
   1   5  15          5.00          2.53         1.33 o                         
   2   5  15         10.30          8.16         1.29 o                         
   3   5  15         17.53         14.71         1.69 o                         
   4   5  15         21.68         25.04         2.00 o                         
   5   5  15          3.52          2.36         1.75 o                         
   6   5  15          4.71          7.97         3.40 o                         
  -7   6  15          2.30          0.43         1.71 o                         
  -6   6  15         15.18         13.56         2.09 o                         
  -5   6  15          9.33         10.30         1.91 o                         
  -4   6  15          2.74          0.95         1.66 o                         
  -3   6  15         16.12         21.60         1.99 o                         
  -2   6  15         77.24         70.88         2.75 o                         
  -1   6  15         14.85         14.00         1.54 o                         
   0   6  15          9.17          5.10         1.10 o                         
   1   6  15         17.83         14.53         1.98 o                         
   2   6  15         41.94         44.75         2.07 o                         
   3   6  15          0.21         -1.17         1.17 o                         
   4   6  15         24.78         23.61         1.99 o                         
   5   6  15         12.10         12.87         2.29 o                         
  -6   7  15          0.52         -0.11         1.70 o                         
  -5   7  15          2.67          1.56         2.84 o                         
  -4   7  15          1.80          3.12         2.36 o                         
  -3   7  15          0.25         -1.22         1.40 o                         
  -2   7  15         10.45          9.91         1.58 o                         
  -1   7  15         54.78         48.18         2.39 o                         
   0   7  15        153.72        145.23         4.14 o                         
   1   7  15        106.22        124.90         6.05 o                         
   2   7  15         77.22         78.62         2.75 o                         
   3   7  15          3.96          7.28         1.77 o                         
   4   7  15         23.82         15.26         3.01 o                         
   5   7  15         24.38         32.17         3.23 o                         
  -5   8  15         37.81         25.31         3.44 o                         
  -4   8  15          1.87         -0.46         1.86 o                         
  -3   8  15          1.24          1.38         1.55 o                         
  -2   8  15          3.60          3.89         1.59 o                         
  -1   8  15         12.76         14.59         1.74 o                         
   0   8  15          3.99          2.71         1.49 o                         
   1   8  15          5.98         11.95         1.15 o                         
   2   8  15         19.65         20.04         2.04 o                         
   3   8  15         73.63         67.88         3.59 o                         
   4   8  15         43.62         42.68         3.51 o                         
  -4   9  15          2.96          0.36         1.84 o                         
  -3   9  15         52.41         59.85         4.17 o                         
  -2   9  15          7.78          5.85         2.11 o                         
  -1   9  15         10.59         11.69         2.43 o                         
   0   9  15         92.15         85.01         5.03 o                         
   1   9  15         51.36         56.68         2.63 o                         
   2   9  15         11.19         14.58         1.86 o                         
  -8   0  16         33.85         22.12         4.16 o                         
  -6   0  16         29.62         32.58         4.68 o                         
  -4   0  16        204.59        228.28         5.96 o                         
  -2   0  16         43.20         63.81         3.27 o                         
   0   0  16          8.12         12.70         2.44 o                         
   2   0  16        396.05        437.24        11.22 o                         
   4   0  16         42.31         50.87         4.94 o                         
   6   0  16         59.30         53.29         8.09 o                         
  -8   1  16          2.09         -1.71         4.55 o                         
  -7   1  16         77.99         73.11         4.01 o                         
  -6   1  16         22.62         20.73         2.40 o                         
  -5   1  16          5.64          5.23         1.66 o                         
  -4   1  16         44.17         56.61         2.50 o                         
  -3   1  16         26.37         35.11         1.87 o                         
  -2   1  16         40.80         45.00         2.01 o                         
  -1   1  16        481.94        476.85         6.53 o                         
   0   1  16        290.73        266.79         5.72 o                         
   1   1  16          2.83          0.37         1.32 o                         
   2   1  16         33.73         34.51         2.43 o                         
   3   1  16         48.66         47.25         2.66 o                         
   4   1  16         62.12         57.71         3.34 o                         
   5   1  16        349.58        345.58         7.73 o                         
   6   1  16         72.94         67.36         7.29 o                         
  -7   2  16         25.69         30.25         2.78 o                         
  -6   2  16          0.25          0.98         1.45 o                         
  -5   2  16         77.88         80.62         3.33 o                         
  -4   2  16         60.32         68.16         2.68 o                         
  -3   2  16          0.80          1.72         1.07 o                         
  -2   2  16        435.93        442.43         6.43 o                         
  -1   2  16        212.83        217.24         4.67 o                         
   0   2  16         60.33         62.08         2.04 o                         
   1   2  16         49.99         61.58         3.51 o                         
   2   2  16         60.45         64.69         3.30 o                         
   3   2  16         45.38         47.70         2.75 o                         
   4   2  16          8.30          8.30         1.93 o                         
   5   2  16         44.25         52.90         3.49 o                         
   6   2  16          9.14          5.75         2.99 o                         
  -7   3  16          0.45          1.03         1.70 o                         
  -6   3  16         47.13         47.20         3.06 o                         
  -5   3  16          1.27          0.07         1.22 o                         
  -4   3  16         43.38         35.16         2.10 o                         
  -3   3  16         32.34         33.85         2.08 o                         
  -2   3  16        102.29        100.84         2.99 o                         
  -1   3  16         17.13         29.32         2.20 o                         
   0   3  16         29.31         27.99         1.95 o                         
   1   3  16          0.01         -0.27         1.46 o                         
   2   3  16         39.77         38.09         2.54 o                         
   3   3  16        119.48        123.73         4.10 o                         
   4   3  16         75.90         93.35         4.11 o                         
   5   3  16          5.96         14.82         2.53 o                         
   6   3  16         57.95         57.66         5.18 o                         
  -7   4  16         12.54         15.17         2.13 o                         
  -6   4  16          0.12          0.60         1.63 o                         
  -5   4  16         11.16         11.55         1.87 o                         
  -4   4  16         18.11         23.62         1.86 o                         
  -3   4  16          0.19         -1.27         1.29 o                         
  -2   4  16         31.26         31.44         1.96 o                         
  -1   4  16         39.20         43.79         2.58 o                         
   0   4  16         22.71         22.39         1.83 o                         
   1   4  16         47.07         47.24         1.99 o                         
   2   4  16         37.13         61.29         4.61 o                         
   3   4  16          0.78          1.78         1.59 o                         
   4   4  16          0.78          0.34         2.25 o                         
   5   4  16          1.77          1.00         4.62 o                         
  -6   5  16         89.42         89.32         3.94 o                         
  -5   5  16          5.17          2.90         1.55 o                         
  -4   5  16         91.37         95.86         3.32 o                         
  -3   5  16         10.25          4.08         1.52 o                         
  -2   5  16          8.76          6.40         2.21 o                         
  -1   5  16         17.56         18.02         1.57 o                         
   0   5  16          3.02          5.00         1.35 o                         
   1   5  16          2.34          1.04         1.91 o                         
   2   5  16         77.47         84.46         2.91 o                         
   3   5  16          0.30          1.40         1.03 o                         
   4   5  16         34.89         40.05         4.11 o                         
   5   5  16          0.12         -3.85         3.85 o                         
  -6   6  16         57.51         45.00         4.27 o                         
  -5   6  16         20.13         20.58         2.51 o                         
  -4   6  16         68.64         72.55         4.27 o                         
  -3   6  16         38.80         24.83         3.40 o                         
  -2   6  16         11.43         11.24         1.84 o                         
  -1   6  16          1.15          4.63         1.46 o                         
   0   6  16         13.59         10.39         2.10 o                         
   1   6  16          1.39          1.37         1.28 o                         
   2   6  16        174.70        182.45         6.58 o                         
   3   6  16          9.92         14.26         1.78 o                         
   4   6  16         87.59         83.79         4.15 o                         
  -5   7  16        268.69        271.94         7.70 o                         
  -4   7  16          0.10          1.11         1.70 o                         
  -3   7  16          5.00          2.90         1.85 o                         
  -2   7  16          0.69          3.89         1.58 o                         
  -1   7  16        125.51        122.18         4.25 o                         
   0   7  16        116.24        116.21         2.57 o                         
   1   7  16         65.05         71.98         3.81 o                         
   2   7  16        158.82        156.44         5.02 o                         
   3   7  16         25.09         26.04         2.16 o                         
  -3   8  16         11.85         12.21         2.58 o                         
  -2   8  16         33.86         35.07         3.01 o                         
  -1   8  16         34.25         45.49         3.19 o                         
   0   8  16          8.81          6.95         1.62 o                         
   1   8  16          0.10         -0.22         1.75 o                         
   2   8  16         64.69         57.30         3.55 o                         
  -5   0  17        280.38        301.89         8.96 o                         
  -3   0  17        232.25        244.86         7.39 o                         
  -1   0  17          4.47          1.15         2.45 o                         
   1   0  17          9.87         12.09         2.81 o                         
   3   0  17          4.26          4.11         2.30 o                         
   5   0  17          7.78         15.68         4.21 o                         
  -6   1  17          0.79          2.74         1.85 o                         
  -5   1  17         21.89         13.56         1.99 o                         
  -4   1  17         33.06         34.74         2.10 o                         
  -3   1  17         84.40         98.79         3.27 o                         
  -2   1  17         45.32         41.48         2.04 o                         
  -1   1  17        531.18        511.40         7.44 o                         
   0   1  17         11.11         11.96         1.97 o                         
   1   1  17         61.80         74.91         3.24 o                         
   2   1  17         30.20         29.61         2.65 o                         
   3   1  17          7.33         10.78         1.79 o                         
   4   1  17        144.95        145.44         6.98 o                         
   5   1  17        100.40        107.58         6.44 o                         
  -6   2  17          9.03         12.03         2.38 o                         
  -5   2  17         57.45         51.36         3.15 o                         
  -4   2  17         65.94         69.22         2.77 o                         
  -3   2  17          5.42          5.77         1.46 o                         
  -2   2  17          4.77          5.37         1.73 o                         
  -1   2  17         52.55         50.23         2.40 o                         
   0   2  17        133.42        131.30         4.31 o                         
   1   2  17          4.49          3.46         1.80 o                         
   2   2  17         32.67         33.08         2.48 o                         
   3   2  17        369.21        376.56         7.74 o                         
   4   2  17         60.77         63.31         4.28 o                         
   5   2  17          7.80         10.94         3.09 o                         
  -6   3  17         18.23         12.90         2.59 o                         
  -5   3  17          0.25         -1.27         1.27 o                         
  -4   3  17        344.69        356.65         6.12 o                         
  -3   3  17          7.83         10.93         1.67 o                         
  -2   3  17         23.13         34.71         2.10 o                         
  -1   3  17         11.76         14.80         1.62 o                         
   0   3  17         81.58         90.09         2.39 o                         
   1   3  17          8.99         12.01         1.94 o                         
   2   3  17        112.67        108.02         4.06 o                         
   3   3  17        628.01        633.86        15.79 o                         
   4   3  17         96.69         99.27         5.77 o                         
  -5   4  17         40.53         42.86         2.80 o                         
  -4   4  17        162.30        169.34         5.57 o                         
  -3   4  17          2.64          4.35         1.41 o                         
  -2   4  17         10.99         11.46         2.24 o                         
  -1   4  17         16.33          7.44         2.65 o                         
   0   4  17         33.83         33.79         2.10 o                         
   1   4  17          0.77          2.24         1.10 o                         
   2   4  17        141.23        147.32         5.44 o                         
   3   4  17        248.15        257.14         8.61 o                         
   4   4  17         76.62         76.80         5.84 o                         
  -5   5  17         93.03         89.19         5.70 o                         
  -4   5  17         20.64         17.15         2.60 o                         
  -3   5  17         10.41          6.95         2.21 o                         
  -2   5  17         33.36         28.83         2.61 o                         
  -1   5  17         20.05         21.67         2.04 o                         
   0   5  17         62.16         54.21         3.83 o                         
   1   5  17         42.72         43.53         2.80 o                         
   2   5  17        235.42        235.30         7.59 o                         
   3   5  17         44.51         44.07         4.18 o                         
  -4   6  17         28.28         24.45         3.15 o                         
  -3   6  17          7.07          7.31         1.95 o                         
  -2   6  17          0.37          2.44         1.66 o                         
  -1   6  17        111.82        117.42         4.58 o                         
   0   6  17         16.43          9.31         2.31 o                         
   1   6  17         50.02         51.91         3.27 o                         
   2   6  17         69.00         65.95         3.49 o                         
  -2   7  17         28.26         33.69         3.13 o                         
  -1   7  17         17.72         11.62         3.03 o                         
   0   7  17        279.36        283.89         6.73 o                         
   1   7  17        258.01        254.93        18.46 o                         
  -4   0  18          4.59          5.02         2.85 o                         
  -2   0  18        160.44        186.39         5.33 o                         
   0   0  18        772.46        727.86        52.90 o                         
   2   0  18        150.70        154.16         9.21 o                         
  -5   1  18        188.82        181.29         4.67 o                         
  -4   1  18         22.78         22.09         2.15 o                         
  -3   1  18        141.27        140.83         4.54 o                         
  -2   1  18        127.77        119.34         4.28 o                         
  -1   1  18         99.60        111.43         4.74 o                         
   0   1  18          8.98          4.22         2.04 o                         
   1   1  18         62.12         66.44         4.16 o                         
   2   1  18         14.01         17.66         2.81 o                         
   3   1  18          0.97         -0.04         2.42 o                         
  -5   2  18         15.93         12.87         2.39 o                         
  -4   2  18        226.87        222.35         6.16 o                         
  -3   2  18          3.09          2.42         1.70 o                         
  -2   2  18         99.62         98.68         3.82 o                         
  -1   2  18        558.99        560.89        11.19 o                         
   0   2  18          2.63         -0.01         1.94 o                         
   1   2  18          1.45          4.11         2.00 o                         
   2   2  18         40.81         43.05         3.75 o                         
   3   2  18          2.25         -1.26         3.86 o                         
  -4   3  18          1.77         -0.73         1.48 o                         
  -3   3  18         90.04         90.76         4.15 o                         
  -2   3  18         37.03         24.68         2.48 o                         
  -1   3  18         27.53         28.44         2.45 o                         
   0   3  18         70.76         67.12         5.68 o                         
   1   3  18         14.91         15.05         3.40 o                         
   2   3  18         43.31         45.89         4.69 o                         
  -3   4  18          7.60          2.31         2.11 o                         
  -2   4  18        184.87        189.05         6.56 o                         
  -1   4  18         73.77         82.38         5.50 o                         
   0   4  18          2.16          1.90         1.83 o                         
   1   4  18         75.84         70.57         8.09 o                         
   2   4  18         75.93         76.75         5.36 o                         
  -2   5  18         50.72         46.97         3.70 o                         
  -1   5  18        114.54        115.38         4.80 o                         
   0   5  18         10.31         12.50         1.93 o                         
  -2   1  19          1.32          0.32         3.13 o                         
  -1   1  19         75.94         66.97         5.86 o                         
   0   1  19         35.32         41.40         4.15 o                         
  -1   2  19          0.71         13.02         3.93 o                         
                                                                                
